# Supplementary material for: A spatio-temporal brain miRNA expression atlas identifies sex-independent age-related microglial driven miR-155-5p increase
Source: bioRxiv. 2025 Mar 16:2025.03.15.643430. Preprint. [Version 1] doi: 10.1101/2025.03.15.643430 (PMC11952541; doi:10.1101/2025.03.15.643430)
Supplement: Supplement 2 — Supplementary Table 1: Metadata table for brain aging, diet restriction and injection experiment and microglia datasets with all sample information containing additional alignment statistics. Supplementary Table 2: Group sizes for brain aging, diet restriction and injection experiment and microglia datasets and parameters of the metadata. Supplementary Table 3: Listing the miRNAs included in Fig. 2b per brain region in only male, only female or both. Supplementary Table 4: Spearman’s rank correlation coefficient values and the adjusted p-values using the Benjamini-Hochberg procedure for every feature with age for male and female datasets of the aging cohort. Supplementary Table 5: DE analysis results for the corresponding comparisons between the ages and per brain region. Contained are the group sizes, medians, the adjusted p-values using the Benjamini-Hochberg procedure and the fold changes for male and female datasets of the aging cohort. Supplementary Table 6: A list of all age-related miRNAs obtained by male or female correlation and DE analyses. Supplementary Table 7: Spearman’s rank correlation coefficient values and the adjusted p-values using the Benjamini-Hochberg procedure for every feature with age for all samples of aging cohort. Supplementary Table 8: DE analysis results for the corresponding comparisons between the ages and per brain region. Contained are the group sizes, medians, the adjusted p-values using the Benjamini-Hochberg procedure and the fold for all samples of the aging cohort. Supplementary Table 9: A list of all age-related miRNAs obtained by correlation and DE analyses of the complete aging cohort. Supplementary Table 10: Result of the c-means clustering. Including for every trajectory composed of miRNA and brain region the corresponding cluster and the membership percentage. Supplementary Table 11: DE analysis of the microglia data for the comparison old versus young. [file media-2.zip]

Archive with 23 entries (22 files):
- supp_tables/
- supp_tables/supp_6.xlsx
- __MACOSX/supp_tables/._supp_6.xlsx
- supp_tables/supp_7.xlsx
- __MACOSX/supp_tables/._supp_7.xlsx
- supp_tables/supp_11.xlsx
- __MACOSX/supp_tables/._supp_11.xlsx
- supp_tables/supp_10.xlsx
- __MACOSX/supp_tables/._supp_10.xlsx
- supp_tables/supp_1.xlsx
- __MACOSX/supp_tables/._supp_1.xlsx
- supp_tables/supp_2.xlsx
- __MACOSX/supp_tables/._supp_2.xlsx
- supp_tables/supp_3.xlsx
- __MACOSX/supp_tables/._supp_3.xlsx
- supp_tables/supp_4.xlsx
- __MACOSX/supp_tables/._supp_4.xlsx
- supp_tables/supp_8.xlsx
- __MACOSX/supp_tables/._supp_8.xlsx
- supp_tables/supp_9.xlsx
- __MACOSX/supp_tables/._supp_9.xlsx
- supp_tables/supp_5.xlsx
- __MACOSX/supp_tables/._supp_5.xlsx
