# Supplementary material for: A spatio-temporal brain miRNA expression atlas identifies sex-independent age-related microglial driven miR-155-5p increase
Source: bioRxiv. 2025 Mar 16:2025.03.15.643430. Preprint. [Version 1] doi: 10.1101/2025.03.15.643430 (PMC11952541; doi:10.1101/2025.03.15.643430)
Supplement: Supplement 2 — Supplementary Table 1: Metadata table for brain aging, diet restriction and injection experiment and microglia datasets with all sample information containing additional alignment statistics. Supplementary Table 2: Group sizes for brain aging, diet restriction and injection experiment and microglia datasets and parameters of the metadata. Supplementary Table 3: Listing the miRNAs included in Fig. 2b per brain region in only male, only female or both. Supplementary Table 4: Spearman’s rank correlation coefficient values and the adjusted p-values using the Benjamini-Hochberg procedure for every feature with age for male and female datasets of the aging cohort. Supplementary Table 5: DE analysis results for the corresponding comparisons between the ages and per brain region. Contained are the group sizes, medians, the adjusted p-values using the Benjamini-Hochberg procedure and the fold changes for male and female datasets of the aging cohort. Supplementary Table 6: A list of all age-related miRNAs obtained by male or female correlation and DE analyses. Supplementary Table 7: Spearman’s rank correlation coefficient values and the adjusted p-values using the Benjamini-Hochberg procedure for every feature with age for all samples of aging cohort. Supplementary Table 8: DE analysis results for the corresponding comparisons between the ages and per brain region. Contained are the group sizes, medians, the adjusted p-values using the Benjamini-Hochberg procedure and the fold for all samples of the aging cohort. Supplementary Table 9: A list of all age-related miRNAs obtained by correlation and DE analyses of the complete aging cohort. Supplementary Table 10: Result of the c-means clustering. Including for every trajectory composed of miRNA and brain region the corresponding cluster and the membership percentage. Supplementary Table 11: DE analysis of the microglia data for the comparison old versus young. [file media-2.zip › supp_tables/supp_6.xlsx]

## Sheet: age-realted_miRNAs_male
mmu-miR-155-5p
mmu-miR-1895
mmu-miR-5100
mmu-miR-5114
mmu-miR-181c-5p
mmu-miR-18a-5p
mmu-miR-296-5p
mmu-miR-298-5p
mmu-miR-322-5p
mmu-miR-344f-3p
mmu-miR-466c-5p
mmu-miR-466d-5p
mmu-miR-466n-5p
mmu-miR-467a-3p
mmu-miR-467a-5p
mmu-miR-467b-5p
mmu-miR-467c-5p
mmu-miR-467d-3p
mmu-miR-467d-5p
mmu-miR-467e-5p
mmu-miR-542-5p
mmu-miR-669c-5p
mmu-miR-670-3p
mmu-miR-142a-3p
mmu-miR-146a-5p
mmu-miR-29b-1-5p
mmu-miR-212-3p
mmu-miR-375-3p
mmu-miR-362-3p
mmu-miR-15b-5p
mmu-miR-17-3p
mmu-miR-1983
mmu-miR-296-3p
mmu-miR-133b-3p
mmu-miR-34b-5p
mmu-miR-488-3p
mmu-miR-135b-3p
mmu-miR-298-3p
mmu-miR-425-3p
mmu-miR-540-3p
mmu-miR-7a-2-3p
mmu-miR-3102-3p.2-3p
mmu-miR-7662-3p
mmu-miR-142a-5p
mmu-miR-450b-3p
mmu-miR-302d-3p
mmu-miR-466a-3p
mmu-miR-466b-3p
mmu-miR-466c-3p
mmu-miR-466d-3p
mmu-miR-466e-3p
mmu-miR-466p-3p
mmu-miR-145b
mmu-miR-193a-3p
mmu-miR-2137
mmu-miR-3097-3p
mmu-miR-338-5p
mmu-miR-339-5p
mmu-miR-384-5p
mmu-miR-466i-5p
mmu-miR-615-3p
mmu-miR-6240
mmu-miR-690
mmu-let-7c-5p
mmu-let-7d-5p
mmu-let-7e-5p
mmu-miR-149-5p
mmu-miR-323-5p
mmu-miR-409-3p
mmu-miR-7013-5p
mmu-miR-182-5p
mmu-miR-183-5p
mmu-miR-200a-3p
mmu-miR-200c-3p
mmu-miR-96-5p
mmu-miR-429-3p
mmu-miR-28b

## Sheet: age-related_miRNAs_female
mmu-miR-3473a
mmu-miR-466d-5p
mmu-miR-466n-5p
mmu-miR-374b-5p
mmu-miR-146a-5p
mmu-miR-193a-3p
mmu-miR-135a-2-3p
mmu-miR-135a-5p
mmu-miR-135b-5p
mmu-miR-382-3p
mmu-miR-448-5p
mmu-miR-466c-5p
mmu-miR-764-3p
mmu-miR-155-5p
mmu-miR-5100
mmu-let-7a-1-3p
mmu-let-7c-1-3p
mmu-let-7c-2-3p
mmu-miR-101a-3p
mmu-miR-101c
mmu-miR-1a-3p
mmu-miR-21a-5p
mmu-miR-29c-3p
mmu-miR-33-3p
mmu-miR-592-5p
mmu-miR-615-3p
mmu-miR-3473e
mmu-miR-540-3p
mmu-let-7b-3p
mmu-miR-100-5p
mmu-miR-106a-5p
mmu-miR-106b-3p
mmu-miR-106b-5p
mmu-miR-10a-5p
mmu-miR-1224-3p
mmu-miR-1249-3p
mmu-miR-129-1-3p
mmu-miR-142a-3p
mmu-miR-142a-5p
mmu-miR-147-3p
mmu-miR-153-5p
mmu-miR-15a-5p
mmu-miR-15b-5p
mmu-miR-181a-2-3p
mmu-miR-18a-5p
mmu-miR-190a-5p
mmu-miR-193b-3p
mmu-miR-1982-3p
mmu-miR-19b-3p
mmu-miR-210-3p
mmu-miR-214-3p
mmu-miR-216a-5p
mmu-miR-216b-5p
mmu-miR-219a-2-3p
mmu-miR-219a-5p
mmu-miR-23b-5p
mmu-miR-24-2-5p
mmu-miR-25-3p
mmu-miR-26a-2-3p
mmu-miR-27a-5p
mmu-miR-29c-5p
mmu-miR-3057-5p
mmu-miR-32-3p
mmu-miR-33-5p
mmu-miR-338-3p
mmu-miR-340-5p
mmu-miR-34a-3p
mmu-miR-34a-5p
mmu-miR-3547-3p
mmu-miR-3552
mmu-miR-362-5p
mmu-miR-365-3p
mmu-miR-423-5p
mmu-miR-455-3p
mmu-miR-467e-3p
mmu-miR-484
mmu-miR-574-3p
mmu-miR-6953-3p
mmu-miR-700-5p
mmu-miR-702-3p
mmu-miR-7024-3p
mmu-miR-7047-3p
mmu-miR-7219-3p
mmu-miR-7677-3p
mmu-miR-8103
mmu-miR-92a-3p
mmu-miR-98-3p
mmu-let-7g-5p
mmu-miR-139-3p
mmu-miR-202-3p
mmu-miR-369-5p
mmu-miR-409-3p
mmu-miR-7004-5p
mmu-miR-296-3p
mmu-miR-296-5p
mmu-miR-298-5p
mmu-miR-298-3p
mmu-miR-20a-5p
mmu-miR-130a-3p
mmu-miR-130b-3p
mmu-miR-138-2-3p
mmu-miR-151-3p
mmu-miR-3059-5p
mmu-miR-361-5p
mmu-miR-431-5p
mmu-miR-5121
mmu-miR-669b-5p
mmu-miR-6989-3p
mmu-miR-7087-3p
mmu-miR-7689-3p
mmu-miR-99b-5p
mmu-miR-669n
mmu-let-7d-5p
mmu-let-7i-5p
mmu-miR-12194-3p
mmu-miR-669c-5p
