# Supplementary material for: A spatio-temporal brain miRNA expression atlas identifies sex-independent age-related microglial driven miR-155-5p increase
Source: bioRxiv. 2025 Mar 16:2025.03.15.643430. Preprint. [Version 1] doi: 10.1101/2025.03.15.643430 (PMC11952541; doi:10.1101/2025.03.15.643430)
Supplement: Supplement 2 — Supplementary Table 1: Metadata table for brain aging, diet restriction and injection experiment and microglia datasets with all sample information containing additional alignment statistics. Supplementary Table 2: Group sizes for brain aging, diet restriction and injection experiment and microglia datasets and parameters of the metadata. Supplementary Table 3: Listing the miRNAs included in Fig. 2b per brain region in only male, only female or both. Supplementary Table 4: Spearman’s rank correlation coefficient values and the adjusted p-values using the Benjamini-Hochberg procedure for every feature with age for male and female datasets of the aging cohort. Supplementary Table 5: DE analysis results for the corresponding comparisons between the ages and per brain region. Contained are the group sizes, medians, the adjusted p-values using the Benjamini-Hochberg procedure and the fold changes for male and female datasets of the aging cohort. Supplementary Table 6: A list of all age-related miRNAs obtained by male or female correlation and DE analyses. Supplementary Table 7: Spearman’s rank correlation coefficient values and the adjusted p-values using the Benjamini-Hochberg procedure for every feature with age for all samples of aging cohort. Supplementary Table 8: DE analysis results for the corresponding comparisons between the ages and per brain region. Contained are the group sizes, medians, the adjusted p-values using the Benjamini-Hochberg procedure and the fold for all samples of the aging cohort. Supplementary Table 9: A list of all age-related miRNAs obtained by correlation and DE analyses of the complete aging cohort. Supplementary Table 10: Result of the c-means clustering. Including for every trajectory composed of miRNA and brain region the corresponding cluster and the membership percentage. Supplementary Table 11: DE analysis of the microglia data for the comparison old versus young. [file media-2.zip › supp_tables/supp_10.xlsx]

## Sheet: Sheet 1 - cluster_members_k=53
cluster_members_k=53
CLUSTER	NAME	MEM.SHIP
1	mmu-miR-669a-5p_olf	0.243958731003677
1	mmu-miR-669p-5p_olf	0.243958731003677
1	mmu-miR-7037-5p_olf	0.232260874151535
1	mmu-miR-760-5p_olf	0.0836593467569143
1	mmu-miR-381-3p_olf	0.0929733124320628
1	mmu-miR-6898-5p_olf	0.175607334434837
1	mmu-miR-6908-5p_olf	0.0566422340699039
1	mmu-miR-192-3p_olf	0.104873805359249
1	mmu-miR-598-5p_olf	0.127586427016969
1	mmu-miR-32-5p_olf	0.100525308153939
1	mmu-miR-384-5p_olf	0.13095914745229
1	mmu-miR-6934-5p_olf	0.0887264344382533
1	mmu-miR-8114_olf	0.088042731540808
1	mmu-miR-195a-5p_olf	0.115335717869761
1	mmu-miR-466m-5p_cor	0.138283298354777
1	mmu-miR-669m-5p_cor	0.115843358664553
1	mmu-miR-6936-3p_cor	0.149370772651382
1	mmu-miR-411-3p_cor	0.0876233823230119
1	mmu-miR-135a-5p_cor	0.0695907697508093
1	mmu-miR-802-5p_cor	0.188599362048832
1	mmu-miR-34b-5p_cor	0.0625582818255754
1	mmu-miR-126a-3p_cor	0.0519162235515252
1	mmu-miR-92a-1-5p_cor	0.0794459433460133
1	mmu-miR-376c-5p_cor	0.164014309720278
1	mmu-miR-34c-5p_cor	0.141937446369443
1	mmu-miR-125b-5p_cor	0.0913112871548685
1	mmu-miR-5615-3p_cor	0.0934371522069794
1	mmu-miR-1949_cor	0.093967598561763
1	mmu-miR-24-1-5p_cor	0.109643608992758
1	mmu-let-7f-1-3p_cor	0.0769053842169032
1	mmu-miR-28b_cor	0.135440924182333
1	mmu-miR-106b-5p_cor	0.13943856415639
1	mmu-miR-335-5p_cor	0.0686439302417768
1	mmu-miR-679-5p_cp	0.13519394926636
1	mmu-miR-770-5p_cp	0.072353991407002
1	mmu-miR-6540-5p_cp	0.283247020129851
1	mmu-miR-7658-3p_cp	0.145057376417023
1	mmu-miR-1197-3p_cp	0.052472381789584
1	mmu-miR-5615-3p_cp	0.0456327605026231
1	mmu-miR-6516-3p_cp	0.0860448933237612
1	mmu-miR-5113_svz	0.179637680728424
1	mmu-miR-6970-5p_svz	0.105251022124937
1	mmu-let-7j_svz	0.142922116718412
1	mmu-miR-6914-3p_svz	0.0595001118803633
1	mmu-miR-7062-5p_svz	0.0482107876564023
1	mmu-miR-302b-3p_svz	0.194706407341843
1	mmu-miR-7037-5p_cc	0.237500609979332
1	mmu-miR-677-5p_cc	0.11075320666207
1	mmu-miR-201-5p_cc	0.0908680471820432
1	mmu-miR-6239_cc	0.172851459071595
1	mmu-miR-6935-5p_cc	0.187114736127447
1	mmu-miR-7658-5p_cc	0.0719950543300579
1	mmu-miR-351-3p_cc	0.137828487159171
1	mmu-miR-7049-5p_cc	0.103947746125068
1	mmu-miR-7069-3p_cc	0.14546022185015
1	mmu-miR-346-3p_cc	0.135532932800373
1	mmu-miR-6769b-3p_cc	0.0983917613495934
1	mmu-miR-6953-3p_cc	0.0893378093938241
1	mmu-miR-6538_cc	0.169677186297165
1	mmu-miR-7053-3p_cc	0.0973039436312165
1	mmu-miR-7231-5p_cc	0.123318059007341
1	mmu-miR-328-5p_cc	0.0944860869705458
1	mmu-miR-7212-5p_cc	0.0582387887062872
1	mmu-miR-6715-3p_cc	0.190748888334641
1	mmu-miR-1981-3p_cc	0.140979540591579
1	mmu-miR-326-5p_cc	0.0706716916588744
1	mmu-miR-669a-3-3p_cc	0.127444129936129
1	mmu-miR-3073a-5p_cc	0.0861206333233741
1	mmu-miR-3104-3p_cc	0.0885810966184994
1	mmu-miR-7030-3p_cc	0.210156199306096
1	mmu-miR-17-3p_th	0.078789207593391
1	mmu-miR-323-3p_th	0.131971973047347
1	mmu-miR-592-3p_th	0.196424073211161
1	mmu-miR-676-5p_th	0.127448841651424
1	mmu-miR-487b-3p_th	0.0944204212536933
1	mmu-miR-199b-5p_th	0.132578549047046
1	mmu-miR-6936-3p_th	0.273091801722217
1	mmu-miR-218-5p_th	0.129258896407736
1	mmu-miR-674-5p_th	0.180917761828175
1	mmu-miR-6540-5p_th	0.12586423997431
1	mmu-miR-543-3p_th	0.112249410709524
1	mmu-miR-361-3p_th	0.0961624334448415
1	mmu-miR-7224-3p_th	0.213324027173117
1	mmu-miR-21a-3p_th	0.0816918133749638
1	mmu-miR-27a-5p_th	0.101268381392051
1	mmu-miR-3074-1-3p_th	0.0506293036860057
1	mmu-miR-337-3p_th	0.09589959608284
1	mmu-miR-223-5p_th	0.06205772368574
1	mmu-miR-671-3p_th	0.0767442032145037
1	mmu-miR-7674-5p_th	0.073978826595621
1	mmu-miR-6914-3p_th	0.104087921545219
1	mmu-miR-124-5p_th	0.0918301002489935
1	mmu-miR-423-5p_th	0.104954253260173
1	mmu-miR-128-3p_th	0.129092520159122
1	mmu-miR-192-3p_th	0.124005465477226
1	mmu-miR-193b-3p_th	0.0695162809363824
1	mmu-miR-344c-3p_th	0.0717083301980661
1	mmu-miR-106b-3p_th	0.106802327659479
1	mmu-miR-380-5p_th	0.0825946093994903
1	mmu-miR-6962-3p_th	0.219871283049542
1	mmu-miR-101a-5p_th	0.0808958998633839
1	mmu-miR-7000-3p_th	0.118660306866796
1	mmu-miR-21a-5p_th	0.0596852948191358
1	mmu-miR-5710_th	0.0902736308559351
1	mmu-let-7a-1-3p_th	0.189570496046368
1	mmu-let-7c-2-3p_th	0.189570496046368
1	mmu-miR-499-3p_th	0.189517670546489
1	mmu-miR-30b-5p_th	0.18989678812232
1	mmu-miR-8114_th	0.0722322021336904
1	mmu-miR-669k-5p_hi	0.0720582762653828
1	mmu-miR-466j_hi	0.129340774703423
1	mmu-miR-1247-3p_hi	0.128201428566238
1	mmu-miR-302d-3p_hi	0.0691367680776316
1	mmu-miR-3569-3p_hi	0.0756478635345754
1	mmu-miR-466d-5p_hy	0.116560967801769
1	mmu-miR-466n-5p_hy	0.116560967801769
1	mmu-miR-679-5p_hy	0.212935911277556
1	mmu-miR-212-3p_hy	0.0883087516066745
1	mmu-miR-7037-5p_hy	0.131505614177647
1	mmu-miR-129-2-3p_hy	0.18038084451382
1	mmu-miR-3102-3p_hy	0.136252821745872
1	mmu-miR-676-5p_hy	0.0905721984865113
1	mmu-miR-540-5p_hy	0.105760805777856
1	mmu-miR-7042-5p_hy	0.065118520853397
1	mmu-miR-455-5p_hy	0.273108582288333
1	mmu-miR-935_hy	0.126433350261083
1	mmu-miR-137-5p_hy	0.0977246670960707
1	mmu-miR-3547-3p_hy	0.0954655650667693
1	mmu-miR-708-3p_hy	0.128268955514972
1	mmu-miR-129-1-3p_hy	0.282617194261292
1	mmu-miR-7069-3p_hy	0.0904857429609528
1	mmu-miR-127-3p_hy	0.102799753091425
1	mmu-miR-6769b-3p_hy	0.102508268292496
1	mmu-miR-93-3p_hy	0.0696283905034667
1	mmu-miR-489-3p_hy	0.151367770003601
1	mmu-miR-6982-5p_hy	0.0503904433994736
1	mmu-miR-342-5p_hy	0.0690784880251724
1	mmu-miR-7674-5p_hy	0.0472797917322529
1	mmu-miR-7027-3p_hy	0.0982723397525888
1	mmu-miR-125b-5p_hy	0.0688544854449717
1	mmu-miR-382-5p_hy	0.147695363464752
1	mmu-miR-183-5p_hy	0.233591572622777
1	mmu-miR-200c-3p_hy	0.151639262078698
1	mmu-miR-7056-3p_hy	0.0657737211614606
1	mmu-miR-7000-3p_hy	0.0707053625216939
1	mmu-miR-7087-3p_hy	0.10513555481795
1	mmu-miR-1249-3p_hy	0.0752673612582732
1	mmu-miR-141-5p_hy	0.107549832228637
1	mmu-miR-183-3p_hy	0.207954743224122
1	mmu-miR-3098-3p_hy	0.0571239078764611
1	mmu-miR-335-5p_hy	0.136897229276006
1	mmu-miR-7046-3p_hy	0.115842365356776
1	mmu-miR-679-3p_plx	0.108654773745398
1	mmu-miR-6958-3p_plx	0.225816765569629
1	mmu-miR-7069-5p_plx	0.170013750137187
1	mmu-miR-760-5p_plx	0.190272306745779
1	mmu-miR-669d-5p_plx	0.161347651314793
1	mmu-miR-3470a_plx	0.0910557311322547
1	mmu-miR-6903-3p_plx	0.108261772188118
1	mmu-miR-7078-5p_plx	0.126437376885946
1	mmu-miR-669p-3p_plx	0.158095477324631
1	mmu-miR-378c_plx	0.161110614779599
1	mmu-miR-6953-3p_plx	0.133963386096964
1	mmu-miR-7055-3p_plx	0.0920629305530989
1	mmu-miR-187-5p_plx	0.111522479502249
1	mmu-miR-6898-5p_plx	0.118171990996084
1	mmu-miR-6942-5p_plx	0.163062121471277
1	mmu-miR-92b-3p_plx	0.0946143703066049
1	mmu-miR-7071-3p_plx	0.221248739520196
1	mmu-miR-216a-3p_plx	0.16675597370938
1	mmu-miR-106a-5p_plx	0.175923457847863
1	mmu-miR-7056-3p_plx	0.0894103647803785
1	mmu-miR-3104-5p_plx	0.0628884007453717
1	mmu-miR-3569-3p_plx	0.176129162442886
1	mmu-miR-196a-5p_plx	0.158083401780373
1	mmu-miR-1946b_plx	0.131842599819238
1	mmu-miR-6975-3p_plx	0.10627087083344
1	mmu-miR-126a-5p_plx	0.100827824168294
1	mmu-miR-6236_plx	0.095698770697989
1	mmu-miR-466f-5p_hi2	0.13720569139469
1	mmu-miR-466f_hi2	0.13720569139469
1	mmu-miR-129-2-3p_hi2	0.129401549783486
1	mmu-miR-181c-3p_hi2	0.118036242420528
1	mmu-miR-666-3p_hi2	0.227512285979149
1	mmu-miR-7669-5p_hi2	0.225406587616392
1	mmu-miR-665-5p_hi2	0.180869662835422
1	mmu-miR-124-3p_hi2	0.139506158724472
1	mmu-miR-7075-3p_hi2	0.142454272097428
1	mmu-miR-101c_hi2	0.105081588784432
1	mmu-let-7a-2-3p_hi2	0.130525790271295
1	mmu-miR-487b-3p_hi2	0.167771681844689
1	mmu-miR-7664-3p_hi2	0.135850961338591
1	mmu-miR-146a-5p_hi2	0.111756109028914
1	mmu-miR-337-5p_hi2	0.288497035765603
1	mmu-miR-551b-5p_hi2	0.0963258911491481
1	mmu-miR-652-5p_hi2	0.140012996691124
1	mmu-miR-6936-3p_hi2	0.210271286071439
1	mmu-miR-7006-3p_hi2	0.284202204427606
1	mmu-miR-1927_hi2	0.103125359308899
1	mmu-miR-544-3p_hi2	0.212927617591781
1	mmu-miR-129-1-3p_hi2	0.118720458364533
1	mmu-miR-582-3p_hi2	0.147062823342886
1	mmu-miR-99a-3p_hi2	0.186446332857391
1	mmu-miR-219a-5p_hi2	0.148505003285133
1	mmu-miR-28a-3p_hi2	0.113793849148856
1	mmu-miR-6899-3p_hi2	0.0731763257865791
1	mmu-miR-665-3p_hi2	0.155916963176306
1	mmu-miR-28a-5p_hi2	0.158374367398891
1	mmu-miR-28c_hi2	0.137562870403201
1	mmu-miR-16-1-3p_hi2	0.17210496798204
1	mmu-miR-7655-3p_hi2	0.0816232147655752
1	mmu-miR-3074-1-3p_hi2	0.0552689891985096
1	mmu-miR-3074-5p_hi2	0.159585489726011
1	mmu-miR-3083b-3p_hi2	0.168034602822811
1	mmu-miR-34b-3p_hi2	0.0648054992437793
1	mmu-miR-376a-3p_hi2	0.15325875071727
1	mmu-miR-133a-3p_hi2	0.27891864919087
1	mmu-miR-671-3p_hi2	0.182966313293644
1	mmu-miR-3535_hi2	0.0941275249429985
1	mmu-miR-5132-5p_hi2	0.0882419573378497
1	mmu-let-7g-3p_hi2	0.116440032819268
1	mmu-miR-218-2-3p_hi2	0.187833637911016
1	mmu-miR-3089-3p_hi2	0.19221624723825
1	mmu-miR-15a-5p_hi2	0.255416974319167
1	mmu-miR-182-5p_hi2	0.0676885742845742
1	mmu-miR-592-5p_hi2	0.240262805156783
1	mmu-miR-297b-5p_hi2	0.29573434425119
1	mmu-miR-3094-5p_hi2	0.0858693538764952
1	mmu-miR-192-3p_hi2	0.169226309719445
1	mmu-miR-344c-3p_hi2	0.17336455709983
1	mmu-miR-6993-5p_hi2	0.103585130761502
1	mmu-miR-12202-3p_hi2	0.0873312784570576
1	mmu-miR-136-5p_hi2	0.0840329711203188
1	mmu-miR-344g-3p_hi2	0.138544375433644
1	mmu-miR-5615-3p_hi2	0.0694174333531955
1	mmu-miR-7093-3p_hi2	0.223273115384397
1	mmu-miR-190a-5p_hi2	0.165762196639922
1	mmu-miR-200b-3p_hi2	0.0910762669724662
1	mmu-miR-1a-3p_hi2	0.0854460643833396
1	mmu-miR-1981-3p_hi2	0.152077560892313
1	mmu-miR-497a-5p_hi2	0.20522613330997
1	mmu-miR-153-3p_hi2	0.121021514304071
1	mmu-miR-15a-3p_hi2	0.0967382909936082
1	mmu-miR-200a-3p_hi2	0.14664209107739
1	mmu-miR-3069-5p_hi2	0.0785370994830777
1	mmu-miR-3104-5p_hi2	0.0727220312152811
1	mmu-miR-582-5p_hi2	0.123006855030993
1	mmu-miR-140-5p_hi2	0.160942187187656
1	mmu-miR-664-3p_hi2	0.235989414551328
1	mmu-miR-369-3p_hi2	0.140615625055128
1	mmu-miR-6418-3p_hi2	0.0985321932993282
1	mmu-let-7d-3p_hi2	0.14447945869806
1	mmu-miR-106b-5p_hi2	0.22098149579219
1	mmu-miR-1249-3p_hi2	0.238059231200752
1	mmu-miR-126a-5p_hi2	0.103003788155693
1	mmu-miR-15b-3p_hi2	0.267510655460339
1	mmu-miR-6896-5p_hi2	0.231232548752042
1	mmu-miR-7000-5p_hi2	0.1226668355066
1	mmu-miR-8111_hi2	0.0971693432685506
1	mmu-miR-210-3p_hi2	0.11731031769962
1	mmu-miR-676-5p_vis	0.101091675969528
1	mmu-miR-1306-3p_vis	0.0464861373507512
1	mmu-miR-1955-5p_vis	0.0658982600545638
1	mmu-miR-709_vis	0.142608997888857
1	mmu-miR-5128_vis	0.0768667516441136
1	mmu-miR-8120_vis	0.108287015201874
1	mmu-miR-200a-5p_vis	0.10026538082917
1	mmu-miR-3104-3p_vis	0.20949566375047
1	mmu-miR-877-3p_vis	0.109187939860591
1	mmu-miR-8093_ent	0.0676318869771002
1	mmu-miR-98-5p_ent	0.225369096733275
1	mmu-miR-7013-5p_ent	0.0830106173497494
1	mmu-miR-92b-5p_ent	0.0955178584989872
1	mmu-let-7b-5p_ent	0.0925483735271639
1	mmu-let-7e-5p_ent	0.185077073279582
1	mmu-miR-7651-5p_ent	0.0632680086163009
1	mmu-let-7d-5p_ent	0.17036572135308
1	mmu-let-7g-5p_ent	0.0763570097442861
1	mmu-miR-196a-5p_ent	0.180009622789162
1	mmu-let-7a-5p_ent	0.0820702555970948
1	mmu-miR-3473g_ent	0.0444023067865607
1	mmu-let-7c-5p_ent	0.077980582072598
1	mmu-miR-6392-5p_pon	0.0766032069304919
1	mmu-miR-3102-5p_pon	0.0772805610286003
1	mmu-miR-1943-5p_pon	0.106733339172354
1	mmu-miR-3073a-3p_pon	0.183362369620535
1	mmu-miR-203-3p_pon	0.218746324368441
1	mmu-miR-378c_pon	0.0884557889714136
1	mmu-miR-6952-5p_pon	0.110111142851168
1	mmu-miR-7053-3p_pon	0.0786616643479368
1	mmu-miR-223-5p_pon	0.172351268790594
1	mmu-miR-146b-3p_pon	0.0654352407270738
1	mmu-miR-7689-3p_pon	0.139724551825569
1	mmu-miR-7068-5p_pon	0.0985290743154549
1	mmu-miR-483-5p_pon	0.166738697519309
1	mmu-miR-6934-5p_pon	0.115289746929491
1	mmu-miR-7020-3p_cer	0.0866275093967642
1	mmu-miR-340-3p_cer	0.0542561237850346
1	mmu-miR-7080-3p_cer	0.130521912526389
1	mmu-miR-1188-3p_med	0.16313659702304
1	mmu-miR-7669-5p_med	0.120666527213817
1	mmu-miR-340-3p_med	0.067990844344309
1	mmu-miR-7688-5p_med	0.122494650337072
1	mmu-miR-3077-3p_med	0.103536539135975
1	mmu-miR-494-5p_med	0.0987371013716783
1	mmu-miR-1933-5p_med	0.0649915482459317
1	mmu-miR-7001-5p_med	0.130610815069952
1	mmu-miR-7668-5p_med	0.140410981180626
1	mmu-miR-6942-5p_med	0.0684305903128136
1	mmu-miR-1961_med	0.271940123534577
1	mmu-miR-1982-5p_med	0.219130212072383
1	mmu-miR-9769-3p_med	0.154216858343491
1	mmu-miR-12185-3p_med	0.118530802854724
1	mmu-miR-301a-5p_med	0.0816500636796236
1	mmu-miR-7015-5p_med	0.10338548374686
1	mmu-miR-211-5p_med	0.192500804311566
1	mmu-miR-1934-5p_med	0.116329149213235
1	mmu-let-7i-5p_med	0.0629683492342755
2	mmu-miR-3475-3p_olf	0.121468072197239
2	mmu-miR-3058-5p_olf	0.0534525078610292
2	mmu-miR-874-3p_olf	0.0795614030699335
2	mmu-miR-16-2-3p_olf	0.245127131922846
2	mmu-miR-151-3p_olf	0.109008011335668
2	mmu-miR-12193-3p_olf	0.344153557967259
2	mmu-miR-339-5p_olf	0.157019922133075
2	mmu-miR-7048-3p_olf	0.161913772337309
2	mmu-miR-879-5p_olf	0.108687849084189
2	mmu-miR-873a-3p_olf	0.0578085428033431
2	mmu-miR-3962_olf	0.137820521769354
2	mmu-miR-324-5p_olf	0.252763649820682
2	mmu-miR-96-3p_olf	0.27319888397504
2	mmu-miR-497a-3p_olf	0.155754241728307
2	mmu-miR-3059-3p_olf	0.188454823703979
2	mmu-miR-325-5p_olf	0.240066540808505
2	mmu-miR-193a-3p_olf	0.152559967605005
2	mmu-miR-3068-3p_olf	0.28827447831049
2	mmu-miR-5114_olf	0.166219102876079
2	mmu-miR-338-5p_olf	0.171177826727811
2	mmu-miR-6989-3p_olf	0.116277934187377
2	mmu-miR-16-5p_olf	0.104456172062689
2	mmu-miR-3093-3p_olf	0.148067645217499
2	mmu-miR-449a-5p_olf	0.0641154160695057
2	mmu-miR-210-3p_olf	0.236942706532659
2	mmu-miR-690_cor	0.279995025161155
2	mmu-miR-181c-3p_cor	0.0861131644724565
2	mmu-miR-20a-3p_cor	0.217124773679245
2	mmu-miR-666-3p_cor	0.0767964680353415
2	mmu-miR-340-3p_cor	0.101294541052784
2	mmu-miR-592-3p_cor	0.180561711144056
2	mmu-miR-27b-3p_cor	0.130244523375083
2	mmu-miR-744-3p_cor	0.162740428474322
2	mmu-miR-425-3p_cor	0.109460771696799
2	mmu-miR-487b-5p_cor	0.125958584889636
2	mmu-miR-218-5p_cor	0.112258621299505
2	mmu-miR-3087-3p_cor	0.27462582571532
2	mmu-miR-191-5p_cor	0.137872927828464
2	mmu-miR-219a-5p_cor	0.130934468248109
2	mmu-miR-346-3p_cor	0.220385947817898
2	mmu-miR-425-5p_cor	0.308612549278634
2	mmu-miR-192-5p_cor	0.133365707594788
2	mmu-miR-100-5p_cor	0.071147819482813
2	mmu-miR-1961_cor	0.105316409315462
2	mmu-miR-3083b-3p_cor	0.0869116593621462
2	mmu-miR-222-5p_cor	0.136895689382276
2	mmu-miR-1191a_cor	0.16424385274993
2	mmu-miR-33-3p_cor	0.109286664203099
2	mmu-miR-6917-5p_cor	0.205383118140794
2	mmu-miR-6990-3p_cor	0.132718490451384
2	mmu-miR-6993-5p_cor	0.168223389466028
2	mmu-miR-421-3p_cor	0.146989885570379
2	mmu-miR-7040-5p_cor	0.258895376162754
2	mmu-miR-7651-5p_cor	0.10444913372761
2	mmu-miR-384-3p_cor	0.111743805218666
2	mmu-miR-203-5p_cor	0.0916453029790331
2	mmu-miR-6929-5p_cor	0.0754905151116765
2	mmu-miR-701-3p_cor	0.193333904504951
2	mmu-miR-764-5p_cor	0.253948677322791
2	mmu-miR-21a-5p_cor	0.0812250050352884
2	mmu-miR-664-3p_cor	0.41873017049691
2	mmu-miR-7046-3p_cor	0.474099211855337
2	mmu-miR-574-3p_cor	0.0825351105219403
2	mmu-miR-6970-3p_cp	0.441920459816668
2	mmu-miR-181b-2-3p_cp	0.074265061078814
2	mmu-miR-7080-5p_cp	0.17167508393189
2	mmu-miR-6917-5p_cp	0.0959907193347477
2	mmu-miR-6937-3p_cp	0.559147153541879
2	mmu-miR-6994-5p_cp	0.103637865321235
2	mmu-miR-12193-5p_cp	0.15440681811333
2	mmu-miR-7055-3p_svz	0.188511259122308
2	mmu-miR-103-2-5p_svz	0.100586429747561
2	mmu-miR-5116_svz	0.121128161657341
2	mmu-miR-3473h-5p_svz	0.178782567844136
2	mmu-miR-6993-5p_svz	0.214574552261102
2	mmu-miR-135a-1-3p_svz	0.189597644541468
2	mmu-miR-6973b-5p_svz	0.0866798496469933
2	mmu-let-7i-5p_svz	0.0782748646746938
2	mmu-let-7a-5p_svz	0.135663486862637
2	mmu-miR-679-5p_cc	0.161352529380597
2	mmu-miR-7044-5p_cc	0.0771722682199262
2	mmu-miR-5126_cc	0.428611817060399
2	mmu-miR-186-3p_cc	0.207383499342091
2	mmu-miR-6915-3p_cc	0.1156356125205
2	mmu-miR-193a-5p_cc	0.186447008998784
2	mmu-miR-3057-5p_cc	0.0831594285227313
2	mmu-miR-770-5p_cc	0.0783272412834971
2	mmu-miR-1981-5p_cc	0.258747693023054
2	mmu-miR-331-5p_cc	0.305025301152586
2	mmu-miR-127-3p_cc	0.164919111337198
2	mmu-miR-3086-3p_cc	0.347064741850374
2	mmu-miR-667-3p_cc	0.206710813503897
2	mmu-miR-188-5p_cc	0.187056688482734
2	mmu-miR-330-3p_cc	0.358767526079442
2	mmu-miR-324-3p_cc	0.387777439704774
2	mmu-miR-879-5p_cc	0.18573470419149
2	mmu-miR-374b-5p_cc	0.135341375915516
2	mmu-miR-500-3p_cc	0.44053692844863
2	mmu-miR-378d_cc	0.161544003780051
2	mmu-miR-138-2-3p_cc	0.30543652688935
2	mmu-miR-192-3p_cc	0.230129612989144
2	mmu-miR-3088-3p_cc	0.128096874102002
2	mmu-miR-701-3p_cc	0.117738362560388
2	mmu-miR-664-5p_cc	0.0939473573527041
2	mmu-miR-6988-3p_cc	0.433937739771033
2	mmu-miR-6989-3p_cc	0.113502369971481
2	mmu-miR-12182-3p_cc	0.192616654661249
2	mmu-miR-7008-5p_th	0.0552389402934826
2	mmu-miR-124-3p_th	0.1414415402633
2	mmu-miR-128-1-5p_th	0.193628525819803
2	mmu-miR-130b-3p_th	0.118681729149461
2	mmu-miR-455-5p_th	0.12537108383005
2	mmu-miR-29b-1-5p_th	0.584943355079566
2	mmu-miR-1193-3p_th	0.16183236341847
2	mmu-miR-3077-3p_th	0.123009275858565
2	mmu-miR-23b-5p_th	0.0620226002690935
2	mmu-miR-652-5p_th	0.320735931172077
2	mmu-miR-31-3p_th	0.30975962838661
2	mmu-miR-431-3p_th	0.24536461626525
2	mmu-miR-329-5p_th	0.298723029120855
2	mmu-miR-191-5p_th	0.134108534312786
2	mmu-miR-300-5p_th	0.117691709991576
2	mmu-miR-3072-3p_th	0.0994140764372325
2	mmu-miR-3103-3p_th	0.193955574922052
2	mmu-miR-5616-5p_th	0.173144094021157
2	mmu-miR-6395_th	0.0720832771693033
2	mmu-miR-6899-3p_th	0.0857145627049124
2	mmu-miR-376b-3p_th	0.0662498234025084
2	mmu-miR-107-5p_th	0.175630792407597
2	mmu-miR-380-3p_th	0.134282034966588
2	mmu-miR-184-3p_th	0.0975287794975959
2	mmu-miR-29b-3p_th	0.262692054280371
2	mmu-miR-344d-3p_th	0.290018250618519
2	mmu-miR-1839-5p_th	0.334879525900763
2	mmu-miR-30a-5p_th	0.122816289512571
2	mmu-miR-6944-5p_th	0.150522943309731
2	mmu-miR-142a-5p_th	0.107564148975192
2	mmu-miR-592-5p_th	0.291199240496953
2	mmu-miR-183-5p_th	0.336726516834778
2	mmu-miR-136-5p_th	0.367044321754422
2	mmu-miR-29a-5p_th	0.0703539959091326
2	mmu-miR-1843b-5p_th	0.242275768487226
2	mmu-miR-497a-5p_th	0.1807233391857
2	mmu-miR-764-5p_th	0.189545620547975
2	mmu-let-7f-1-3p_th	0.208011489891347
2	mmu-miR-6967-5p_th	0.0432770962994038
2	mmu-let-7f-2-3p_th	0.110220260199126
2	mmu-miR-126a-5p_th	0.161202632814824
2	mmu-miR-16-5p_th	0.240757860457504
2	mmu-miR-32-5p_th	0.118014318778096
2	mmu-miR-3473g_th	0.32291590735782
2	mmu-miR-376a-5p_th	0.130569651323297
2	mmu-miR-136-3p_th	0.281872278885248
2	mmu-miR-467h_hi	0.157304426044619
2	mmu-miR-467c-3p_hi	0.33164837728925
2	mmu-miR-7042-3p_hi	0.0929151403293282
2	mmu-miR-7054-5p_hi	0.189999213828158
2	mmu-miR-3083b-3p_hi	0.167965341517631
2	mmu-miR-223-5p_hi	0.190467087947878
2	mmu-miR-6951-5p_hi	0.197774026979811
2	mmu-miR-6908-5p_hi	0.0843110389442264
2	mmu-miR-212-5p_hi	0.0907125712909186
2	mmu-miR-296-5p_hy	0.0907371677522887
2	mmu-miR-298-3p_hy	0.314659571570173
2	mmu-miR-5104b-5p_hy	0.0859218464892471
2	mmu-miR-130a-5p_hy	0.182998957195409
2	mmu-miR-582-3p_hy	0.113486537508453
2	mmu-miR-3105-5p_hy	0.162005922410864
2	mmu-miR-485-3p_hy	0.14225860290828
2	mmu-miR-103-2-5p_hy	0.320663671778304
2	mmu-miR-337-3p_hy	0.555160454031037
2	mmu-miR-423-3p_hy	0.158271858696468
2	mmu-miR-7081-3p_hy	0.251597209324538
2	mmu-miR-34b-5p_hy	0.173758267869476
2	mmu-miR-146b-3p_hy	0.0749004637025946
2	mmu-miR-5121_hy	0.230326755011845
2	mmu-miR-301a-3p_hy	0.0746051070584523
2	mmu-miR-3064-3p_hy	0.214907164279516
2	mmu-miR-1843a-5p_hy	0.0864790432678893
2	mmu-miR-330-5p_hy	0.0465606316760689
2	mmu-miR-344c-3p_hy	0.0912305572684008
2	mmu-miR-194-2-3p_hy	0.0856278204352708
2	mmu-miR-344g-3p_hy	0.123961617439286
2	mmu-miR-141-3p_hy	0.165334025283701
2	mmu-miR-350-5p_hy	0.0464177934822748
2	mmu-miR-1843b-5p_hy	0.0800025908190359
2	mmu-miR-101a-5p_hy	0.242116357321216
2	mmu-miR-30c-2-3p_hy	0.0956647775526969
2	mmu-miR-200b-5p_hy	0.157549046161628
2	mmu-miR-653-3p_hy	0.428384623733329
2	mmu-let-7d-3p_hy	0.113912708256666
2	mmu-miR-877-3p_hy	0.138875423228984
2	mmu-miR-669a-5p_plx	0.185300548660969
2	mmu-miR-669p-5p_plx	0.185300548660969
2	mmu-miR-670-3p_plx	0.216414505577026
2	mmu-miR-466h-5p_plx	0.445530831655405
2	mmu-miR-467a-5p_plx	0.129886708931808
2	mmu-miR-467b-5p_plx	0.129886708931808
2	mmu-miR-3098-5p_plx	0.270782410911644
2	mmu-miR-466d-3p_plx	0.0859177730242706
2	mmu-miR-669b-5p_plx	0.198783425500102
2	mmu-miR-466b-3p_plx	0.259813978022031
2	mmu-miR-466i-5p_plx	0.0856062582127556
2	mmu-miR-466a-3p_plx	0.243100453727271
2	mmu-miR-466c-3p_plx	0.243100453727271
2	mmu-miR-466e-3p_plx	0.243100453727271
2	mmu-miR-466p-3p_plx	0.243100453727271
2	mmu-miR-1964-5p_plx	0.224444043819959
2	mmu-miR-669h-5p_plx	0.383627928317224
2	mmu-miR-669k-5p_plx	0.10130296540452
2	mmu-miR-6970-3p_plx	0.190716238883602
2	mmu-miR-370-3p_plx	0.309214716501141
2	mmu-miR-129-2-3p_plx	0.118677361527212
2	mmu-miR-1188-3p_plx	0.128415681304353
2	mmu-miR-6904-5p_plx	0.157469019353504
2	mmu-miR-322-5p_plx	0.127562523600353
2	mmu-miR-3102-3p_plx	0.255387443336477
2	mmu-miR-6970-5p_plx	0.241589803510447
2	mmu-miR-206-3p_plx	0.0680052085540397
2	mmu-miR-130b-3p_plx	0.507562043899593
2	mmu-miR-3084-5p_plx	0.114796007256578
2	mmu-miR-344f-5p_plx	0.141277675160984
2	mmu-miR-7658-5p_plx	0.15650129430305
2	mmu-miR-448-5p_plx	0.373175972430308
2	mmu-miR-6917-3p_plx	0.346300425491132
2	mmu-miR-671-5p_plx	0.235696565172042
2	mmu-miR-5119_plx	0.0843378213567627
2	mmu-miR-151-3p_plx	0.319797836205226
2	mmu-miR-6944-3p_plx	0.175097879983667
2	mmu-miR-326-3p_plx	0.159675282510625
2	mmu-miR-193a-5p_plx	0.659585941359652
2	mmu-miR-3057-5p_plx	0.205653729177047
2	mmu-miR-770-5p_plx	0.0914737852066824
2	mmu-miR-3064-5p_plx	0.226159666633634
2	mmu-miR-1251-5p_plx	0.283429255890083
2	mmu-miR-1291_plx	0.162655650901061
2	mmu-miR-301b-3p_plx	0.308442184101534
2	mmu-miR-6540-5p_plx	0.16171276251161
2	mmu-miR-1306-5p_plx	0.188654195463896
2	mmu-miR-19b-1-5p_plx	0.12768239903131
2	mmu-miR-17-5p_plx	0.450057005476202
2	mmu-miR-20a-5p_plx	0.153959513270749
2	mmu-miR-3084-3p_plx	0.154791884027668
2	mmu-miR-3085-5p_plx	0.179441552992786
2	mmu-miR-328-3p_plx	0.598285843248245
2	mmu-miR-378a-3p_plx	0.333238298346663
2	mmu-miR-702-3p_plx	0.273303974126333
2	mmu-miR-3072-3p_plx	0.425873940567336
2	mmu-miR-3086-3p_plx	0.150218046773674
2	mmu-miR-3105-5p_plx	0.182656981023866
2	mmu-miR-486a-5p_plx	0.340682246062669
2	mmu-miR-486b-5p_plx	0.340682246062669
2	mmu-miR-501-3p_plx	0.691969417445613
2	mmu-miR-501-5p_plx	0.123589835702219
2	mmu-miR-532-3p_plx	0.662964667746741
2	mmu-miR-6395_plx	0.1393543617146
2	mmu-miR-667-3p_plx	0.591194953736148
2	mmu-miR-6991-3p_plx	0.190168157127841
2	mmu-miR-7047-5p_plx	0.128674337433907
2	mmu-miR-188-5p_plx	0.121970008494266
2	mmu-miR-330-3p_plx	0.370082154332206
2	mmu-miR-29b-2-5p_plx	0.37166223902009
2	mmu-miR-363-3p_plx	0.11819292026352
2	mmu-miR-6912-5p_plx	0.109257831811213
2	mmu-miR-324-3p_plx	0.56414761106675
2	mmu-miR-874-5p_plx	0.342678848771464
2	mmu-miR-7668-3p_plx	0.173056515869648
2	mmu-miR-125a-3p_plx	0.156688800196382
2	mmu-miR-1947-5p_plx	0.24301923339019
2	mmu-miR-22-5p_plx	0.223213071621086
2	mmu-miR-26b-5p_plx	0.139770451456113
2	mmu-miR-344d-3p_plx	0.244698316254636
2	mmu-miR-483-3p_plx	0.093421747622414
2	mmu-miR-6937-5p_plx	0.148659228951573
2	mmu-miR-708-5p_plx	0.238035009023234
2	mmu-miR-879-3p_plx	0.128182265553373
2	mmu-miR-217-5p_plx	0.576693124177796
2	mmu-miR-504-3p_plx	0.319684391426071
2	mmu-miR-873a-3p_plx	0.249005260817076
2	mmu-miR-344g-5p_plx	0.118686911726781
2	mmu-miR-500-3p_plx	0.483608728357895
2	mmu-miR-34b-3p_plx	0.154509046876404
2	mmu-miR-1298-5p_plx	0.505354235135297
2	mmu-miR-27a-3p_plx	0.159553550718376
2	mmu-miR-383-3p_plx	0.560372849978098
2	mmu-miR-133a-3p_plx	0.106607954054912
2	mmu-miR-431-5p_plx	0.242788587664782
2	mmu-miR-7117-3p_plx	0.131394582233731
2	mmu-miR-342-5p_plx	0.29753369327481
2	mmu-miR-216b-5p_plx	0.110568455013596
2	mmu-miR-33-3p_plx	0.215292004408733
2	mmu-miR-324-5p_plx	0.16836482414983
2	mmu-miR-3473h-5p_plx	0.548109092903657
2	mmu-miR-181b-5p_plx	0.259829835847968
2	mmu-miR-1199-5p_plx	0.162266224873974
2	mmu-miR-301a-3p_plx	0.559127451041655
2	mmu-miR-7674-3p_plx	0.112481351555061
2	mmu-miR-138-2-3p_plx	0.243940128283134
2	mmu-miR-195a-3p_plx	0.155685136337804
2	mmu-miR-3154_plx	0.126390285269407
2	mmu-miR-491-5p_plx	0.580891913635007
2	mmu-miR-1224-5p_plx	0.347855932133317
2	mmu-miR-7052-3p_plx	0.197871727862331
2	mmu-miR-330-5p_plx	0.412917263339726
2	mmu-miR-192-3p_plx	0.355366965684715
2	mmu-miR-125b-1-3p_plx	0.288646196713467
2	mmu-miR-200c-3p_plx	0.395598106404796
2	mmu-miR-7653-5p_plx	0.144119852276482
2	mmu-miR-211-5p_plx	0.164037250990192
2	mmu-miR-598-5p_plx	0.678769417444871
2	mmu-miR-200b-3p_plx	0.628063622553286
2	mmu-miR-103-3p_plx	0.641051269014573
2	mmu-miR-134-5p_plx	0.494312464824197
2	mmu-miR-3087-5p_plx	0.202758884283311
2	mmu-miR-34c-3p_plx	0.284255774701731
2	mmu-miR-7015-3p_plx	0.0906887043273814
2	mmu-miR-150-3p_plx	0.187045652217057
2	mmu-miR-193b-5p_plx	0.384915000019859
2	mmu-miR-25-3p_plx	0.387905485208852
2	mmu-miR-3572-3p_plx	0.380957355028308
2	mmu-miR-486a-3p_plx	0.354018700768438
2	mmu-miR-6922-3p_plx	0.185099642757925
2	mmu-miR-7000-3p_plx	0.146179057005272
2	mmu-miR-7666-3p_plx	0.100729864087226
2	mmu-miR-93-5p_plx	0.336984915481665
2	mmu-miR-140-3p_plx	0.672856329598319
2	mmu-miR-145b_plx	0.291976946580184
2	mmu-miR-204-3p_plx	0.409553592924403
2	mmu-miR-23a-3p_plx	0.30166460481586
2	mmu-miR-362-3p_plx	0.488103553162467
2	mmu-miR-6516-3p_plx	0.151080354367455
2	mmu-miR-6913-5p_plx	0.26622686188825
2	mmu-miR-96-5p_plx	0.452173507030641
2	mmu-miR-6988-3p_plx	0.198964071014907
2	mmu-miR-6989-3p_plx	0.599757415948003
2	mmu-miR-140-5p_plx	0.333463190638476
2	mmu-miR-23b-3p_plx	0.407299646536383
2	mmu-miR-3093-5p_plx	0.0879293395156246
2	mmu-miR-486b-3p_plx	0.335349185283834
2	mmu-miR-664-3p_plx	0.426993369247617
2	mmu-miR-6954-3p_plx	0.0999880900863783
2	mmu-miR-196b-5p_plx	0.255322002868474
2	mmu-miR-3072-5p_plx	0.305118301600695
2	mmu-miR-3104-3p_plx	0.385931265555768
2	mmu-miR-320-3p_plx	0.21801106012688
2	mmu-miR-361-5p_plx	0.324498311573493
2	mmu-miR-7000-5p_plx	0.251015760366774
2	mmu-miR-34a-5p_plx	0.0943506861270395
2	mmu-miR-504-5p_hi2	0.100681754118528
2	mmu-miR-183-5p_hi2	0.10167966283434
2	mmu-miR-7a-1-3p_hi2	0.212224701071455
2	mmu-miR-7038-5p_hi2	0.379433625608386
2	mmu-miR-1951_vis	0.291087038023304
2	mmu-miR-668-5p_vis	0.153629110382657
2	mmu-miR-7078-5p_vis	0.0735332714732241
2	mmu-miR-7045-3p_vis	0.122846608413789
2	mmu-miR-3535_vis	0.0936484363453088
2	mmu-miR-3473h-5p_vis	0.0840457215946469
2	mmu-miR-7653-5p_vis	0.157251741299517
2	mmu-miR-574-5p_vis	0.133799580275541
2	mmu-miR-26a-2-3p_vis	0.0974395016518039
2	mmu-miR-7052-5p_vis	0.216518305315669
2	mmu-miR-7030-3p_vis	0.122630156694476
2	mmu-miR-1961_ent	0.0578117104449288
2	mmu-miR-135a-1-3p_ent	0.201014858935467
2	mmu-let-7f-5p_ent	0.175665549835261
2	mmu-miR-6983-3p_ent	0.257452951385698
2	mmu-miR-341-5p_pon	0.222679010133537
2	mmu-miR-6990-5p_cer	0.332537303186592
2	mmu-miR-5113_cer	0.119717249154618
2	mmu-miR-760-5p_cer	0.149281530408611
2	mmu-miR-218-1-3p_cer	0.151079914101576
2	mmu-miR-3106-5p_cer	0.153057111987888
2	mmu-miR-181b-2-3p_cer	0.13044203176569
2	mmu-miR-668-5p_cer	0.0787140036186165
2	mmu-miR-99b-3p_cer	0.0817228745398423
2	mmu-miR-137-3p_cer	0.146680317939257
2	mmu-miR-3083b-5p_cer	0.142624896283837
2	mmu-miR-1251-3p_cer	0.102303747784755
2	mmu-miR-450b-5p_cer	0.0866078682870554
2	mmu-miR-129-5p_cer	0.0647438263530039
2	mmu-miR-191-5p_cer	0.333610669859743
2	mmu-miR-6951-5p_cer	0.272066795973966
2	mmu-miR-6989-5p_cer	0.250195564301189
2	mmu-miR-138-5p_cer	0.174367445515283
2	mmu-miR-539-3p_cer	0.122866175087488
2	mmu-miR-6919-5p_cer	0.186397390459044
2	mmu-miR-181b-5p_cer	0.181082692775139
2	mmu-miR-7083-5p_cer	0.367929028914284
2	mmu-miR-201-3p_cer	0.24762676709476
2	mmu-miR-299b-3p_cer	0.123815696028643
2	mmu-miR-1960_cer	0.45556057408215
2	mmu-miR-30d-3p_cer	0.115186734901461
2	mmu-miR-7020-5p_cer	0.0711055014266731
2	mmu-miR-6976-3p_cer	0.116269147431428
2	mmu-miR-1968-5p_cer	0.455519891622913
2	mmu-miR-1951_med	0.207379934813063
2	mmu-miR-7031-5p_med	0.0744353485310753
2	mmu-miR-463-5p_med	0.144840394101874
2	mmu-miR-3095-3p_med	0.217212914598428
2	mmu-miR-1933-3p_med	0.255857611329519
3	mmu-miR-3473a_olf	0.675434360367613
3	mmu-miR-3473b_olf	0.638831292893876
3	mmu-miR-466a-5p_olf	0.185183169622731
3	mmu-miR-5129-5p_olf	0.383184730599972
3	mmu-miR-7224-3p_olf	0.13570396809276
3	mmu-miR-3103-3p_olf	0.151518028866338
3	mmu-miR-1931_olf	0.0785571168118303
3	mmu-miR-3970_olf	0.370353769242079
3	mmu-miR-1961_olf	0.555643484195332
3	mmu-miR-1839-5p_olf	0.113172320332399
3	mmu-let-7e-3p_olf	0.181000028044051
3	mmu-let-7f-1-3p_olf	0.0783951396179803
3	mmu-miR-6947-5p_olf	0.0841559976025134
3	mmu-miR-3473a_cor	0.208656410464268
3	mmu-miR-7037-5p_cor	0.118415810094797
3	mmu-miR-451a_cor	0.460154245279422
3	mmu-miR-201-5p_cor	0.113017668575582
3	mmu-miR-7688-5p_cor	0.240113334566175
3	mmu-miR-7042-5p_cor	0.17219748100563
3	mmu-miR-29b-1-5p_cor	0.183573968883517
3	mmu-miR-935_cor	0.0862129332826752
3	mmu-miR-1251-3p_cor	0.155299825723869
3	mmu-miR-3074-1-3p_cor	0.141501297345842
3	mmu-miR-504-3p_cor	0.158841432880118
3	mmu-miR-224-5p_cor	0.173746898425548
3	mmu-miR-423-5p_cor	0.0880723691032315
3	mmu-miR-1264-5p_cor	0.0871296699841007
3	mmu-miR-1981-3p_cor	0.452373804742144
3	mmu-miR-488-3p_cor	0.308626017221901
3	mmu-miR-7056-5p_cor	0.186276256583814
3	mmu-miR-664-5p_cor	0.19845293328572
3	mmu-miR-6997-5p_cor	0.254302605546496
3	mmu-miR-5710_cor	0.863924828826582
3	mmu-miR-7039-5p_cor	0.702710505716264
3	mmu-miR-3473a_cp	0.370453236312547
3	mmu-miR-7239-3p_cp	0.158026957056012
3	mmu-miR-412-5p_cp	0.264302840068273
3	mmu-miR-1945_cp	0.360594325475807
3	mmu-miR-27b-3p_cp	0.480494031486113
3	mmu-miR-7664-3p_cp	0.566209260769182
3	mmu-miR-669p-3p_cp	0.1712663256729
3	mmu-miR-351-3p_cp	0.324624838309986
3	mmu-miR-6395_cp	0.111147086969739
3	mmu-miR-3970_cp	0.18077980499634
3	mmu-miR-7013-5p_cp	0.190730677155176
3	mmu-miR-3078-3p_cp	0.569588368651003
3	mmu-miR-29b-2-5p_cp	0.0823718917964232
3	mmu-miR-9768-5p_cp	0.20713144015216
3	mmu-miR-1961_cp	0.287125213963395
3	mmu-miR-26b-5p_cp	0.312859489528162
3	mmu-miR-27a-3p_cp	0.425055251770037
3	mmu-miR-216b-5p_cp	0.514057825892432
3	mmu-miR-3064-3p_cp	0.0981451615725727
3	mmu-miR-702-5p_cp	0.393565600178857
3	mmu-miR-7651-5p_cp	0.458470523293313
3	mmu-miR-181a-1-3p_cp	0.136183438948983
3	mmu-miR-1195_cp	0.257544690670249
3	mmu-let-7d-5p_cp	0.347445226318327
3	mmu-miR-7031-3p_cp	0.142625954451686
3	mmu-miR-582-5p_cp	0.131546363888678
3	mmu-let-7i-5p_cp	0.0908050265987995
3	mmu-miR-1843a-3p_cp	0.176549740618055
3	mmu-let-7a-5p_cp	0.230862813851124
3	mmu-let-7f-5p_cp	0.193540657583167
3	mmu-miR-151-5p_cp	0.344091221546733
3	mmu-miR-6983-3p_cp	0.211183261297638
3	mmu-miR-3473a_svz	0.2625523426203
3	mmu-miR-3473b_svz	0.318568970178916
3	mmu-miR-12191-3p_svz	0.420695152408714
3	mmu-miR-3960_svz	0.661344386402135
3	mmu-miR-542-5p_svz	0.166415281020954
3	mmu-miR-351-5p_svz	0.209763599912526
3	mmu-miR-212-3p_svz	0.0840615434337843
3	mmu-miR-132-5p_svz	0.477240673153383
3	mmu-miR-370-3p_svz	0.270529036295772
3	mmu-miR-129-2-3p_svz	0.815779882853379
3	mmu-miR-99b-5p_svz	0.322668869287166
3	mmu-miR-22-3p_svz	0.410888613104749
3	mmu-miR-218-1-3p_svz	0.135053410430269
3	mmu-miR-201-5p_svz	0.114737252233893
3	mmu-miR-412-5p_svz	0.419864041495047
3	mmu-miR-485-5p_svz	0.355663222675183
3	mmu-miR-3058-5p_svz	0.198807539193041
3	mmu-miR-124-3p_svz	0.428743035716809
3	mmu-miR-676-5p_svz	0.577703252993265
3	mmu-miR-551b-3p_svz	0.210613220174431
3	mmu-miR-7226-3p_svz	0.484853836930922
3	mmu-miR-744-5p_svz	0.401636890382847
3	mmu-miR-99a-5p_svz	0.619307265156714
3	mmu-miR-31-3p_svz	0.372695303079445
3	mmu-miR-3968_svz	0.376496681321345
3	mmu-miR-5099_svz	0.13604876936586
3	mmu-miR-218-5p_svz	0.458474544571735
3	mmu-miR-770-5p_svz	0.17771609429965
3	mmu-miR-1291_svz	0.208871995172974
3	mmu-miR-1306-5p_svz	0.463105420691004
3	mmu-miR-129-1-3p_svz	0.837655349281136
3	mmu-miR-5129-5p_svz	0.522729966026707
3	mmu-miR-543-5p_svz	0.216617934876736
3	mmu-miR-127-3p_svz	0.205041100177753
3	mmu-miR-3072-3p_svz	0.455881779280302
3	mmu-miR-425-5p_svz	0.688319316248839
3	mmu-miR-496a-3p_svz	0.776478475362932
3	mmu-miR-532-3p_svz	0.240330592674075
3	mmu-miR-667-3p_svz	0.291450977632073
3	mmu-miR-6769b-3p_svz	0.765541089531722
3	mmu-miR-6953-3p_svz	0.475480516004507
3	mmu-miR-187-5p_svz	0.380379152938058
3	mmu-miR-339-5p_svz	0.193655220219226
3	mmu-miR-192-5p_svz	0.127812174046483
3	mmu-miR-3083-3p_svz	0.275452877221857
3	mmu-miR-330-3p_svz	0.134893815876968
3	mmu-miR-379-3p_svz	0.348341031913933
3	mmu-miR-764-3p_svz	0.738123565007358
3	mmu-miR-1839-3p_svz	0.440396391525117
3	mmu-miR-350-3p_svz	0.374653787793263
3	mmu-miR-324-3p_svz	0.250968689436488
3	mmu-miR-3074-1-3p_svz	0.363150243978897
3	mmu-miR-100-5p_svz	0.837371960501579
3	mmu-miR-344d-3p_svz	0.269902446369907
3	mmu-miR-92b-3p_svz	0.550707856728245
3	mmu-miR-100-3p_svz	0.742505528097724
3	mmu-miR-504-3p_svz	0.131000467671875
3	mmu-miR-34b-3p_svz	0.466685573803297
3	mmu-miR-383-3p_svz	0.214294030608175
3	mmu-miR-431-5p_svz	0.433945373865335
3	mmu-miR-410-3p_svz	0.435336575888406
3	mmu-miR-30a-5p_svz	0.35384207093285
3	mmu-miR-324-5p_svz	0.274200242403719
3	mmu-miR-1264-3p_svz	0.422690660738924
3	mmu-miR-1843a-5p_svz	0.334468827937471
3	mmu-miR-7027-3p_svz	0.214188859789223
3	mmu-miR-758-3p_svz	0.422440970888963
3	mmu-miR-125b-5p_svz	0.431115828110459
3	mmu-miR-423-5p_svz	0.180100564172009
3	mmu-miR-434-5p_svz	0.637453332030204
3	mmu-miR-139-3p_svz	0.104677964703888
3	mmu-miR-139-5p_svz	0.263575893386707
3	mmu-miR-193b-3p_svz	0.260571701033399
3	mmu-miR-1264-5p_svz	0.230501769361789
3	mmu-miR-6921-5p_svz	0.173718187072468
3	mmu-miR-700-5p_svz	0.568458373351536
3	mmu-miR-7056-3p_svz	0.448365740664853
3	mmu-miR-1843b-5p_svz	0.542483114009472
3	mmu-miR-326-5p_svz	0.266225683157912
3	mmu-miR-365-3p_svz	0.370431532439533
3	mmu-miR-24-3p_svz	0.431102696905305
3	mmu-miR-26a-1-3p_svz	0.230022450101718
3	mmu-miR-335-3p_svz	0.362775971767196
3	mmu-miR-3569-3p_svz	0.170423651398139
3	mmu-miR-488-3p_svz	0.606251096502908
3	mmu-miR-6929-5p_svz	0.30623654095522
3	mmu-miR-125a-5p_svz	0.425102359471631
3	mmu-miR-24-2-5p_svz	0.29511957985587
3	mmu-miR-5710_svz	0.271712516673698
3	mmu-miR-3109-3p_svz	0.30939040194221
3	mmu-miR-10a-5p_svz	0.198799172461885
3	mmu-miR-1249-3p_svz	0.346309078792036
3	mmu-miR-16-5p_svz	0.649306870033196
3	mmu-miR-29c-5p_svz	0.564514338430269
3	mmu-miR-30b-5p_svz	0.739832578492441
3	mmu-miR-384-5p_svz	0.472072018751429
3	mmu-miR-6896-5p_svz	0.234022600255698
3	mmu-miR-7070-5p_svz	0.21042609989218
3	mmu-miR-144-3p_cc	0.178155266705714
3	mmu-miR-6931-3p_cc	0.200674719392366
3	mmu-miR-6930-5p_cc	0.127997551073816
3	mmu-miR-376b-3p_cc	0.363937637630934
3	mmu-miR-196a-5p_cc	0.0995284106817403
3	mmu-miR-148b-3p_cc	0.273720597086044
3	mmu-miR-3473a_th	0.403759680935799
3	mmu-miR-3473b_th	0.328920893798598
3	mmu-miR-144-3p_th	0.182565364919203
3	mmu-miR-5112_th	0.274277549484856
3	mmu-miR-451a_th	0.245301680221799
3	mmu-miR-3968_th	0.29621314211285
3	mmu-miR-1291_th	0.340916707965866
3	mmu-miR-98-5p_th	0.378558109560501
3	mmu-miR-1197-5p_th	0.166439684565383
3	mmu-miR-133b-3p_th	0.163144953754631
3	mmu-miR-133a-3p_th	0.165511102713967
3	mmu-miR-12206-5p_th	0.154888699084122
3	mmu-miR-7044-3p_th	0.0640188661902784
3	mmu-miR-1a-3p_th	0.150230568107417
3	mmu-miR-181b-1-3p_th	0.451650016185826
3	mmu-miR-34a-5p_th	0.180851668397096
3	mmu-miR-3102-5p_hi	0.147248353092704
3	mmu-miR-181b-2-3p_hi	0.331684574827362
3	mmu-miR-494-5p_hi	0.465538150389706
3	mmu-miR-6952-5p_hi	0.11424287337931
3	mmu-let-7j_hi	0.171507930487648
3	mmu-miR-9769-3p_hi	0.543870354757129
3	mmu-miR-299b-3p_hi	0.0933860358171726
3	mmu-miR-203-5p_hi	0.121258454299452
3	mmu-miR-222-3p_hi	0.0804162842517516
3	mmu-miR-1895_hy	0.236007498955585
3	mmu-miR-12191-3p_hy	0.417905940065853
3	mmu-miR-3960_hy	0.280700651925133
3	mmu-miR-8101_hy	0.307219892220077
3	mmu-miR-135a-2-3p_hy	0.246069107555773
3	mmu-miR-490-3p_hy	0.652026757211557
3	mmu-miR-3470b_hy	0.260121419601863
3	mmu-miR-3470a_hy	0.345493053744563
3	mmu-miR-6991-3p_hy	0.124704449463802
3	mmu-miR-344b-3p_hy	0.135712524208973
3	mmu-miR-6996-5p_hy	0.281555432425698
3	mmu-miR-709_hy	0.205405972134421
3	mmu-miR-1191a_hy	0.156749368361278
3	mmu-miR-10b-5p_hy	0.180376423210657
3	mmu-miR-1195_hy	0.392738278133044
3	mmu-miR-384-3p_hy	0.206868832495197
3	mmu-miR-212-5p_hy	0.29183249777022
3	mmu-miR-701-3p_hy	0.294534295503663
3	mmu-miR-3104-3p_hy	0.0900210833936353
3	mmu-miR-6896-5p_hy	0.096252562891231
3	mmu-miR-690_plx	0.242968301839392
3	mmu-miR-1951_plx	0.180864056241099
3	mmu-miR-551b-5p_plx	0.232781315494068
3	mmu-miR-871-5p_plx	0.401336928959725
3	mmu-miR-3473a_hi2	0.376255686528271
3	mmu-miR-3097-5p_hi2	0.229488016267956
3	mmu-miR-3103-5p_hi2	0.0694723550068445
3	mmu-miR-12205-5p_hi2	0.526235195328267
3	mmu-miR-30e-3p_hi2	0.252588601311916
3	mmu-miR-7040-5p_hi2	0.282780739170742
3	mmu-let-7k_hi2	0.153926850719708
3	mmu-miR-96-5p_hi2	0.182824911303354
3	mmu-miR-496a-5p_hi2	0.132503182595746
3	mmu-miR-3473a_vis	0.647037945141976
3	mmu-miR-3473b_vis	0.568342331146526
3	mmu-miR-144-3p_vis	0.157284394566292
3	mmu-miR-466d-5p_vis	0.169287552867272
3	mmu-miR-466n-5p_vis	0.169287552867272
3	mmu-miR-3097-5p_vis	0.17688293748511
3	mmu-miR-1931_vis	0.669311915889058
3	mmu-miR-802-3p_vis	0.237052585853904
3	mmu-miR-6994-5p_vis	0.316506665474585
3	mmu-miR-3473a_ent	0.247224951413531
3	mmu-miR-3473b_ent	0.367060171461248
3	mmu-miR-3960_ent	0.38800022708983
3	mmu-miR-144-3p_ent	0.660642996305664
3	mmu-miR-7677-3p_ent	0.136428457990252
3	mmu-miR-466i-5p_ent	0.606057760724684
3	mmu-miR-3618-5p_ent	0.428320005189739
3	mmu-miR-1941-5p_ent	0.708045946325743
3	mmu-miR-6930-5p_ent	0.501233819916277
3	mmu-miR-7118-5p_ent	0.778735170807321
3	mmu-miR-5110_ent	0.307564504665278
3	mmu-miR-7031-5p_ent	0.242659230427227
3	mmu-miR-1231-5p_ent	0.108363754630048
3	mmu-miR-709_ent	0.518715437641919
3	mmu-miR-1195_ent	0.586192623004403
3	mmu-miR-700-3p_ent	0.152426762111439
3	mmu-miR-1966-5p_ent	0.509140391807341
3	mmu-miR-5620-5p_ent	0.345983214216817
3	mmu-miR-7211-3p_ent	0.254106894356882
3	mmu-miR-3473a_pon	0.649972848271165
3	mmu-miR-3473b_pon	0.591888887303596
3	mmu-miR-12191-3p_pon	0.0577831477762689
3	mmu-miR-8101_pon	0.866056169147488
3	mmu-miR-3084-5p_pon	0.154184603279988
3	mmu-miR-1961_pon	0.184815368994314
3	mmu-miR-320-5p_pon	0.115824564122248
3	mmu-miR-181b-5p_pon	0.273558473795684
3	mmu-miR-9769-3p_pon	0.202816764126393
3	mmu-miR-7240-3p_pon	0.493261783810751
3	mmu-miR-196a-5p_pon	0.317856758693558
3	mmu-miR-3473a_cer	0.634324082918044
3	mmu-miR-3473b_cer	0.644398037685453
3	mmu-miR-12191-3p_cer	0.235204610477846
3	mmu-miR-3960_cer	0.447023659171714
3	mmu-miR-8101_cer	0.355376698854237
3	mmu-miR-135a-2-3p_cer	0.124371813224392
3	mmu-miR-666-5p_cer	0.133001042443768
3	mmu-miR-3470b_cer	0.121313718906568
3	mmu-miR-425-3p_cer	0.172196678010218
3	mmu-miR-128-1-5p_cer	0.493902965636206
3	mmu-miR-874-3p_cer	0.0965396174936023
3	mmu-miR-671-5p_cer	0.0805832492581211
3	mmu-miR-1306-3p_cer	0.269285850973949
3	mmu-miR-493-3p_cer	0.187630003032185
3	mmu-miR-494-5p_cer	0.249973846373769
3	mmu-miR-193a-5p_cer	0.21608809952461
3	mmu-miR-540-3p_cer	0.33928345159718
3	mmu-miR-3087-3p_cer	0.201349464688126
3	mmu-miR-6238_cer	0.382655793896053
3	mmu-miR-1843b-3p_cer	0.190069537229865
3	mmu-miR-122-5p_cer	0.136886294762586
3	mmu-miR-378b_cer	0.138605994454477
3	mmu-miR-5616-5p_cer	0.275452522112115
3	mmu-miR-676-3p_cer	0.121349932763382
3	mmu-miR-1931_cer	0.095748666762954
3	mmu-miR-1947-5p_cer	0.105117376975062
3	mmu-miR-1961_cer	0.732190617829939
3	mmu-miR-7023-3p_cer	0.86761756267198
3	mmu-miR-770-3p_cer	0.165376322196488
3	mmu-miR-187-3p_cer	0.105836035853207
3	mmu-miR-6937-3p_cer	0.117891919089657
3	mmu-miR-344c-3p_cer	0.117310805387395
3	mmu-miR-211-5p_cer	0.104036522714922
3	mmu-miR-344g-3p_cer	0.19878956170563
3	mmu-miR-7093-3p_cer	0.373894128067797
3	mmu-miR-7055-5p_cer	0.205205497087392
3	mmu-miR-150-3p_cer	0.23942190543805
3	mmu-miR-15a-3p_cer	0.301924769852841
3	mmu-miR-140-3p_cer	0.0972911674343299
3	mmu-miR-15b-5p_cer	0.305175707266823
3	mmu-miR-1934-5p_cer	0.0657560404488907
3	mmu-miR-204-3p_cer	0.0688305781674737
3	mmu-miR-3474_cer	0.528504833389422
3	mmu-miR-30a-3p_cer	0.0919698726577465
3	mmu-miR-3104-3p_cer	0.275305827843667
3	mmu-miR-320-3p_cer	0.158412935998464
3	mmu-miR-361-5p_cer	0.313861470697059
3	mmu-miR-6985-5p_cer	0.131916222530516
3	mmu-miR-3618-5p_med	0.121784383682955
3	mmu-miR-6239_med	0.117019905281385
3	mmu-miR-206-3p_med	0.262439084514389
3	mmu-miR-195b_med	0.823427381369761
4	mmu-miR-144-3p_olf	0.180741644311977
4	mmu-miR-679-5p_olf	0.117045819758223
4	mmu-miR-7239-3p_olf	0.180064360823668
4	mmu-miR-539-5p_olf	0.556674201449024
4	mmu-miR-7042-5p_olf	0.316268443073932
4	mmu-miR-455-5p_olf	0.546479223011299
4	mmu-miR-6917-3p_olf	0.131237875606573
4	mmu-miR-7042-3p_olf	0.617521252086627
4	mmu-miR-6927-5p_olf	0.174307536624902
4	mmu-miR-652-3p_olf	0.22008670897971
4	mmu-miR-7078-5p_olf	0.17527270867246
4	mmu-miR-7118-5p_olf	0.988403095935126
4	mmu-miR-93-3p_olf	0.078547094847166
4	mmu-miR-1947-5p_olf	0.121592613505528
4	mmu-miR-484_olf	0.073241206110505
4	mmu-miR-6911-5p_olf	0.220713630979382
4	mmu-miR-7653-3p_olf	0.508105267112646
4	mmu-miR-6999-5p_olf	0.988403095935126
4	mmu-miR-7656-5p_olf	0.459880517239877
4	mmu-miR-6946-3p_olf	0.190439170708235
4	mmu-miR-7061-3p_olf	0.0834854653080198
4	mmu-miR-326-5p_olf	0.181637042435168
4	mmu-miR-212-5p_olf	0.314807814806062
4	mmu-miR-6967-5p_olf	0.361516146160422
4	mmu-miR-1933-3p_olf	0.0652705855817039
4	mmu-miR-141-5p_olf	0.126983953090723
4	mmu-miR-6896-5p_olf	0.178760526029821
4	mmu-miR-7070-5p_olf	0.15960011162327
4	mmu-miR-7682-3p_olf	0.969496415992345
4	mmu-miR-7685-5p_olf	0.582864329233784
4	mmu-miR-8107_olf	0.14752141812064
4	mmu-miR-3088-5p_olf	0.155560637110532
4	mmu-miR-144-3p_cor	0.61922119982917
4	mmu-miR-296-3p_cor	0.0445716309047553
4	mmu-miR-3618-5p_cor	0.0588603763851122
4	mmu-miR-500-5p_cor	0.224691021775897
4	mmu-miR-1970c-5p_cor	0.0853396701635557
4	mmu-miR-6902-5p_cor	0.0904362052225645
4	mmu-miR-3470a_cor	0.178365151670386
4	mmu-miR-1306-5p_cor	0.174696939251893
4	mmu-miR-7051-5p_cor	0.373782230118528
4	mmu-miR-329-5p_cor	0.338068648620237
4	mmu-miR-504-5p_cor	0.161678508107598
4	mmu-miR-6953-3p_cor	0.17277308453602
4	mmu-miR-187-5p_cor	0.44100657334051
4	mmu-miR-6899-3p_cor	0.124411902720757
4	mmu-miR-3475-5p_cor	0.293488350682803
4	mmu-miR-7668-5p_cor	0.340814897488754
4	mmu-miR-483-3p_cor	0.224009914576882
4	mmu-miR-92b-3p_cor	0.220166525412268
4	mmu-miR-6911-5p_cor	0.155944676290154
4	mmu-miR-7071-3p_cor	0.301766475977466
4	mmu-miR-7063-3p_cor	0.148704729113268
4	mmu-miR-133a-3p_cor	0.295148979756424
4	mmu-miR-3089-3p_cor	0.214508181658312
4	mmu-miR-7077-5p_cor	0.988403095935126
4	mmu-miR-145a-5p_cor	0.187391495549577
4	mmu-miR-193b-3p_cor	0.190330843010411
4	mmu-miR-19a-3p_cor	0.52568693773594
4	mmu-miR-7032-5p_cor	0.988403095935126
4	mmu-miR-6945-3p_cor	0.598611281103819
4	mmu-miR-6958-5p_cor	0.988403095935126
4	mmu-miR-1982-3p_cor	0.287079925971801
4	mmu-miR-6973b-5p_cor	0.42706160456235
4	mmu-miR-221-5p_cor	0.382650389022133
4	mmu-miR-5134-3p_cor	0.206599479784876
4	mmu-miR-483-5p_cor	0.700808671662191
4	mmu-miR-6976-3p_cor	0.771298608676874
4	mmu-miR-5100_cp	0.596835046778044
4	mmu-miR-3101-5p_cp	0.257312610690279
4	mmu-miR-201-5p_cp	0.511625824253654
4	mmu-miR-7213-5p_cp	0.163843928335479
4	mmu-miR-151-3p_cp	0.339445420221142
4	mmu-miR-1291_cp	0.218447625845705
4	mmu-miR-1943-3p_cp	0.511017387556815
4	mmu-miR-122-5p_cp	0.206106792869037
4	mmu-miR-1933-5p_cp	0.259807246682637
4	mmu-miR-203-3p_cp	0.151396058989189
4	mmu-miR-181d-3p_cp	0.0639558037419089
4	mmu-miR-190a-3p_cp	0.13493652264958
4	mmu-miR-547-3p_cp	0.227840703851183
4	mmu-miR-7053-3p_cp	0.908575343805048
4	mmu-miR-6911-5p_cp	0.800609952629995
4	mmu-miR-217-5p_cp	0.248009771908497
4	mmu-miR-5132-5p_cp	0.187132602691368
4	mmu-miR-320-5p_cp	0.215483396034609
4	mmu-miR-7653-3p_cp	0.359842274011742
4	mmu-miR-5624-3p_cp	0.988403095935126
4	mmu-miR-701-5p_cp	0.426272314265008
4	mmu-miR-12185-3p_cp	0.223018076912225
4	mmu-miR-3110-5p_cp	0.554341182346046
4	mmu-miR-3963_cp	0.683444584327965
4	mmu-miR-615-3p_cp	0.916771887663127
4	mmu-miR-6932-5p_cp	0.199613362957043
4	mmu-miR-196a-5p_cp	0.209323302317326
4	mmu-miR-338-5p_cp	0.270677895242146
4	mmu-miR-6989-3p_cp	0.151971177581
4	mmu-miR-196b-5p_cp	0.988403095935126
4	mmu-miR-3066-5p_cp	0.400958431019831
4	mmu-miR-3544-5p_cp	0.439956355265043
4	mmu-miR-210-3p_cp	0.237222516327773
4	mmu-miR-34a-5p_cp	0.421558281205709
4	mmu-miR-679-5p_svz	0.418869155332512
4	mmu-miR-3098-5p_svz	0.188977739973255
4	mmu-miR-451a_svz	0.0958360916522157
4	mmu-miR-669k-3p_svz	0.988403095935126
4	mmu-miR-6902-5p_svz	0.897116761162632
4	mmu-miR-18b-5p_svz	0.115263597260573
4	mmu-miR-1306-3p_svz	0.203604403579549
4	mmu-miR-7006-3p_svz	0.318016496631099
4	mmu-miR-3083b-5p_svz	0.121205699636097
4	mmu-miR-7022-5p_svz	0.988403095935126
4	mmu-miR-214-5p_svz	0.988403095935126
4	mmu-miR-12193-3p_svz	0.587860939308002
4	mmu-miR-203-3p_svz	0.21760236004816
4	mmu-miR-5616-5p_svz	0.384191426650542
4	mmu-miR-6995-3p_svz	0.157103118105243
4	mmu-miR-7001-5p_svz	0.301214542320843
4	mmu-miR-363-3p_svz	0.122743861950808
4	mmu-miR-142a-3p_svz	0.34446038292744
4	mmu-miR-331-3p_svz	0.344709957578024
4	mmu-miR-6968-3p_svz	0.411455845806208
4	mmu-miR-6982-5p_svz	0.218930604004258
4	mmu-miR-802-3p_svz	0.988403095935126
4	mmu-miR-223-5p_svz	0.988403095935126
4	mmu-miR-7063-3p_svz	0.17026145831881
4	mmu-miR-3064-3p_svz	0.286680993339285
4	mmu-miR-299b-3p_svz	0.337094852786201
4	mmu-miR-301a-5p_svz	0.634279885129339
4	mmu-miR-194-2-3p_svz	0.250893913149141
4	mmu-miR-6954-5p_svz	0.40123625559538
4	mmu-miR-211-5p_svz	0.381863501891562
4	mmu-miR-5615-3p_svz	0.238304597269099
4	mmu-miR-7044-3p_svz	0.102632674020914
4	mmu-miR-6943-3p_svz	0.204368585491041
4	mmu-miR-7060-5p_svz	0.694910523510032
4	mmu-miR-149-3p_svz	0.988403095935126
4	mmu-miR-181b-1-3p_svz	0.575790386883911
4	mmu-miR-1912-3p_svz	0.988403095935126
4	mmu-miR-1966-5p_svz	0.248768634555876
4	mmu-miR-221-3p_svz	0.135726320661895
4	mmu-miR-3098-3p_svz	0.374928538658718
4	mmu-miR-483-5p_svz	0.227152825222371
4	mmu-miR-210-3p_svz	0.206492305484152
4	mmu-miR-3088-5p_svz	0.988403095935126
4	mmu-miR-7669-3p_cc	0.102452317925049
4	mmu-miR-451a_cc	0.0882076622061059
4	mmu-miR-7667-5p_cc	0.988403095935126
4	mmu-miR-3067-5p_cc	0.988403095935126
4	mmu-miR-5104b-5p_cc	0.144544084236489
4	mmu-miR-467e-3p_cc	0.0575690974159247
4	mmu-miR-7022-5p_cc	0.988403095935126
4	mmu-miR-214-5p_cc	0.988403095935126
4	mmu-miR-3073a-3p_cc	0.988403095935126
4	mmu-miR-6952-5p_cc	0.104284300838292
4	mmu-miR-7118-5p_cc	0.988403095935126
4	mmu-miR-3475-5p_cc	0.988403095935126
4	mmu-miR-6942-5p_cc	0.927457691956594
4	mmu-miR-6911-5p_cc	0.195829525908965
4	mmu-miR-6976-5p_cc	0.164904139789602
4	mmu-miR-344g-5p_cc	0.160118462084839
4	mmu-miR-224-3p_cc	0.988403095935126
4	mmu-miR-3963_cc	0.798425391547964
4	mmu-miR-3081-3p_cc	0.132598960222547
4	mmu-miR-302b-3p_cc	0.988403095935126
4	mmu-miR-574-5p_cc	0.219134679225576
4	mmu-miR-7046-5p_cc	0.85613517180965
4	mmu-miR-5114_cc	0.355569156391947
4	mmu-miR-10a-3p_cc	0.988403095935126
4	mmu-miR-1249-3p_cc	0.235046104694984
4	mmu-miR-1966-5p_cc	0.130442263283941
4	mmu-miR-483-5p_cc	0.844112290826531
4	mmu-miR-92a-2-5p_cc	0.988403095935126
4	mmu-miR-1958_cc	0.988403095935126
4	mmu-miR-7030-5p_cc	0.988403095935126
4	mmu-miR-3960_th	0.0962071856960033
4	mmu-miR-450a-5p_th	0.191297300528701
4	mmu-miR-5123_th	0.131127317652002
4	mmu-miR-1933-5p_th	0.300349573825189
4	mmu-miR-5129-3p_th	0.304788522412155
4	mmu-miR-7047-5p_th	0.149549161787356
4	mmu-miR-6976-5p_th	0.213468569113424
4	mmu-miR-7061-5p_th	0.322704664852066
4	mmu-miR-10b-5p_th	0.0868149966660882
4	mmu-miR-6994-5p_th	0.276046677054734
4	mmu-miR-1197-3p_th	0.107003606327084
4	mmu-miR-6993-5p_th	0.100720092071953
4	mmu-miR-6900-5p_th	0.0960183911722336
4	mmu-miR-7060-5p_th	0.988403095935126
4	mmu-miR-7073-5p_th	0.192638575406654
4	mmu-let-7i-5p_th	0.32249380212823
4	mmu-miR-3104-3p_th	0.277518196986874
4	mmu-miR-5100_hi	0.27050332467134
4	mmu-miR-144-3p_hi	0.952314957228432
4	mmu-miR-6941-5p_hi	0.552603669874124
4	mmu-miR-18a-5p_hi	0.318447286410157
4	mmu-miR-7669-3p_hi	0.0915298512276239
4	mmu-miR-451a_hi	0.921443695419225
4	mmu-miR-7066-3p_hi	0.72937716701333
4	mmu-miR-6986-5p_hi	0.927838884245113
4	mmu-miR-668-5p_hi	0.622177574663285
4	mmu-miR-12187-5p_hi	0.732512734633089
4	mmu-miR-7687-3p_hi	0.153188464062768
4	mmu-miR-3470a_hi	0.691612148387631
4	mmu-miR-1943-5p_hi	0.157106716824094
4	mmu-miR-23b-5p_hi	0.208257735463644
4	mmu-miR-3097-5p_hi	0.18557332685364
4	mmu-miR-7051-5p_hi	0.428334559733498
4	mmu-miR-1843b-3p_hi	0.722973913131293
4	mmu-miR-702-3p_hi	0.12560932905452
4	mmu-miR-7080-3p_hi	0.73766037421713
4	mmu-miR-3083-5p_hi	0.451560046284001
4	mmu-miR-7031-5p_hi	0.389489517682979
4	mmu-miR-365-2-5p_hi	0.55482007192905
4	mmu-miR-6936-5p_hi	0.228024780231901
4	mmu-miR-383-5p_hi	0.206526305199314
4	mmu-miR-6994-5p_hi	0.419822238394633
4	mmu-miR-344c-3p_hi	0.377142801334017
4	mmu-miR-5128_hi	0.18423486553534
4	mmu-miR-181a-1-3p_hi	0.768328629272273
4	mmu-miR-143-3p_hi	0.143820837313997
4	mmu-miR-497a-5p_hi	0.120493228147279
4	mmu-miR-5114_hi	0.144538879001067
4	mmu-miR-7021-5p_hi	0.194364008967906
4	mmu-miR-6918-5p_hi	0.443069375769276
4	mmu-miR-5126_hy	0.325524066820254
4	mmu-miR-1231-3p_hy	0.432679319815192
4	mmu-miR-7043-5p_hy	0.988403095935126
4	mmu-miR-219a-5p_hy	0.203633648284661
4	mmu-miR-7043-3p_hy	0.988403095935126
4	mmu-miR-465d-3p_hy	0.988403095935126
4	mmu-miR-376b-3p_hy	0.135048710636024
4	mmu-miR-6937-5p_hy	0.194699815694937
4	mmu-miR-7061-5p_hy	0.196832908388267
4	mmu-miR-7231-5p_hy	0.233510226757031
4	mmu-miR-8117_hy	0.293391187597796
4	mmu-miR-758-3p_hy	0.110824358695149
4	mmu-miR-878-3p_hy	0.988403095935126
4	mmu-miR-499-5p_hy	0.596629078051011
4	mmu-miR-9b-3p_hy	0.988403095935126
4	mmu-miR-1933-3p_hy	0.988403095935126
4	mmu-miR-880-3p_hy	0.988403095935126
4	mmu-miR-376a-5p_hy	0.0720948339811585
4	mmu-miR-6966-3p_hy	0.148724313938703
4	mmu-miR-7000-5p_hy	0.154644750136232
4	mmu-miR-7030-3p_hy	0.988403095935126
4	mmu-miR-7677-3p_plx	0.988403095935126
4	mmu-miR-451a_plx	0.489545661401756
4	mmu-miR-201-5p_plx	0.466464115511012
4	mmu-miR-292a-3p_plx	0.988403095935126
4	mmu-miR-7a-5p_plx	0.388096931990274
4	mmu-miR-6238_plx	0.480953659939948
4	mmu-miR-7058-5p_plx	0.988403095935126
4	mmu-miR-7043-3p_plx	0.476516037166113
4	mmu-miR-5116_plx	0.34099899184485
4	mmu-miR-6903-5p_plx	0.225891386053473
4	mmu-miR-6982-5p_plx	0.151705330344251
4	mmu-miR-6951-5p_plx	0.988403095935126
4	mmu-miR-138-5p_plx	0.165931659072015
4	mmu-miR-3963_plx	0.15225506425356
4	mmu-miR-491-3p_plx	0.210664607129529
4	mmu-miR-7240-3p_plx	0.199604742559483
4	mmu-miR-3062-5p_plx	0.988403095935126
4	mmu-miR-7020-5p_plx	0.145540215903394
4	mmu-miR-741-3p_plx	0.988403095935126
4	mmu-miR-12191-3p_hi2	0.746956956885777
4	mmu-miR-144-3p_hi2	0.388971755258587
4	mmu-miR-132-3p_hi2	0.238332613818905
4	mmu-miR-135b-3p_hi2	0.525608483827057
4	mmu-miR-3061-5p_hi2	0.298657393262542
4	mmu-miR-1932_hi2	0.988403095935126
4	mmu-miR-1955-5p_hi2	0.429929017541889
4	mmu-miR-3087-3p_hi2	0.33697711272576
4	mmu-miR-7033-5p_hi2	0.740935742883009
4	mmu-miR-412-3p_hi2	0.184703921796508
4	mmu-miR-760-3p_hi2	0.310751172428149
4	mmu-miR-6911-5p_hi2	0.22643536731538
4	mmu-miR-7066-5p_hi2	0.244735112772626
4	mmu-miR-6994-5p_hi2	0.134426396871015
4	mmu-miR-3963_hi2	0.111229338288447
4	mmu-miR-3109-5p_hi2	0.988403095935126
4	mmu-miR-143-3p_hi2	0.587003213123394
4	mmu-miR-375-3p_hi2	0.106248765037585
4	mmu-miR-6997-5p_hi2	0.203293413706543
4	mmu-miR-3474_hi2	0.0594884950081332
4	mmu-miR-6236_hi2	0.0775505949535367
4	mmu-miR-7682-3p_hi2	0.350123156587021
4	mmu-miR-7685-5p_hi2	0.616947933908492
4	mmu-miR-8114_hi2	0.170808434090429
4	mmu-miR-5100_vis	0.684795403418902
4	mmu-miR-451a_vis	0.904431087328946
4	mmu-miR-3618-5p_vis	0.187096654712436
4	mmu-miR-201-5p_vis	0.328542537173374
4	mmu-miR-1970c-5p_vis	0.390187555715798
4	mmu-miR-7041-3p_vis	0.988403095935126
4	mmu-miR-6959-5p_vis	0.324866495475644
4	mmu-miR-1947-5p_vis	0.396737476837838
4	mmu-miR-26b-5p_vis	0.279928950560649
4	mmu-miR-8117_vis	0.269683071327494
4	mmu-miR-7015-5p_vis	0.438626401031667
4	mmu-miR-3109-5p_vis	0.335039359740286
4	mmu-miR-3473e_vis	0.650155876094487
4	mmu-miR-7b-3p_vis	0.164811696916472
4	mmu-miR-8101_ent	0.710129922648995
4	mmu-miR-5627-5p_ent	0.473366322741793
4	mmu-miR-206-3p_ent	0.987881698368827
4	mmu-miR-16-2-3p_ent	0.988403095935126
4	mmu-miR-7058-5p_ent	0.988403095935126
4	mmu-miR-133b-3p_ent	0.983878821715911
4	mmu-miR-28a-5p_ent	0.515944984275659
4	mmu-miR-7668-3p_ent	0.698308719327897
4	mmu-miR-7081-3p_ent	0.0787654655260868
4	mmu-miR-465a-3p_ent	0.0873279224782966
4	mmu-miR-465b-3p_ent	0.0873279224782966
4	mmu-miR-465c-3p_ent	0.0873279224782966
4	mmu-miR-133a-3p_ent	0.754467803006101
4	mmu-miR-3962_ent	0.837986889357145
4	mmu-miR-365-1-5p_ent	0.482997228354296
4	mmu-miR-6914-5p_ent	0.298697359063093
4	mmu-miR-5624-3p_ent	0.988403095935126
4	mmu-miR-195b_ent	0.988403095935126
4	mmu-miR-5101_ent	0.341670484499921
4	mmu-miR-224-3p_ent	0.988403095935126
4	mmu-miR-3109-5p_ent	0.988403095935126
4	mmu-miR-211-5p_ent	0.296032430749889
4	mmu-miR-497a-5p_ent	0.339989787333856
4	mmu-miR-211-3p_ent	0.988403095935126
4	mmu-miR-30c-2-3p_ent	0.296531409003429
4	mmu-miR-7060-5p_ent	0.988403095935126
4	mmu-miR-7666-3p_ent	0.136473547239001
4	mmu-miR-486b-3p_ent	0.23715733944929
4	mmu-miR-30b-3p_ent	0.374105345189063
4	mmu-miR-5616-3p_ent	0.988403095935126
4	mmu-miR-669n_ent	0.335456536405639
4	mmu-miR-6934-5p_ent	0.247860692632859
4	mmu-miR-195a-5p_ent	0.665645069603407
4	mmu-miR-34a-5p_ent	0.392546001097156
4	mmu-miR-5112_pon	0.119272022297015
4	mmu-miR-5108_pon	0.291884627670527
4	mmu-miR-16-2-3p_pon	0.182604669512496
4	mmu-miR-6927-5p_pon	0.175014720618626
4	mmu-miR-433-5p_pon	0.243280545922159
4	mmu-miR-6951-5p_pon	0.600692879921454
4	mmu-miR-471-3p_pon	0.988403095935126
4	mmu-miR-7062-5p_pon	0.274251231383791
4	mmu-miR-7046-5p_pon	0.351154803128448
4	mmu-let-7g-5p_pon	0.213564545997457
4	mmu-miR-7021-5p_pon	0.468831209815751
4	mmu-miR-7023-5p_pon	0.246023735964889
4	mmu-let-7f-5p_pon	0.129327559049336
4	mmu-miR-149-3p_pon	0.126053567878833
4	mmu-miR-6983-3p_pon	0.54705658812572
4	mmu-miR-7030-5p_pon	0.988403095935126
4	mmu-miR-7008-5p_cer	0.421999198560796
4	mmu-miR-6928-3p_cer	0.217357750294547
4	mmu-miR-2137_cer	0.167957767501544
4	mmu-miR-5126_cer	0.230017926494797
4	mmu-miR-3058-5p_cer	0.165569362922493
4	mmu-miR-490-3p_cer	0.465021229125187
4	mmu-miR-665-5p_cer	0.988403095935126
4	mmu-miR-6946-5p_cer	0.20801195534818
4	mmu-miR-1941-5p_cer	0.219814956004199
4	mmu-miR-467c-3p_cer	0.396991958079631
4	mmu-miR-135b-3p_cer	0.304123365782255
4	mmu-miR-1943-5p_cer	0.217897645229704
4	mmu-miR-5119_cer	0.988403095935126
4	mmu-miR-6936-3p_cer	0.199314264569904
4	mmu-miR-7054-5p_cer	0.433657540885578
4	mmu-miR-7043-5p_cer	0.988403095935126
4	mmu-miR-1934-3p_cer	0.361960206402157
4	mmu-miR-7016-5p_cer	0.111109948817102
4	mmu-miR-210-5p_cer	0.943695798304266
4	mmu-miR-214-5p_cer	0.733742010130553
4	mmu-miR-7043-3p_cer	0.988403095935126
4	mmu-miR-7047-5p_cer	0.103371151926595
4	mmu-miR-6538_cer	0.275762175071412
4	mmu-miR-6912-5p_cer	0.172236697006
4	mmu-miR-205-5p_cer	0.574051011389183
4	mmu-miR-504-3p_cer	0.121240432982116
4	mmu-miR-1982-5p_cer	0.347269768486046
4	mmu-miR-7027-3p_cer	0.184267111067772
4	mmu-miR-7213-3p_cer	0.188800461699859
4	mmu-miR-7062-5p_cer	0.854434805884436
4	mmu-miR-6236_cer	0.52641520101412
4	mmu-miR-8101_med	0.988403095935126
4	mmu-miR-451a_med	0.256757359978708
4	mmu-miR-323-3p_med	0.192082920866242
4	mmu-miR-412-5p_med	0.327128495343513
4	mmu-miR-12187-5p_med	0.82308574877857
4	mmu-miR-1969_med	0.0583985315268596
4	mmu-miR-344i_med	0.988403095935126
4	mmu-miR-6952-5p_med	0.726436160569308
4	mmu-miR-504-3p_med	0.276521576115582
4	mmu-miR-344g-5p_med	0.545457812140402
4	mmu-miR-152-5p_med	0.356564644866907
4	mmu-miR-211-3p_med	0.988403095935126
4	mmu-miR-200b-5p_med	0.273677030557092
4	mmu-miR-3473e_med	0.224263082241215
4	mmu-miR-7070-5p_med	0.283126728996776
5	mmu-miR-8101_olf	0.208632058074651
5	mmu-miR-6990-5p_olf	0.0945802855645852
5	mmu-miR-690_olf	0.414789222419238
5	mmu-miR-188-3p_olf	0.252167955676829
5	mmu-miR-201-5p_olf	0.177404751884618
5	mmu-miR-130b-3p_olf	0.0757384663553962
5	mmu-miR-29b-1-5p_olf	0.217843110090299
5	mmu-miR-467c-3p_olf	0.0571960407912009
5	mmu-miR-23b-5p_olf	0.0869803612698244
5	mmu-miR-3968_olf	0.190142516893615
5	mmu-miR-674-5p_olf	0.237894603842898
5	mmu-miR-7a-5p_olf	0.230025225798229
5	mmu-miR-543-3p_olf	0.0660862757299633
5	mmu-miR-190b-5p_olf	0.157501860049092
5	mmu-miR-485-3p_olf	0.0966497126633422
5	mmu-miR-7013-5p_olf	0.312366590069019
5	mmu-miR-28a-5p_olf	0.100193630002486
5	mmu-miR-3083-3p_olf	0.599696044219539
5	mmu-miR-7668-5p_olf	0.496121888818109
5	mmu-miR-434-3p_olf	0.192559755896683
5	mmu-miR-6959-5p_olf	0.07376093383311
5	mmu-miR-6968-3p_olf	0.119526437544686
5	mmu-miR-6982-5p_olf	0.103727505948463
5	mmu-miR-7081-3p_olf	0.120164642490156
5	mmu-miR-377-3p_olf	0.0462685184876535
5	mmu-miR-26b-3p_olf	0.0635865706333195
5	mmu-miR-5121_olf	0.365730561198414
5	mmu-miR-126a-3p_olf	0.0737492051570013
5	mmu-miR-3057-3p_olf	0.390550145793254
5	mmu-miR-423-5p_olf	0.0954268622366978
5	mmu-miR-301a-5p_olf	0.115705973401431
5	mmu-miR-383-5p_olf	0.217086322893837
5	mmu-miR-128-3p_olf	0.109363546321168
5	mmu-miR-3061-3p_olf	0.154362782884205
5	mmu-miR-7026-5p_olf	0.324709715913942
5	mmu-miR-106b-3p_olf	0.195837322976454
5	mmu-miR-136-5p_olf	0.0448162789467426
5	mmu-miR-871-5p_olf	0.270959120160608
5	mmu-miR-6900-5p_olf	0.129963286611714
5	mmu-miR-3101-3p_olf	0.138750165232648
5	mmu-miR-497a-5p_olf	0.127003494393449
5	mmu-miR-7009-5p_olf	0.15895472085945
5	mmu-miR-26a-2-3p_olf	0.259553237417747
5	mmu-miR-3095-3p_olf	0.0887213336692207
5	mmu-miR-3569-3p_olf	0.110029307730843
5	mmu-miR-764-5p_olf	0.0698434208226154
5	mmu-miR-125a-5p_olf	0.212279061523572
5	mmu-miR-7039-5p_olf	0.145525442488841
5	mmu-miR-148b-3p_olf	0.0769936902490822
5	mmu-miR-30b-3p_olf	0.358829044437087
5	mmu-miR-30c-1-3p_olf	0.127573935116875
5	mmu-miR-33-5p_olf	0.0771219564043367
5	mmu-miR-495-5p_olf	0.0896538762265647
5	mmu-miR-496a-5p_olf	0.239638256738655
5	mmu-miR-6918-5p_olf	0.177828919058916
5	mmu-miR-3473b_cor	0.393012130464535
5	mmu-miR-6928-3p_cor	0.116263784214809
5	mmu-miR-7226-3p_cor	0.229203458559197
5	mmu-miR-551b-5p_cor	0.261762289362727
5	mmu-miR-7006-3p_cor	0.147574623194855
5	mmu-miR-27a-5p_cor	0.0590388545098632
5	mmu-miR-205-5p_cor	0.111517123391719
5	mmu-miR-7063-5p_cor	0.441214724297372
5	mmu-miR-147-3p_cor	0.13173045036834
5	mmu-miR-6976-5p_cor	0.0860293057268505
5	mmu-miR-6989-5p_cor	0.100242600510341
5	mmu-miR-449c-5p_cor	0.0833581387234238
5	mmu-miR-3109-5p_cor	0.585984212277007
5	mmu-miR-497a-5p_cor	0.139033610203284
5	mmu-miR-3076-3p_cor	0.116499918084415
5	mmu-miR-7236-3p_cor	0.112028382879867
5	mmu-miR-8107_cor	0.122833399961588
5	mmu-miR-3473b_cp	0.603268668779877
5	mmu-miR-542-5p_cp	0.0709246426337234
5	mmu-miR-8101_cp	0.205144751743839
5	mmu-miR-6916-5p_cp	0.169126492974861
5	mmu-miR-467h_cp	0.0835202569037033
5	mmu-miR-544-5p_cp	0.159344389037644
5	mmu-miR-7075-3p_cp	0.137874695195836
5	mmu-miR-6946-5p_cp	0.146361731298349
5	mmu-miR-101c_cp	0.632362301848959
5	mmu-miR-6906-3p_cp	0.185439738108764
5	mmu-miR-3084-5p_cp	0.434362763950879
5	mmu-miR-130a-5p_cp	0.269778038181734
5	mmu-miR-99b-3p_cp	0.0752664677054627
5	mmu-miR-7a-5p_cp	0.0639683201487707
5	mmu-miR-672-3p_cp	0.131472065205292
5	mmu-miR-7051-5p_cp	0.39023854003158
5	mmu-miR-8093_cp	0.199299081705088
5	mmu-miR-6900-3p_cp	0.0608091739949761
5	mmu-miR-21a-3p_cp	0.146102640420646
5	mmu-miR-378b_cp	0.158412667235042
5	mmu-miR-378c_cp	0.205301845605845
5	mmu-miR-490-5p_cp	0.104386395354162
5	mmu-miR-7001-5p_cp	0.608757042894623
5	mmu-miR-376b-3p_cp	0.0777196396221638
5	mmu-miR-671-3p_cp	0.10179403984223
5	mmu-miR-146b-3p_cp	0.547510346465869
5	mmu-let-7b-5p_cp	0.083069820704889
5	mmu-miR-7004-3p_cp	0.0651935735875514
5	mmu-let-7e-5p_cp	0.325686274307549
5	mmu-miR-6984-5p_cp	0.19713210535233
5	mmu-miR-3095-3p_cp	0.334331238538279
5	mmu-miR-488-3p_cp	0.0858401039494194
5	mmu-miR-15b-5p_cp	0.257150150409766
5	mmu-miR-3093-5p_cp	0.497604495554625
5	mmu-miR-30c-1-3p_cp	0.326463640446459
5	mmu-miR-7004-5p_cp	0.177149018657152
5	mmu-let-7c-5p_cp	0.198882042939009
5	mmu-miR-6392-5p_svz	0.66956640547845
5	mmu-miR-7044-5p_svz	0.176518079326223
5	mmu-miR-6958-3p_svz	0.644623876981752
5	mmu-miR-466i-5p_svz	0.0647423056207185
5	mmu-miR-760-5p_svz	0.549202584937061
5	mmu-miR-3102-3p.2-3p_svz	0.68015337211258
5	mmu-miR-5126_svz	0.200356267077574
5	mmu-miR-6970-3p_svz	0.552597602626781
5	mmu-miR-132-3p_svz	0.540474234062722
5	mmu-miR-188-3p_svz	0.21806741268755
5	mmu-miR-677-5p_svz	0.199595891356721
5	mmu-miR-5122_svz	0.482552823193316
5	mmu-miR-500-5p_svz	0.0915741609374589
5	mmu-miR-7662-3p_svz	0.366650807814688
5	mmu-miR-340-3p_svz	0.182935778977027
5	mmu-miR-3102-3p_svz	0.154025460982494
5	mmu-miR-7075-3p_svz	0.292538766551151
5	mmu-miR-7688-5p_svz	0.222821404193092
5	mmu-miR-3106-5p_svz	0.315120786409189
5	mmu-miR-128-1-5p_svz	0.271440449410331
5	mmu-miR-377-5p_svz	0.210708167019426
5	mmu-miR-29b-1-5p_svz	0.186392784557319
5	mmu-miR-874-3p_svz	0.674566100328524
5	mmu-miR-935_svz	0.172505519612441
5	mmu-miR-134-3p_svz	0.171934102670511
5	mmu-miR-7687-3p_svz	0.209193051218013
5	mmu-miR-130a-5p_svz	0.280476464587774
5	mmu-miR-448-5p_svz	0.216632925376926
5	mmu-miR-1b-3p_svz	0.158521423154484
5	mmu-let-7i-3p_svz	0.45596179737893
5	mmu-miR-1251-5p_svz	0.278823960551054
5	mmu-miR-3084-3p_svz	0.686792580924353
5	mmu-miR-328-3p_svz	0.383742887617046
5	mmu-miR-6909-5p_svz	0.111436266170129
5	mmu-miR-7069-3p_svz	0.390964856191209
5	mmu-miR-6395_svz	0.12956562394486
5	mmu-miR-344-3p_svz	0.205056727462034
5	mmu-miR-124b-3p_svz	0.17236278020969
5	mmu-miR-7668-3p_svz	0.209996044251308
5	mmu-miR-380-3p_svz	0.20415092486039
5	mmu-miR-199a-5p_svz	0.385290196151186
5	mmu-miR-3083b-3p_svz	0.144451199162468
5	mmu-miR-7071-3p_svz	0.0718653842113048
5	mmu-miR-6989-5p_svz	0.118017388759968
5	mmu-miR-339-3p_svz	0.371862964982188
5	mmu-miR-1191a_svz	0.476755800953326
5	mmu-miR-7674-5p_svz	0.095007949061668
5	mmu-miR-328-5p_svz	0.19756261037904
5	mmu-miR-365-1-5p_svz	0.206038058723422
5	mmu-miR-31-5p_svz	0.188268904121849
5	mmu-miR-7083-5p_svz	0.132512199102798
5	mmu-miR-365-2-5p_svz	0.122396842400098
5	mmu-miR-488-5p_svz	0.163710770348569
5	mmu-miR-1298-3p_svz	0.369500518806433
5	mmu-miR-6936-5p_svz	0.174556255525317
5	mmu-miR-497a-3p_svz	0.309027379880017
5	mmu-miR-455-3p_svz	0.543159147191757
5	mmu-miR-106b-3p_svz	0.23272719952107
5	mmu-miR-3087-5p_svz	0.182245166257745
5	mmu-miR-6715-3p_svz	0.139967503500816
5	mmu-miR-6962-3p_svz	0.304607361964611
5	mmu-miR-129b-5p_svz	0.170365793848052
5	mmu-miR-24-1-5p_svz	0.279906726119383
5	mmu-miR-12193-5p_svz	0.23299560298356
5	mmu-miR-193a-3p_svz	0.160060088137814
5	mmu-miR-3076-3p_svz	0.304712950640726
5	mmu-miR-34a-3p_svz	0.334174933311879
5	mmu-miR-764-5p_svz	0.293792592297326
5	mmu-miR-8112_svz	0.540706932197172
5	mmu-miR-700-3p_svz	0.310495679181012
5	mmu-miR-7032-3p_svz	0.645146858987288
5	mmu-miR-219a-2-3p_svz	0.186090154339259
5	mmu-miR-23b-3p_svz	0.140193113684934
5	mmu-miR-3093-5p_svz	0.18169838738218
5	mmu-miR-6954-3p_svz	0.423074089973318
5	mmu-miR-6418-3p_svz	0.0920036718310272
5	mmu-miR-181a-2-3p_svz	0.358104414865755
5	mmu-miR-8114_svz	0.383136151454976
5	mmu-miR-195a-5p_svz	0.0927594270212195
5	mmu-miR-574-3p_svz	0.253327050546012
5	mmu-miR-6516-5p_cc	0.13095571351756
5	mmu-miR-12187-5p_cc	0.192808509741981
5	mmu-miR-3087-3p_cc	0.325708954891242
5	mmu-miR-3097-5p_cc	0.158493587397231
5	mmu-miR-185-5p_cc	0.270280850417174
5	mmu-miR-328-3p_cc	0.0943745206249646
5	mmu-miR-7041-3p_cc	0.451344530054152
5	mmu-miR-3078-3p_cc	0.249882921266171
5	mmu-miR-149-5p_cc	0.20511410554861
5	mmu-miR-7668-5p_cc	0.280162714978475
5	mmu-miR-547-3p_cc	0.129167381160013
5	mmu-miR-3100-5p_cc	0.062237195535961
5	mmu-miR-7023-3p_cc	0.0768874215609354
5	mmu-let-7b-5p_cc	0.330723170924779
5	mmu-miR-195a-3p_cc	0.122363142840891
5	mmu-miR-3154_cc	0.125156587934455
5	mmu-miR-12185-3p_cc	0.406019159116654
5	mmu-miR-7213-3p_cc	0.267002280569374
5	mmu-miR-382-5p_cc	0.604142476037704
5	mmu-miR-672-5p_cc	0.181182520554698
5	mmu-miR-3059-3p_cc	0.129736615543948
5	mmu-miR-26a-1-3p_cc	0.14280825378409
5	mmu-miR-7017-5p_cc	0.111336825055117
5	mmu-miR-7024-3p_cc	0.251436641824956
5	mmu-miR-3474_cc	0.168676741551597
5	mmu-miR-1933-3p_cc	0.109403613932842
5	mmu-miR-3109-3p_cc	0.225976317347792
5	mmu-miR-495-5p_cc	0.0970669499567051
5	mmu-miR-7682-3p_cc	0.0927639912025466
5	mmu-miR-8111_cc	0.346676639289158
5	mmu-miR-12191-3p_th	0.436643606840511
5	mmu-miR-7020-3p_th	0.106228020274373
5	mmu-miR-27b-3p_th	0.0802662411974946
5	mmu-miR-3061-5p_th	0.0984880063853966
5	mmu-miR-7658-3p_th	0.219302580601846
5	mmu-miR-28c_th	0.0730372255532201
5	mmu-miR-26b-5p_th	0.166843264015337
5	mmu-miR-7015-5p_th	0.167338343162046
5	mmu-miR-9-5p_th	0.280080376099556
5	mmu-miR-3069-5p_th	0.199820465614876
5	mmu-miR-30c-1-3p_th	0.0699111026015147
5	mmu-miR-30d-3p_th	0.0527258546347454
5	mmu-miR-496a-5p_th	0.466687795117095
5	mmu-miR-6918-5p_th	0.386288837412063
5	mmu-miR-3473a_hi	0.187920541905999
5	mmu-miR-3473b_hi	0.250261044293984
5	mmu-miR-1948-3p_hi	0.059577080187148
5	mmu-miR-377-5p_hi	0.125512381510515
5	mmu-miR-1970c-5p_hi	0.101012188744439
5	mmu-miR-7006-3p_hi	0.156315942026537
5	mmu-miR-6927-5p_hi	0.188972309115501
5	mmu-miR-7047-3p_hi	0.122853113269653
5	mmu-miR-3103-3p_hi	0.2189538140952
5	mmu-miR-344-3p_hi	0.170075534798743
5	mmu-miR-7064-5p_hi	0.149849269652154
5	mmu-miR-6942-5p_hi	0.141486590345891
5	mmu-miR-7689-3p_hi	0.0679923459913243
5	mmu-miR-3085-3p_hi	0.0773482319204964
5	mmu-miR-7044-3p_hi	0.116559597485264
5	mmu-miR-6982-3p_hi	0.30901304382835
5	mmu-miR-6997-5p_hi	0.0774452638762949
5	mmu-miR-6947-5p_hi	0.0814368321776283
5	mmu-miR-3473a_hy	0.351743112317298
5	mmu-miR-3473b_hy	0.316490523560335
5	mmu-miR-5627-5p_hy	0.33557078902398
5	mmu-miR-3084-5p_hy	0.115029557759436
5	mmu-miR-1970c-5p_hy	0.0809171658112149
5	mmu-miR-151-3p_hy	0.084627136907171
5	mmu-miR-5099_hy	0.112191865917451
5	mmu-miR-6967-3p_hy	0.217185683007705
5	mmu-miR-17-5p_hy	0.0747069221086878
5	mmu-miR-7065-5p_hy	0.16081877823693
5	mmu-miR-7117-5p_hy	0.136132775002649
5	mmu-miR-135a-5p_hy	0.119693375177685
5	mmu-miR-203-3p_hy	0.118369933703993
5	mmu-miR-190a-3p_hy	0.233943487528952
5	mmu-miR-107-5p_hy	0.0926759110239548
5	mmu-miR-7048-3p_hy	0.152107206216598
5	mmu-miR-879-3p_hy	0.0568000762061461
5	mmu-miR-6976-5p_hy	0.134511561862057
5	mmu-miR-669h-3p_hy	0.145434461413997
5	mmu-miR-488-5p_hy	0.129785580939117
5	mmu-miR-7036a-5p_hy	0.106708339939337
5	mmu-miR-3089-3p_hy	0.21620692945868
5	mmu-miR-15a-5p_hy	0.0835112706619078
5	mmu-miR-19a-3p_hy	0.0499732241652081
5	mmu-miR-3110-5p_hy	0.0851017988023249
5	mmu-miR-3061-3p_hy	0.0706808885625864
5	mmu-miR-3963_hy	0.192352348215863
5	mmu-miR-6984-5p_hy	0.12908627753789
5	mmu-miR-3059-3p_hy	0.178535464451991
5	mmu-miR-511-3p_hy	0.10136411817386
5	mmu-miR-6715-3p_hy	0.115913801526952
5	mmu-let-7b-3p_hy	0.0841894272017962
5	mmu-miR-203-5p_hy	0.122981192864453
5	mmu-miR-15a-3p_hy	0.0521164699357159
5	mmu-miR-181a-5p_hy	0.0568319475794986
5	mmu-miR-7021-5p_hy	0.0592988565233883
5	mmu-let-7c-1-3p_hy	0.0899295793508964
5	mmu-miR-133a-5p_hy	0.0851786756103933
5	mmu-miR-15b-3p_hy	0.266066150639033
5	mmu-miR-210-3p_hy	0.0563964258312675
5	mmu-miR-12191-3p_plx	0.250614143685204
5	mmu-miR-6932-5p_plx	0.0905621314575349
5	mmu-miR-3470b_hi2	0.0599845301521354
5	mmu-miR-467c-3p_hi2	0.190570015962
5	mmu-miR-7051-5p_hi2	0.0785101125801718
5	mmu-miR-341-3p_hi2	0.0617410242661351
5	mmu-miR-7061-5p_hi2	0.102085884686484
5	mmu-let-7d-5p_hi2	0.104764240022111
5	mmu-let-7g-5p_hi2	0.0917970218643367
5	mmu-miR-7b-3p_hi2	0.226581726887448
5	mmu-let-7a-5p_hi2	0.15810162203171
5	mmu-miR-495-5p_hi2	0.201830542278713
5	mmu-miR-128-1-5p_vis	0.25388718412368
5	mmu-miR-7063-5p_vis	0.173856279998331
5	mmu-miR-6984-3p_vis	0.185784954383517
5	mmu-miR-7653-3p_vis	0.14653639218519
5	mmu-miR-7028-5p_vis	0.210255441058454
5	mmu-miR-26a-1-3p_vis	0.45719142919166
5	mmu-miR-6947-5p_vis	0.138698018874487
5	mmu-miR-466f-5p_ent	0.22886097723857
5	mmu-miR-466f_ent	0.245150084003954
5	mmu-miR-690_ent	0.131800023243793
5	mmu-miR-451a_ent	0.506449475988287
5	mmu-miR-551b-5p_ent	0.0716776447441628
5	mmu-miR-5099_ent	0.423325433327999
5	mmu-miR-7047-3p_ent	0.147254367773301
5	mmu-miR-652-3p_ent	0.216584570217691
5	mmu-miR-378a-3p_ent	0.115460118104539
5	mmu-miR-378c_ent	0.128823933180924
5	mmu-miR-6942-5p_ent	0.295100549761193
5	mmu-miR-125a-3p_ent	0.161617158469972
5	mmu-miR-23a-5p_ent	0.205314645966951
5	mmu-miR-6926-5p_ent	0.206954869046424
5	mmu-miR-504-3p_ent	0.142505180252789
5	mmu-miR-214-3p_ent	0.244528772190073
5	mmu-miR-3535_ent	0.0722991753191647
5	mmu-miR-5132-5p_ent	0.100143669413452
5	mmu-miR-6944-5p_ent	0.136385651935213
5	mmu-miR-328-5p_ent	0.306614327028505
5	mmu-miR-423-5p_ent	0.0975373400035865
5	mmu-miR-299b-3p_ent	0.117100114704298
5	mmu-miR-194-2-3p_ent	0.0725150626104699
5	mmu-miR-6908-3p_ent	0.339054011681481
5	mmu-miR-1966-3p_ent	0.213061170853004
5	mmu-miR-3087-5p_ent	0.237982198995038
5	mmu-miR-7061-3p_ent	0.652914951026903
5	mmu-miR-193b-5p_ent	0.0741794048866017
5	mmu-miR-3572-3p_ent	0.0955189116857586
5	mmu-miR-6979-3p_ent	0.288588036627504
5	mmu-miR-7017-5p_ent	0.0680009152023273
5	mmu-miR-199a-3p_ent	0.144288777630872
5	mmu-miR-199b-3p_ent	0.141997657313537
5	mmu-miR-6975-3p_ent	0.150997486725305
5	mmu-miR-7006-3p_pon	0.106588487244284
5	mmu-let-7j_pon	0.0656090982373614
5	mmu-miR-26a-5p_pon	0.18743836684273
5	mmu-miR-26b-5p_pon	0.194729822269229
5	mmu-miR-465a-3p_pon	0.16486068197183
5	mmu-miR-465b-3p_pon	0.16486068197183
5	mmu-miR-465c-3p_pon	0.165809821248482
5	mmu-miR-672-5p_pon	0.125013101992134
5	mmu-miR-34c-3p_pon	0.279229135550259
5	mmu-miR-1187_pon	0.325214571541439
5	mmu-miR-151-5p_pon	0.149693485997065
5	mmu-miR-3093-3p_pon	0.0950636549745845
5	mmu-miR-3098-5p_cer	0.0715639036895852
5	mmu-miR-181c-5p_cer	0.108664127077769
5	mmu-miR-690_cer	0.15124177513351
5	mmu-miR-669e-5p_cer	0.0888624236419009
5	mmu-miR-7664-3p_cer	0.0800473550702906
5	mmu-miR-409-3p_cer	0.081593130451036
5	mmu-miR-5099_cer	0.281332411555584
5	mmu-miR-410-5p_cer	0.181574229179295
5	mmu-miR-544-3p_cer	0.0805655556025485
5	mmu-miR-7658-3p_cer	0.131376480973455
5	mmu-miR-3970_cer	0.133026002337321
5	mmu-miR-3078-3p_cer	0.177800346727464
5	mmu-miR-26a-5p_cer	0.136505432171837
5	mmu-miR-6959-5p_cer	0.0888885546358563
5	mmu-miR-125a-3p_cer	0.112391587586276
5	mmu-miR-760-3p_cer	0.3782153299642
5	mmu-miR-5132-5p_cer	0.15177441325619
5	mmu-miR-488-5p_cer	0.0946779783234667
5	mmu-miR-12185-3p_cer	0.252866600947025
5	mmu-miR-382-5p_cer	0.113052109647998
5	mmu-miR-7084-5p_cer	0.0789743132863004
5	mmu-miR-758-5p_cer	0.309362485601758
5	mmu-miR-7015-5p_cer	0.182294721806034
5	mmu-miR-103-3p_cer	0.11346084776874
5	mmu-miR-141-3p_cer	0.1918735147943
5	mmu-miR-7648-3p_cer	0.134892767156947
5	mmu-miR-181a-5p_cer	0.0949807034678826
5	mmu-miR-6979-3p_cer	0.312182663226684
5	mmu-miR-7039-5p_cer	0.0791450258485194
5	mmu-miR-7b-3p_cer	0.167193648712485
5	mmu-miR-3066-5p_cer	0.12455745110468
5	mmu-miR-323-5p_cer	0.0943036226003007
5	mmu-miR-496a-5p_cer	0.372228157563692
5	mmu-miR-1958_cer	0.150408215416452
5	mmu-miR-3473a_med	0.198353074851096
5	mmu-miR-3473b_med	0.197251712349104
5	mmu-miR-144-3p_med	0.244671492540718
5	mmu-miR-7669-3p_med	0.207060770680756
5	mmu-miR-370-3p_med	0.0469557956938046
5	mmu-miR-1934-3p_med	0.218638839604771
5	mmu-miR-7115-5p_med	0.345262836741295
5	mmu-miR-7653-5p_med	0.167461250513829
5	mmu-miR-7009-5p_med	0.252014605024878
5	mmu-miR-3072-5p_med	0.172446429713714
5	mmu-miR-1968-5p_med	0.154247031538983
6	mmu-miR-7038-5p_olf	0.119828011608668
6	mmu-miR-669f-3p_cor	0.102020361493307
6	mmu-miR-3102-5p.2-5p_cor	0.0659093831569608
6	mmu-miR-3073a-5p_cor	0.0682830629495142
6	mmu-miR-466k_cp	0.0894570388912863
6	mmu-miR-708-3p_cp	0.0987341343139845
6	mmu-miR-107-5p_cp	0.073459430321223
6	mmu-miR-200a-3p_cp	0.123769239277305
6	mmu-miR-7021-5p_cp	0.101372555439407
6	mmu-miR-301b-3p_cc	0.0736082788141806
6	mmu-miR-3062-5p_cc	0.119723456481576
6	mmu-miR-3101-3p_cc	0.112657318109099
6	mmu-miR-672-3p_th	0.0944548434667291
6	mmu-miR-6991-3p_th	0.0722913942884284
6	mmu-miR-192-5p_th	0.081656469120641
6	mmu-miR-3552_th	0.119786361028662
6	mmu-miR-103-2-5p_hi	0.0856474196816109
6	mmu-miR-6967-5p_hi	0.0834425143697442
6	mmu-miR-322-3p_hy	0.0843235859680524
6	mmu-miR-466m-3p_hy	0.0735914906458743
6	mmu-miR-669b-5p_hi2	0.13252836053608
6	mmu-miR-669h-5p_hi2	0.120789565739646
6	mmu-miR-301b-3p_hi2	0.123996116608063
6	mmu-miR-346-3p_hi2	0.117517491767302
6	mmu-miR-23a-5p_hi2	0.0460613875553716
6	mmu-miR-879-5p_hi2	0.067659762961149
6	mmu-miR-33-3p_hi2	0.10902224924776
6	mmu-miR-302d-3p_hi2	0.0742404425390241
6	mmu-miR-136-3p_hi2	0.0865391027358716
6	mmu-miR-3475-3p_vis	0.0788963926614389
6	mmu-miR-6952-5p_vis	0.0656613117388909
6	mmu-miR-7682-3p_vis	0.0720484783136852
6	mmu-miR-130b-3p_pon	0.12335156524188
6	mmu-miR-1306-5p_pon	0.130545758277393
6	mmu-miR-7656-5p_pon	0.082121359496109
6	mmu-miR-1966-3p_cer	0.0636017304234365
6	mmu-miR-7075-3p_med	0.0982918283848942
6	mmu-miR-7062-5p_med	0.106244477756903
7	mmu-miR-669o-5p_olf	0.176079395036619
7	mmu-miR-670-3p_olf	0.255910072674848
7	mmu-miR-212-3p_olf	0.161518414565202
7	mmu-miR-466f-5p_olf	0.361043161041485
7	mmu-miR-669c-3p_olf	0.384674823167683
7	mmu-miR-298-3p_olf	0.326062354145082
7	mmu-miR-466f_olf	0.361043161041485
7	mmu-miR-1951_olf	0.114722233910283
7	mmu-miR-466b-3p_olf	0.571465622772501
7	mmu-miR-466a-3p_olf	0.518522896321612
7	mmu-miR-466c-3p_olf	0.529890239119928
7	mmu-miR-466e-3p_olf	0.518522896321612
7	mmu-miR-466p-3p_olf	0.529890239119928
7	mmu-miR-1231-3p_olf	0.130441339357221
7	mmu-miR-20a-3p_olf	0.180954972616078
7	mmu-miR-7a-2-3p_olf	0.485418454729891
7	mmu-miR-130a-3p_olf	0.17762773683831
7	mmu-miR-135b-3p_olf	0.218998414681959
7	mmu-miR-7220-3p_olf	0.191882850940464
7	mmu-miR-1251-5p_olf	0.188306240502722
7	mmu-miR-17-5p_olf	0.370826560442682
7	mmu-miR-7117-3p_olf	0.131273715849892
7	mmu-miR-7674-3p_olf	0.101783745317407
7	mmu-miR-34c-3p_olf	0.216860751351804
7	mmu-miR-375-3p_olf	0.0861991473670307
7	mmu-miR-6922-3p_olf	0.190175306281191
7	mmu-miR-93-5p_olf	0.0853739537198637
7	mmu-miR-664-5p_olf	0.0950114324216962
7	mmu-miR-6997-5p_olf	0.186851258840783
7	mmu-miR-3474_olf	0.175027434655452
7	mmu-miR-106b-5p_olf	0.121656675780971
7	mmu-miR-3098-3p_olf	0.151505004878127
7	mmu-miR-92a-3p_olf	0.0639944784142408
7	mmu-miR-467c-5p_cor	0.240481874705045
7	mmu-miR-17-3p_cor	0.139592640763401
7	mmu-miR-344f-3p_cor	0.137843049137626
7	mmu-miR-298-5p_cor	0.226137562223761
7	mmu-miR-467e-5p_cor	0.349634333639635
7	mmu-miR-541-3p_cor	0.0886466223043109
7	mmu-miR-322-3p_cor	0.360907787672658
7	mmu-miR-541-5p_cor	0.762281622639021
7	mmu-miR-872-3p_cor	0.170285667769904
7	mmu-miR-1b-3p_cor	0.255791784368039
7	mmu-miR-6240_cor	0.0857894219498044
7	mmu-let-7j_cor	0.170837031900979
7	mmu-miR-30d-5p_cor	0.108930362876612
7	mmu-miR-7117-3p_cor	0.138180407330885
7	mmu-miR-9769-3p_cor	0.291704012036389
7	mmu-miR-190a-5p_cor	0.0934812326148782
7	mmu-miR-3095-3p_cor	0.390032405835022
7	mmu-let-7g-5p_cor	0.216195774227081
7	mmu-miR-1934-5p_cor	0.104830282868136
7	mmu-miR-466o-5p_cp	0.252595860139181
7	mmu-miR-297c-5p_cp	0.101422508976263
7	mmu-miR-493-5p_cp	0.155091103037566
7	mmu-miR-28a-3p_cp	0.0676384912146648
7	mmu-miR-12205-5p_cp	0.0888738411829838
7	mmu-miR-6936-5p_cp	0.0787487396935439
7	mmu-miR-376a-5p_cp	0.237182277716067
7	mmu-miR-679-3p_svz	0.0747923644861785
7	mmu-miR-466p-5p_svz	0.0946575781809723
7	mmu-miR-669k-5p_svz	0.528756770032158
7	mmu-miR-3070-3p_svz	0.270602718568379
7	mmu-miR-5627-5p_svz	0.482707030708023
7	mmu-miR-6987-5p_svz	0.135200303167952
7	mmu-miR-450a-2-3p_svz	0.589015670193288
7	mmu-miR-3083-5p_svz	0.124332425904864
7	mmu-miR-465a-3p_svz	0.304167690497963
7	mmu-miR-465b-3p_svz	0.304167690497963
7	mmu-miR-465c-3p_svz	0.304167690497963
7	mmu-miR-3094-5p_svz	0.110722138257485
7	mmu-miR-7026-5p_svz	0.139274766628363
7	mmu-miR-7028-5p_svz	0.111233374184828
7	mmu-miR-3473g_svz	0.0805092631687232
7	mmu-miR-8107_svz	0.102179078156273
7	mmu-miR-542-5p_cc	0.278234358778395
7	mmu-miR-466b-5p_cc	0.23037473864639
7	mmu-miR-466o-5p_cc	0.308629172690387
7	mmu-miR-212-3p_cc	0.249010142903972
7	mmu-miR-6941-5p_cc	0.112926305603424
7	mmu-miR-3102-5p.2-5p_cc	0.167708227867274
7	mmu-miR-466h-3p_cc	0.139136450753858
7	mmu-miR-450b-3p_cc	0.441200986520924
7	mmu-miR-500-5p_cc	0.453956981982636
7	mmu-miR-7075-3p_cc	0.192492553950196
7	mmu-miR-6970-5p_cc	0.142437269606314
7	mmu-miR-669d-5p_cc	0.432313521956349
7	mmu-miR-181b-2-3p_cc	0.134648807141053
7	mmu-miR-1251-3p_cc	0.254972327076505
7	mmu-miR-8093_cc	0.0438881141212047
7	mmu-miR-7065-5p_cc	0.307405444665428
7	mmu-miR-6982-5p_cc	0.079881640458489
7	mmu-miR-7002-5p_cc	0.304791597176999
7	mmu-miR-138-5p_cc	0.134447393989631
7	mmu-miR-6908-5p_cc	0.129568770629413
7	mmu-miR-7077-5p_cc	0.326277918454878
7	mmu-miR-1247-5p_cc	0.175696133407118
7	mmu-miR-466q_cc	0.0886264593512064
7	mmu-miR-466h-3p_th	0.508476255373294
7	mmu-miR-466m-3p_th	0.108087670789169
7	mmu-miR-466f-3p_th	0.553828826677881
7	mmu-miR-669d-5p_th	0.300920358724983
7	mmu-miR-351-3p_th	0.434322762245272
7	mmu-miR-7013-5p_th	0.227011449788963
7	mmu-miR-465a-3p_th	0.270240019011369
7	mmu-miR-465b-3p_th	0.270240019011369
7	mmu-miR-465c-3p_th	0.270240019011369
7	mmu-miR-5121_th	0.0416015312397132
7	mmu-miR-320-5p_th	0.106273890152828
7	mmu-miR-6919-5p_th	0.325431847157189
7	mmu-miR-7656-5p_th	0.16905423409579
7	mmu-miR-12202-3p_th	0.0967468381777806
7	mmu-miR-296-3p_hi	0.186249508867185
7	mmu-miR-6944-3p_hi	0.218535158230589
7	mmu-miR-351-3p_hi	0.570426547599364
7	mmu-miR-1949_hi	0.130370592180163
7	mmu-miR-200a-5p_hi	0.173362766326977
7	mmu-miR-30a-3p_hi	0.084221452421592
7	mmu-miR-467d-5p_hy	0.260318480173516
7	mmu-miR-669f-3p_hy	0.478185178427103
7	mmu-miR-466f-5p_hy	0.210772425146068
7	mmu-miR-466f_hy	0.196338288458525
[truncated: 14,814 more rows]
