# Supplementary material for: A spatio-temporal brain miRNA expression atlas identifies sex-independent age-related microglial driven miR-155-5p increase
Source: bioRxiv. 2025 Mar 16:2025.03.15.643430. Preprint. [Version 1] doi: 10.1101/2025.03.15.643430 (PMC11952541; doi:10.1101/2025.03.15.643430)
Supplement: Supplement 2 — Supplementary Table 1: Metadata table for brain aging, diet restriction and injection experiment and microglia datasets with all sample information containing additional alignment statistics. Supplementary Table 2: Group sizes for brain aging, diet restriction and injection experiment and microglia datasets and parameters of the metadata. Supplementary Table 3: Listing the miRNAs included in Fig. 2b per brain region in only male, only female or both. Supplementary Table 4: Spearman’s rank correlation coefficient values and the adjusted p-values using the Benjamini-Hochberg procedure for every feature with age for male and female datasets of the aging cohort. Supplementary Table 5: DE analysis results for the corresponding comparisons between the ages and per brain region. Contained are the group sizes, medians, the adjusted p-values using the Benjamini-Hochberg procedure and the fold changes for male and female datasets of the aging cohort. Supplementary Table 6: A list of all age-related miRNAs obtained by male or female correlation and DE analyses. Supplementary Table 7: Spearman’s rank correlation coefficient values and the adjusted p-values using the Benjamini-Hochberg procedure for every feature with age for all samples of aging cohort. Supplementary Table 8: DE analysis results for the corresponding comparisons between the ages and per brain region. Contained are the group sizes, medians, the adjusted p-values using the Benjamini-Hochberg procedure and the fold for all samples of the aging cohort. Supplementary Table 9: A list of all age-related miRNAs obtained by correlation and DE analyses of the complete aging cohort. Supplementary Table 10: Result of the c-means clustering. Including for every trajectory composed of miRNA and brain region the corresponding cluster and the membership percentage. Supplementary Table 11: DE analysis of the microglia data for the comparison old versus young. [file media-2.zip › supp_tables/supp_1.xlsx]

## Sheet: CA1
Sample ID	fastq_name	Pool number	Barcode Number	cohort	brain_region	mouse_ID	plate	brain_region_long	age	cage	sex	reads_sequenced	reads_aligned_against_mmu	aligned_without_suppressed_m=100	reads_mapped_against_miRNA
CA1_cp_27	BA10_CA1_cp_27_1	BA10	2	CA1	cp	27	P24	Caudate putamen	18	4628568	Male	26094237	19314829	18756778	11293046
CA1_cp_28	BA10_CA1_cp_28_1	BA10	3	CA1	cp	28	P24	Caudate putamen	21	4620635	Male	28953975	21940409	21427815	11942946
CA1_cp_29	BA10_CA1_cp_29_1	BA10	4	CA1	cp	29	P24	Caudate putamen	3	4626064	Male	27331202	19800107	19390830	11143755
CA1_cp_30	BA10_CA1_cp_30_1	BA10	13	CA1	cp	30	P24	Caudate putamen	15	4626062	Male	31671702	23048800	22206447	12331382
CA1_cp_31	BA10_CA1_cp_31_1	BA10	14	CA1	cp	31	P24	Caudate putamen	18	4628567	Male	24194716	17559197	17160807	10084849
CA1_cp_32	BA10_CA1_cp_32_1	BA10	15	CA1	cp	32	P24	Caudate putamen	21	4620634	Male	27503466	20811982	20423145	6272798
CA1_cp_33	BA10_CA1_cp_33_1	BA10	16	CA1	cp	33	P24	Caudate putamen	3	4626064	Male	25132694	16320350	15779162	9312011
CA1_cp_35	BA10_CA1_cp_35_1	BA10	25	CA1	cp	35	P24	Caudate putamen	18	4628567	Male	34884003	26250311	24525238	12750110
CA1_cp_36	BA10_CA1_cp_36_1	BA10	26	CA1	cp	36	P24	Caudate putamen	21	4620635	Male	32074771	23762376	23196375	12325671
CA1_cp_37	BA10_CA1_cp_37_1	BA10	27	CA1	cp	37	P24	Caudate putamen	3	4626067	Female	35083886	26348054	25637091	14398677
CA1_cp_38	BA10_CA1_cp_38_1	BA10	28	CA1	cp	38	P24	Caudate putamen	15	4626061	Female	33215335	22035535	21581640	11335006
CA1_cp_39	BA10_CA1_cp_39_1	BA10	29	CA1	cp	39	P24	Caudate putamen	18	4628569	Female	29713036	21007073	20163430	10098615
CA1_cp_40	BA10_CA1_cp_40_1	BA10	30	CA1	cp	40	P24	Caudate putamen	21	4620637	Female	14150621	10631685	10398515	3942870
CA1_cp_41	BA10_CA1_cp_41_1	BA10	31	CA1	cp	41	P24	Caudate putamen	3	4626066	Female	31284864	23735697	23162971	12348390
CA1_cp_42	BA10_CA1_cp_42_1	BA10	32	CA1	cp	42	P24	Caudate putamen	15	4626060	Female	21671197	14104338	13837856	8129762
CA1_cp_43	BA11_CA1_cp_43_1	BA11	1	CA1	cp	43	P24	Caudate putamen	18	4628670	Female	18615170	13438199	12976309	7924089
CA1_cp_44	BA11_CA1_cp_44_1	BA11	2	CA1	cp	44	P24	Caudate putamen	21	4620638	Female	18524126	10814831	9601700	3932907
CA1_cp_45	BA11_CA1_cp_45_1	BA11	3	CA1	cp	45	P24	Caudate putamen	3	4626067	Female	17826122	11412905	10777938	4590758
CA1_cp_46	BA11_CA1_cp_46_1	BA11	4	CA1	cp	46	P24	Caudate putamen	15	4626061	Female	28162581	16237471	14926127	6372037
CA1_cp_47	BA11_CA1_cp_47_1	BA11	13	CA1	cp	47	P24	Caudate putamen	18	4628569	Female	31021820	21470313	20875372	10608679
CA1_cp_48	BA11_CA1_cp_48_1	BA11	14	CA1	cp	48	P24	Caudate putamen	21	4620637	Female	32730089	20163165	19524983	10504629
CA1_cp_49	BA11_CA1_cp_49_1	BA11	15	CA1	cp	49	P24	Caudate putamen	3	4626066	Female	34324012	23920855	22528261	10627279
CA1_cp_50	BA11_CA1_cp_50_1	BA11	16	CA1	cp	50	P24	Caudate putamen	15	4626060	Female	15065938	8943630	8281468	4392617
CA1_cp_51	BA11_CA1_cp_51_1	BA11	25	CA1	cp	51	P24	Caudate putamen	18	4628569	Female	51016070	36100239	35104773	17677978
CA1_cp_52	BA11_CA1_cp_52_1	BA11	26	CA1	cp	52	P24	Caudate putamen	21	4620637	Female	31315779	21783958	20951218	9519326
CA1_cp_53	BA11_CA1_cp_53_1	BA11	27	CA1	cp	53	P24	Caudate putamen	3	4626066	Female	7813589	4161153	3913462	1438586
CA1_cp_54	BA11_CA1_cp_54_1	BA11	28	CA1	cp	54	P24	Caudate putamen	15	4626060	Female	37685359	21443164	20609920	9725644
CA1_cp_55	BA11_CA1_cp_55_1	BA11	29	CA1	cp	55	P24	Caudate putamen	18	4628670	Female	35923677	20959517	20367008	8451634
CA1_cp_56	BA11_CA1_cp_56_1	BA11	30	CA1	cp	56	P24	Caudate putamen	21	4620637	Female	10017140	6951065	6638025	2685979
CA1_cp_57	BA11_CA1_cp_57_1	BA11	31	CA1	cp	57	P24	Caudate putamen	28	4514498	Male	18138920	12059107	11287715	4553032
CA1_cp_58	BA11_CA1_cp_58_1	BA11	32	CA1	cp	58	P24	Caudate putamen	28	4514499	Male	13091332	8753366	8373636	4702076
CA1_cp_59	BA12_CA1_cp_59_1	BA12	1	CA1	cp	59	P24	Caudate putamen	28	4514498	Male	189543351	127105255	121056163	75833576
CA1_svz_10	BA12_CA1_svz_10_1	BA12	27	CA1	svz	10	P24	Subventricular zone	12	4623908	Female	22430098	16393104	15712223	7008465
CA1_svz_11	BA12_CA1_svz_11_1	BA12	28	CA1	svz	11	P24	Subventricular zone	26	4514499	Male	21425793	14850958	14484637	5684112
CA1_svz_12	BA12_CA1_svz_12_1	BA12	29	CA1	svz	12	P24	Subventricular zone	12	4623906	Male	19770742	14781227	14439448	6470175
CA1_svz_13	BA12_CA1_svz_13_1	BA12	30	CA1	svz	13	P24	Subventricular zone	12	4623907	Female	14956323	11451374	11045557	3446172
CA1_svz_14	BA12_CA1_svz_14_1	BA12	31	CA1	svz	14	P24	Subventricular zone	26	4514500	Male	21560118	13935820	13335915	4924165
CA1_svz_15	BA12_CA1_svz_15_1	BA12	32	CA1	svz	15	P24	Subventricular zone	12	4623905	Male	13565745	9906280	9690885	4082832
CA1_svz_1	BA12_CA1_svz_1_1	BA12	2	CA1	svz	1	P24	Subventricular zone	12	4623907	Female	11429198	7336275	7056818	3345839
CA1_svz_2	BA12_CA1_svz_2_1	BA12	3	CA1	svz	2	P24	Subventricular zone	26	4514499	Male	12884731	8106458	7803625	4051094
CA1_svz_3	BA12_CA1_svz_3_1	BA12	4	CA1	svz	3	P24	Subventricular zone	12	4623905	Male	11514217	6269558	5634527	2475512
CA1_svz_4	BA12_CA1_svz_4_1	BA12	13	CA1	svz	4	P24	Subventricular zone	12	4623908	Female	14992136	9101844	8750039	4741612
CA1_svz_5	BA12_CA1_svz_5_1	BA12	14	CA1	svz	5	P24	Subventricular zone	26	4514500	Male	16337774	10012511	9651863	4375439
CA1_svz_6	BA12_CA1_svz_6_1	BA12	15	CA1	svz	6	P24	Subventricular zone	12	4623906	Male	13135592	7474003	7305046	3283490
CA1_svz_7	BA12_CA1_svz_7_1	BA12	16	CA1	svz	7	P24	Subventricular zone	12	4623907	Female	13198979	8047092	7881163	3878798
CA1_svz_9	BA12_CA1_svz_9_1	BA12	26	CA1	svz	9	P24	Subventricular zone	12	4623905	Male	18249077	10851090	10345456	3134661
CA1_svz_16	BA13_CA1_svz_16_1	BA13	1	CA1	svz	16	P25	Subventricular zone	21	4620634	Male	33168632	26396393	24788084	14566655
CA1_svz_17	BA13_CA1_svz_17_1	BA13	2	CA1	svz	17	P25	Subventricular zone	3	4626065	Male	22606717	17731578	17171944	9108342
CA1_svz_18	BA13_CA1_svz_18_1	BA13	3	CA1	svz	18	P25	Subventricular zone	15	4626063	Male	36753077	27822247	27015744	13108222
CA1_svz_19	BA13_CA1_svz_19_1	BA13	4	CA1	svz	19	P25	Subventricular zone	18	4628568	Male	26533226	19788313	18731072	8565896
CA1_svz_20	BA13_CA1_svz_20_1	BA13	13	CA1	svz	20	P25	Subventricular zone	21	4620635	Male	30316632	22630699	21729700	9423299
CA1_svz_21	BA13_CA1_svz_21_1	BA13	14	CA1	svz	21	P25	Subventricular zone	3	4626064	Male	28424232	21846737	21110670	9962537
CA1_svz_22	BA13_CA1_svz_22_1	BA13	15	CA1	svz	22	P25	Subventricular zone	15	4626062	Male	41469110	28869119	26917552	11301245
CA1_svz_23	BA13_CA1_svz_23_1	BA13	16	CA1	svz	23	P25	Subventricular zone	18	4628567	Male	32888360	23274559	21680974	10254792
CA1_svz_24	BA13_CA1_svz_24_1	BA13	25	CA1	svz	24	P25	Subventricular zone	21	4620634	Male	29211147	20883091	20003080	10063445
CA1_svz_25	BA13_CA1_svz_25_1	BA13	26	CA1	svz	25	P25	Subventricular zone	3	4626065	Male	25519802	17296355	16400827	7107605
CA1_svz_26	BA13_CA1_svz_26_1	BA13	27	CA1	svz	26	P25	Subventricular zone	15	4626063	Male	26218341	17274422	16710797	7976601
CA1_svz_27	BA13_CA1_svz_27_1	BA13	28	CA1	svz	27	P25	Subventricular zone	18	4628568	Male	26328754	16928710	16260122	7175670
CA1_svz_28	BA13_CA1_svz_28_1	BA13	29	CA1	svz	28	P25	Subventricular zone	21	4620635	Male	27704823	18776130	17766419	6340686
CA1_svz_29	BA13_CA1_svz_29_1	BA13	30	CA1	svz	29	P25	Subventricular zone	3	4626064	Male	14155324	9779284	9534963	3469446
CA1_svz_30	BA13_CA1_svz_30_1	BA13	31	CA1	svz	30	P25	Subventricular zone	15	4626062	Male	26293146	17500266	16978804	7932185
CA1_svz_31	BA13_CA1_svz_31_1	BA13	32	CA1	svz	31	P25	Subventricular zone	18	4628567	Male	21993055	16297071	15455752	6969587
CA1_svz_32	BA14_CA1_svz_32_1	BA14	1	CA1	svz	32	P25	Subventricular zone	21	4620634	Male	39747319	29740760	27640776	14198635
CA1_svz_33	BA14_CA1_svz_33_1	BA14	2	CA1	svz	33	P25	Subventricular zone	3	4626064	Male	23377331	16953508	16340002	7413945
CA1_svz_34	BA14_CA1_svz_34_1	BA14	3	CA1	svz	34	P25	Subventricular zone	15	4626062	Male	28195867	19535999	18560608	8303576
CA1_svz_35	BA14_CA1_svz_35_1	BA14	4	CA1	svz	35	P25	Subventricular zone	18	4628567	Male	30928620	21123273	20403398	9997525
CA1_svz_36	BA14_CA1_svz_36_1	BA14	13	CA1	svz	36	P25	Subventricular zone	21	4620635	Male	33716829	25735247	24761913	12969684
CA1_svz_37	BA14_CA1_svz_37_1	BA14	14	CA1	svz	37	P25	Subventricular zone	3	4626067	Female	17381847	12223621	11883854	5387333
CA1_svz_38	BA14_CA1_svz_38_1	BA14	15	CA1	svz	38	P25	Subventricular zone	15	4626061	Female	25410849	18219959	17276180	7739243
CA1_svz_39	BA14_CA1_svz_39_1	BA14	16	CA1	svz	39	P25	Subventricular zone	18	4628569	Female	24692239	18777195	18051747	8545433
CA1_svz_40	BA14_CA1_svz_40_1	BA14	25	CA1	svz	40	P25	Subventricular zone	21	4620637	Female	31267480	23281411	21866348	10207410
CA1_svz_41	BA14_CA1_svz_41_1	BA14	26	CA1	svz	41	P25	Subventricular zone	3	4626066	Female	27340646	20027757	19471445	9024332
CA1_svz_42	BA14_CA1_svz_42_1	BA14	27	CA1	svz	42	P25	Subventricular zone	15	4626060	Female	28205851	19621263	18836125	8657625
CA1_svz_43	BA14_CA1_svz_43_1	BA14	28	CA1	svz	43	P25	Subventricular zone	18	4628670	Female	24407303	16516499	15980793	7660497
CA1_svz_44	BA14_CA1_svz_44_1	BA14	29	CA1	svz	44	P25	Subventricular zone	21	4620638	Female	19484529	14393682	13617843	7637837
CA1_svz_45	BA14_CA1_svz_45_1	BA14	30	CA1	svz	45	P25	Subventricular zone	3	4626067	Female	12151249	9059335	8805242	3487412
CA1_svz_46	BA14_CA1_svz_46_1	BA14	31	CA1	svz	46	P25	Subventricular zone	15	4626061	Female	29850655	21081321	20468254	10433120
CA1_svz_47	BA14_CA1_svz_47_1	BA14	32	CA1	svz	47	P25	Subventricular zone	18	4628569	Female	31170862	24095548	23331149	12984339
CA1_cc_3	BA15_CA1_cc_3_1	BA15	31	CA1	cc	3	P25	Corpus callosum	12	4623905	Male	31883284	22654841	22134700	11590211
CA1_cc_4	BA15_CA1_cc_4_1	BA15	32	CA1	cc	4	P25	Corpus callosum	12	4623908	Female	26538357	19143379	18340067	8221663
CA1_svz_48	BA15_CA1_svz_48_1	BA15	1	CA1	svz	48	P25	Subventricular zone	21	4620637	Female	20095682	13527010	12377078	7020713
CA1_svz_49	BA15_CA1_svz_49_1	BA15	2	CA1	svz	49	P25	Subventricular zone	3	4626066	Female	23855369	16838564	16339527	7699177
CA1_svz_50	BA15_CA1_svz_50_1	BA15	3	CA1	svz	50	P25	Subventricular zone	15	4626060	Female	23478843	15305692	14629045	6645838
CA1_svz_51	BA15_CA1_svz_51_1	BA15	4	CA1	svz	51	P25	Subventricular zone	18	4628569	Female	32076175	19644957	19024571	8015511
CA1_svz_52	BA15_CA1_svz_52_1	BA15	13	CA1	svz	52	P25	Subventricular zone	21	4620637	Female	36014130	23933057	23236322	10257974
CA1_svz_53	BA15_CA1_svz_53_1	BA15	14	CA1	svz	53	P25	Subventricular zone	3	4626066	Female	30333036	21118315	20537373	9415949
CA1_svz_54	BA15_CA1_svz_54_1	BA15	15	CA1	svz	54	P25	Subventricular zone	15	4626060	Female	32902017	19334729	18713160	7274573
CA1_svz_55	BA15_CA1_svz_55_1	BA15	16	CA1	svz	55	P25	Subventricular zone	18	4628670	Female	26273649	17776224	17038103	8020890
CA1_svz_56	BA15_CA1_svz_56_1	BA15	25	CA1	svz	56	P25	Subventricular zone	21	4620637	Female	32193501	23601325	22585235	10354735
CA1_svz_57	BA15_CA1_svz_57_1	BA15	26	CA1	svz	57	P25	Subventricular zone	28	4514498	Male	25876718	19380113	18401663	8289569
CA1_svz_58	BA15_CA1_svz_58_1	BA15	27	CA1	svz	58	P25	Subventricular zone	28	4514499	Male	35171047	25880155	25125387	11654420
CA1_svz_59	BA15_CA1_svz_59_1	BA15	28	CA1	svz	59	P25	Subventricular zone	28	4514498	Male	39883751	26781801	25562276	10032036
CA1_cc_10	BA16_CA1_cc_10_1	BA16	14	CA1	cc	10	P25	Corpus callosum	12	4623908	Female	27992660	21116430	20609677	10684701
CA1_cc_11	BA16_CA1_cc_11_1	BA16	15	CA1	cc	11	P25	Corpus callosum	26	4514499	Male	28562744	20257987	19788995	10020569
CA1_cc_12	BA16_CA1_cc_12_1	BA16	16	CA1	cc	12	P25	Corpus callosum	12	4623906	Male	38019838	29308973	28128629	14567872
CA1_cc_13	BA16_CA1_cc_13_1	BA16	25	CA1	cc	13	P25	Corpus callosum	12	4623907	Female	29188351	22831138	22135705	12721444
CA1_cc_14	BA16_CA1_cc_14_1	BA16	26	CA1	cc	14	P25	Corpus callosum	26	4514500	Male	25323381	18330850	17854932	9160390
CA1_cc_15	BA16_CA1_cc_15_1	BA16	27	CA1	cc	15	P25	Corpus callosum	12	4623905	Male	30622003	22852555	21830370	11121668
CA1_cc_16	BA16_CA1_cc_16_1	BA16	28	CA1	cc	16	P25	Corpus callosum	21	4620634	Male	29185481	21702825	21194718	11446190
CA1_cc_17	BA16_CA1_cc_17_1	BA16	29	CA1	cc	17	P25	Corpus callosum	3	4626065	Male	28556441	21989532	21438046	11164866
CA1_cc_18	BA16_CA1_cc_18_1	BA16	30	CA1	cc	18	P25	Corpus callosum	15	4626063	Male	13362207	10070210	9796520	4142306
CA1_cc_19	BA16_CA1_cc_19_1	BA16	31	CA1	cc	19	P25	Corpus callosum	18	4628568	Male	33219360	24235943	23516277	12371361
CA1_cc_20	BA16_CA1_cc_20_1	BA16	32	CA1	cc	20	P25	Corpus callosum	21	4620635	Male	31016231	23611267	22900007	12451569
CA1_cc_5	BA16_CA1_cc_5_1	BA16	1	CA1	cc	5	P25	Corpus callosum	26	4514500	Male	34887923	27489766	26651958	15383571
CA1_cc_6	BA16_CA1_cc_6_1	BA16	2	CA1	cc	6	P25	Corpus callosum	12	4623906	Male	25205926	19910692	19295796	11168099
CA1_cc_7	BA16_CA1_cc_7_1	BA16	3	CA1	cc	7	P25	Corpus callosum	12	4623907	Female	26708245	21203490	20675098	11717595
CA1_cc_8	BA16_CA1_cc_8_1	BA16	4	CA1	cc	8	P25	Corpus callosum	26	4514499	Male	24549127	18192090	17686484	9950249
CA1_cc_9	BA16_CA1_cc_9_1	BA16	13	CA1	cc	9	P25	Corpus callosum	12	4623905	Male	29711939	23683942	23066741	13359477
CA1_cc_21	BA17_CA1_cc_21_1	BA17	1	CA1	cc	21	P25	Corpus callosum	3	4626064	Male	24691754	19072125	18077282	11292582
CA1_cc_22	BA17_CA1_cc_22_1	BA17	2	CA1	cc	22	P25	Corpus callosum	15	4626062	Male	24084968	18854239	18350284	10752310
CA1_cc_23	BA17_CA1_cc_23_1	BA17	3	CA1	cc	23	P25	Corpus callosum	18	4628567	Male	24990918	18898970	18348289	10585899
CA1_cc_24	BA17_CA1_cc_24_1	BA17	4	CA1	cc	24	P25	Corpus callosum	21	4620634	Male	18762707	14022974	13594919	7816369
CA1_cc_25	BA17_CA1_cc_25_1	BA17	13	CA1	cc	25	P25	Corpus callosum	3	4626065	Male	35434518	27189760	26466500	14939147
CA1_cc_26	BA17_CA1_cc_26_1	BA17	14	CA1	cc	26	P25	Corpus callosum	15	4626063	Male	29818296	22820969	22215472	12878301
CA1_cc_27	BA17_CA1_cc_27_1	BA17	15	CA1	cc	27	P25	Corpus callosum	18	4628568	Male	33817250	23595503	22846413	12060003
CA1_cc_28	BA17_CA1_cc_28_1	BA17	16	CA1	cc	28	P25	Corpus callosum	21	4620635	Male	38342757	28935444	28009832	16020240
CA1_cc_29	BA17_CA1_cc_29_1	BA17	25	CA1	cc	29	P25	Corpus callosum	3	4626064	Male	22685043	17290583	16862681	11178763
CA1_cc_30	BA17_CA1_cc_30_1	BA17	26	CA1	cc	30	P25	Corpus callosum	15	4626062	Male	22546925	16235977	15698321	9018995
CA1_cc_31	BA17_CA1_cc_31_1	BA17	27	CA1	cc	31	P25	Corpus callosum	18	4628567	Male	23394460	17432285	17045485	10915079
CA1_cc_32	BA17_CA1_cc_32_1	BA17	28	CA1	cc	32	P25	Corpus callosum	21	4620634	Male	23843727	16539357	15939321	9224872
CA1_cc_33	BA17_CA1_cc_33_1	BA17	29	CA1	cc	33	P25	Corpus callosum	3	4626064	Male	23916370	17443068	17045096	9191195
CA1_cc_34	BA17_CA1_cc_34_1	BA17	30	CA1	cc	34	P25	Corpus callosum	15	4626062	Male	13382842	10052944	9816758	5169577
CA1_cc_35	BA17_CA1_cc_35_1	BA17	31	CA1	cc	35	P25	Corpus callosum	18	4628567	Male	25806770	18199008	17599438	10389996
CA1_cc_36	BA17_CA1_cc_36_1	BA17	32	CA1	cc	36	P25	Corpus callosum	21	4620635	Male	25028465	18716377	18043736	11221255
CA1_cc_37	BA18_CA1_cc_37_1	BA18	1	CA1	cc	37	P25	Corpus callosum	3	4626067	Female	18569392	13497819	13084575	8094643
CA1_cc_38	BA18_CA1_cc_38_1	BA18	2	CA1	cc	38	P25	Corpus callosum	15	4626061	Female	19589009	14027627	13735986	7051210
CA1_cc_39	BA18_CA1_cc_39_1	BA18	3	CA1	cc	39	P25	Corpus callosum	18	4628569	Female	20338034	13840467	13485058	6750970
CA1_cc_40	BA18_CA1_cc_40_1	BA18	4	CA1	cc	40	P25	Corpus callosum	21	4620637	Female	29118491	18487199	17997962	8064473
CA1_cc_41	BA18_CA1_cc_41_1	BA18	13	CA1	cc	41	P25	Corpus callosum	3	4626066	Female	33460215	22691682	21971920	10180592
CA1_cc_42	BA18_CA1_cc_42_1	BA18	14	CA1	cc	42	P25	Corpus callosum	15	4626060	Female	31729076	22084451	21487954	9921618
CA1_cc_43	BA18_CA1_cc_43_1	BA18	15	CA1	cc	43	P25	Corpus callosum	18	4628670	Female	25597026	15496712	14791129	6356491
CA1_cc_44	BA18_CA1_cc_44_1	BA18	16	CA1	cc	44	P25	Corpus callosum	21	4620638	Female	35199907	22820988	22000345	9040910
CA1_cc_45	BA18_CA1_cc_45_1	BA18	25	CA1	cc	45	P25	Corpus callosum	3	4626067	Female	33450923	25738359	24892162	12282441
CA1_cc_46	BA18_CA1_cc_46_1	BA18	26	CA1	cc	46	P25	Corpus callosum	15	4626061	Female	23403065	17847556	17165510	7328295
CA1_cc_47	BA18_CA1_cc_47_1	BA18	27	CA1	cc	47	P25	Corpus callosum	18	4628569	Female	26745325	21087801	20564051	9703014
CA1_cc_48	BA18_CA1_cc_48_1	BA18	28	CA1	cc	48	P25	Corpus callosum	21	4620637	Female	24937441	19010426	18476000	7808153
CA1_cc_49	BA18_CA1_cc_49_1	BA18	29	CA1	cc	49	P25	Corpus callosum	3	4626066	Female	30721026	22725973	22099055	8063175
CA1_cc_50	BA18_CA1_cc_50_1	BA18	30	CA1	cc	50	P25	Corpus callosum	15	4626060	Female	14610475	11211949	10833835	3569175
CA1_cc_51	BA18_CA1_cc_51_1	BA18	31	CA1	cc	51	P25	Corpus callosum	18	4628569	Female	25976708	20263420	19835075	8003887
CA1_cc_52	BA18_CA1_cc_52_1	BA18	32	CA1	cc	52	P25	Corpus callosum	21	4620637	Female	21498049	16963964	16207934	7582644
CA1_cc_53	BA19_CA1_cc_53_1	BA19	1	CA1	cc	53	P26	Corpus callosum	3	4626066	Female	35547433	30282002	29758778	23547226
CA1_cc_54	BA19_CA1_cc_54_1	BA19	2	CA1	cc	54	P26	Corpus callosum	15	4626060	Female	20132689	16238691	15663379	10928320
CA1_cc_55	BA19_CA1_cc_55_1	BA19	3	CA1	cc	55	P26	Corpus callosum	18	4628670	Female	29317965	24376243	23541611	16826245
CA1_cc_56	BA19_CA1_cc_56_1	BA19	4	CA1	cc	56	P26	Corpus callosum	21	4620637	Female	22785258	18612223	18097055	12704597
CA1_cc_57	BA19_CA1_cc_57_1	BA19	13	CA1	cc	57	P26	Corpus callosum	28	4514498	Male	31842552	26270549	25640578	18388218
CA1_cc_58	BA19_CA1_cc_58_1	BA19	14	CA1	cc	58	P26	Corpus callosum	28	4514499	Male	25256743	20464832	20070338	15553164
CA1_cc_59	BA19_CA1_cc_59_1	BA19	15	CA1	cc	59	P26	Corpus callosum	28	4514498	Male	17968992	13472616	13156996	8664576
CA1_hi_2	BA19_CA1_hi_2_1	BA19	25	CA1	hi	2	P26	Hippocampus (anterior)	26	4514499	Male	21502923	16363202	15605708	11376753
CA1_th_1	BA19_CA1_th_1_1	BA19	16	CA1	th	1	P26	Thalamus	12	4623907	Female	29732816	21817555	18918579	7336269
CA1_th_3	BA19_CA1_th_3_1	BA19	26	CA1	th	3	P26	Thalamus	12	4623905	Male	19620064	14379203	13668475	7961556
CA1_th_4	BA19_CA1_th_4_1	BA19	27	CA1	th	4	P26	Thalamus	12	4623908	Female	17060047	12307348	12015419	7065757
CA1_th_5	BA19_CA1_th_5_1	BA19	28	CA1	th	5	P26	Thalamus	26	4514500	Male	16490181	11816413	11433176	7038992
CA1_th_6	BA19_CA1_th_6_1	BA19	29	CA1	th	6	P26	Thalamus	12	4623906	Male	28613114	21193953	19400623	9637819
CA1_th_7	BA19_CA1_th_7_1	BA19	30	CA1	th	7	P26	Thalamus	12	4623907	Female	13444886	10155091	9380328	4472829
CA1_th_8	BA19_CA1_th_8_1	BA19	31	CA1	th	8	P26	Thalamus	26	4514499	Male	26926361	19597489	19010463	11383923
CA1_th_9	BA19_CA1_th_9_1	BA19	32	CA1	th	9	P26	Thalamus	12	4623905	Male	19098843	14935384	14137221	8173252
CA1_cor_22	BA1_CA1_cor_22_1	BA1	25	CA1	cor	22	P23	Motor cortex	15	4626062	Male	31803710	25132786	24686742	15641475
CA1_cor_23	BA1_CA1_cor_23_1	BA1	26	CA1	cor	23	P23	Motor cortex	18	4628567	Male	20733996	13455485	13088087	7405851
CA1_cor_24	BA1_CA1_cor_24_1	BA1	27	CA1	cor	24	P23	Motor cortex	21	4620634	Male	23674403	18397973	18054894	10357551
CA1_cor_25	BA1_CA1_cor_25_1	BA1	28	CA1	cor	25	P23	Motor cortex	3	4626065	Male	26307056	17831538	17351393	10661200
CA1_cor_26	BA1_CA1_cor_26_1	BA1	29	CA1	cor	26	P23	Motor cortex	15	4626063	Male	25285454	18600755	17666935	9721963
CA1_cor_27	BA1_CA1_cor_27_1	BA1	30	CA1	cor	27	P23	Motor cortex	18	4628568	Male	12851636	9259789	9023025	3737070
CA1_cor_28	BA1_CA1_cor_28_1	BA1	31	CA1	cor	28	P23	Motor cortex	21	4620635	Male	29319396	23365142	22994405	13935564
CA1_cor_29	BA1_CA1_cor_29_1	BA1	32	CA1	cor	29	P23	Motor cortex	3	4626064	Male	18384447	13095222	12837850	9332820
CA1_olf_1	BA1_CA1_olf_1_1	BA1	1	CA1	olf	1	P23	Olfactory bulb	12	4623907	Female	39253248	35627597	35287335	30223654
CA1_olf_2	BA1_CA1_olf_2_1	BA1	2	CA1	olf	2	P23	Olfactory bulb	26	4514499	Male	23926934	21180201	20979383	17839491
CA1_olf_3	BA1_CA1_olf_3_1	BA1	3	CA1	olf	3	P23	Olfactory bulb	12	4623905	Male	27870889	24966859	24722895	20321510
CA1_olf_4	BA1_CA1_olf_4_1	BA1	4	CA1	olf	4	P23	Olfactory bulb	12	4623908	Female	30234599	25864759	25522359	20010840
CA1_olf_5	BA1_CA1_olf_5_1	BA1	13	CA1	olf	5	P23	Olfactory bulb	26	4514500	Male	36724906	31694935	31381774	25178569
CA1_olf_6	BA1_CA1_olf_6_1	BA1	14	CA1	olf	6	P23	Olfactory bulb	12	4623906	Male	33005830	28139273	27811584	21415544
CA1_olf_7	BA1_CA1_olf_7_1	BA1	15	CA1	olf	7	P23	Olfactory bulb	12	4623907	Female	30810719	26546623	26227028	19537678
CA1_olf_8	BA1_CA1_olf_8_1	BA1	16	CA1	olf	8	P23	Olfactory bulb	26	4514499	Male	27113663	23142094	22847255	18732401
CA1_hy_1	BA20_CA1_hy_1_1	BA20	27	CA1	hy	1	P26	Hypothalamus	12	4623907	Female	26450008	19438753	18492308	7266922
CA1_hy_3	BA20_CA1_hy_3_1	BA20	29	CA1	hy	3	P26	Hypothalamus	12	4623905	Male	27349626	20077241	19086487	7388535
CA1_hy_4	BA20_CA1_hy_4_1	BA20	30	CA1	hy	4	P26	Hypothalamus	12	4623908	Female	16424855	12536421	12096311	4162865
CA1_hy_5	BA20_CA1_hy_5_1	BA20	31	CA1	hy	5	P26	Hypothalamus	26	4514500	Male	25765198	17879526	15360882	5484578
CA1_hy_6	BA20_CA1_hy_6_1	BA20	32	CA1	hy	6	P26	Hypothalamus	12	4623906	Male	22059769	15876579	14821423	5900409
CA1_th_10	BA20_CA1_th_10_1	BA20	1	CA1	th	10	P26	Thalamus	12	4623908	Female	28640476	20150678	18864911	8781440
CA1_th_11	BA20_CA1_th_11_1	BA20	2	CA1	th	11	P26	Thalamus	26	4514499	Male	21440115	14436211	13626307	5864398
CA1_th_12	BA20_CA1_th_12_1	BA20	3	CA1	th	12	P26	Thalamus	12	4623906	Male	22582144	15840709	15509740	7614621
CA1_th_13	BA20_CA1_th_13_1	BA20	4	CA1	th	13	P26	Thalamus	12	4623907	Female	19688467	13270835	12562184	5060458
CA1_th_14	BA20_CA1_th_14_1	BA20	13	CA1	th	14	P26	Thalamus	26	4514500	Male	31898749	22930955	21259651	9557476
CA1_th_15	BA20_CA1_th_15_1	BA20	14	CA1	th	15	P26	Thalamus	12	4623905	Male	27533489	20213530	18888063	8623156
CA1_th_16	BA20_CA1_th_16_1	BA20	15	CA1	th	16	P26	Thalamus	21	4620634	Male	22881515	16365777	15615828	6369445
CA1_th_17	BA20_CA1_th_17_1	BA20	16	CA1	th	17	P26	Thalamus	3	4626065	Male	24708014	17483063	16270552	6410532
CA1_th_2	BA20_CA1_th_2_1	BA20	28	CA1	th	2	P26	Thalamus	26	4514499	Male	25520417	17453603	16965724	8250906
CA1_th_58	BA20_CA1_th_58_1	BA20	25	CA1	th	58	P26	Thalamus	28	4514499	Male	23499610	16392056	15993606	8520223
CA1_th_59	BA20_CA1_th_59_1	BA20	26	CA1	th	59	P26	Thalamus	28	4514498	Male	19490719	13174563	12263629	5240749
CA1_th_18	BA21_CA1_th_18_1	BA21	1	CA1	th	18	P26	Thalamus	15	4626063	Male	22075195	15506488	15149273	8869603
CA1_th_19	BA21_CA1_th_19_1	BA21	2	CA1	th	19	P26	Thalamus	18	4628568	Male	20861282	14935455	14610834	8083376
CA1_th_20	BA21_CA1_th_20_1	BA21	3	CA1	th	20	P26	Thalamus	21	4620635	Male	20680760	13570855	13254998	7357450
CA1_th_21	BA21_CA1_th_21_1	BA21	4	CA1	th	21	P26	Thalamus	3	4626064	Male	23659647	14933659	14609428	7012826
CA1_th_22	BA21_CA1_th_22_1	BA21	13	CA1	th	22	P26	Thalamus	15	4626062	Male	23358375	15595634	14982125	8237615
CA1_th_23	BA21_CA1_th_23_1	BA21	14	CA1	th	23	P26	Thalamus	18	4628567	Male	26733058	17702404	16520529	7095615
CA1_th_24	BA21_CA1_th_24_1	BA21	15	CA1	th	24	P26	Thalamus	21	4620634	Male	25399018	16700730	16121894	7976700
CA1_th_25	BA21_CA1_th_25_1	BA21	16	CA1	th	25	P26	Thalamus	3	4626065	Male	18014085	12548081	11813799	6090209
CA1_th_26	BA21_CA1_th_26_1	BA21	25	CA1	th	26	P26	Thalamus	15	4626063	Male	22163909	16045111	15690884	8212754
CA1_th_27	BA21_CA1_th_27_1	BA21	26	CA1	th	27	P26	Thalamus	18	4628568	Male	29245206	20010531	18873892	8280958
CA1_th_28	BA21_CA1_th_28_1	BA21	27	CA1	th	28	P26	Thalamus	21	4620635	Male	29188607	20518770	20079051	10749596
CA1_th_29	BA21_CA1_th_29_1	BA21	28	CA1	th	29	P26	Thalamus	3	4626064	Male	25053199	17155838	16339182	7485948
CA1_th_30	BA21_CA1_th_30_1	BA21	29	CA1	th	30	P26	Thalamus	15	4626062	Male	26173233	17414034	16710887	6965902
CA1_th_31	BA21_CA1_th_31_1	BA21	30	CA1	th	31	P26	Thalamus	18	4628567	Male	24500351	17865864	17315259	6718498
CA1_th_32	BA21_CA1_th_32_1	BA21	31	CA1	th	32	P26	Thalamus	21	4620634	Male	34466349	23243174	21741690	10772440
CA1_th_33	BA21_CA1_th_33_1	BA21	32	CA1	th	33	P26	Thalamus	3	4626064	Male	25314379	17452075	16276705	6756838
CA1_th_34	BA22_CA1_th_34_1	BA22	1	CA1	th	34	P26	Thalamus	15	4626062	Male	16743512	12734351	12025713	7163377
CA1_th_35	BA22_CA1_th_35_1	BA22	2	CA1	th	35	P26	Thalamus	18	4628567	Male	23797321	18375467	17931915	10475407
CA1_th_36	BA22_CA1_th_36_1	BA22	3	CA1	th	36	P26	Thalamus	21	4620635	Male	18945818	14600407	14298638	8275288
CA1_th_37	BA22_CA1_th_37_1	BA22	4	CA1	th	37	P26	Thalamus	3	4626067	Female	22983733	17229602	16413900	8577609
CA1_th_38	BA22_CA1_th_38_1	BA22	13	CA1	th	38	P26	Thalamus	15	4626061	Female	20078651	15380413	14864453	7993975
CA1_th_39	BA22_CA1_th_39_1	BA22	14	CA1	th	39	P26	Thalamus	18	4628569	Female	19730916	15237422	14700753	8265618
CA1_th_40	BA22_CA1_th_40_1	BA22	15	CA1	th	40	P26	Thalamus	21	4620637	Female	27079624	21080152	20698886	11219571
CA1_th_41	BA22_CA1_th_41_1	BA22	16	CA1	th	41	P26	Thalamus	3	4626066	Female	38438891	28949074	26655220	12385222
CA1_th_42	BA22_CA1_th_42_1	BA22	25	CA1	th	42	P26	Thalamus	15	4626060	Female	26235871	20242780	19749455	11542217
CA1_th_43	BA22_CA1_th_43_1	BA22	26	CA1	th	43	P26	Thalamus	18	4628670	Female	27055908	20080006	19384725	10103136
CA1_th_44	BA22_CA1_th_44_1	BA22	27	CA1	th	44	P26	Thalamus	21	4620638	Female	29028335	21793148	21326235	10925146
CA1_th_45	BA22_CA1_th_45_1	BA22	28	CA1	th	45	P26	Thalamus	3	4626067	Female	33636864	25256303	23485506	11767103
CA1_th_46	BA22_CA1_th_46_1	BA22	29	CA1	th	46	P26	Thalamus	15	4626061	Female	28818605	22063051	20904399	10390558
CA1_th_47	BA22_CA1_th_47_1	BA22	30	CA1	th	47	P26	Thalamus	18	4628569	Female	10842229	8266519	7601568	2351144
CA1_th_48	BA22_CA1_th_48_1	BA22	31	CA1	th	48	P26	Thalamus	21	4620637	Female	31028164	22846685	21233376	10013253
CA1_th_49	BA22_CA1_th_49_1	BA22	32	CA1	th	49	P26	Thalamus	3	4626066	Female	20189787	15059744	13867846	6654986
CA1_th_50	BA23_CA1_th_50_1	BA23	1	CA1	th	50	P26	Thalamus	15	4626060	Female	25094051	18091743	17159577	9191787
CA1_th_51	BA23_CA1_th_51_1	BA23	2	CA1	th	51	P26	Thalamus	18	4628569	Female	22952139	17115855	16327265	8815314
CA1_th_52	BA23_CA1_th_52_1	BA23	3	CA1	th	52	P26	Thalamus	21	4620637	Female	24091263	18413200	17829925	9902627
CA1_th_53	BA23_CA1_th_53_1	BA23	4	CA1	th	53	P26	Thalamus	3	4626066	Female	34614164	24829456	23029532	10354370
CA1_th_54	BA23_CA1_th_54_1	BA23	13	CA1	th	54	P26	Thalamus	15	4626060	Female	27137400	19725170	18219427	8992642
CA1_th_55	BA23_CA1_th_55_1	BA23	14	CA1	th	55	P26	Thalamus	18	4628670	Female	33973671	25243046	24291352	12270608
CA1_th_56	BA23_CA1_th_56_1	BA23	15	CA1	th	56	P26	Thalamus	21	4620637	Female	31918486	23673665	22825509	11545034
CA1_th_57	BA23_CA1_th_57_1	BA23	16	CA1	th	57	P26	Thalamus	28	4514498	Male	31141829	26451260	24891076	15967627
CA1_hy_10	BA24_CA1_hy_10_1	BA24	25	CA1	hy	10	P26	Hypothalamus	12	4623908	Female	22424195	17312666	16563686	7038743
CA1_hy_11	BA24_CA1_hy_11_1	BA24	26	CA1	hy	11	P26	Hypothalamus	26	4514499	Male	23700748	18348350	17287118	7099618
CA1_hy_12	BA24_CA1_hy_12_1	BA24	27	CA1	hy	12	P26	Hypothalamus	12	4623906	Male	25515534	19744051	19129347	8151944
CA1_hy_13	BA24_CA1_hy_13_1	BA24	28	CA1	hy	13	P26	Hypothalamus	12	4623907	Female	12683772	6672846	5185763	1690765
CA1_hy_14	BA24_CA1_hy_14_1	BA24	29	CA1	hy	14	P26	Hypothalamus	26	4514500	Male	22637313	16657440	15310696	5537712
CA1_hi_10	BA25_CA1_hi_10_1	BA25	31	CA1	hi	10	P27	Hippocampus (anterior)	12	4623908	Female	28089159	22002189	21104151	10532424
CA1_hi_11	BA25_CA1_hi_11_1	BA25	32	CA1	hi	11	P27	Hippocampus (anterior)	26	4514499	Male	6456773	3640503	3557112	2032090
CA1_hi_4	BA25_CA1_hi_4_1	BA25	25	CA1	hi	4	P27	Hippocampus (anterior)	12	4623908	Female	58359209	45158041	43729791	28458806
CA1_hi_5	BA25_CA1_hi_5_1	BA25	26	CA1	hi	5	P27	Hippocampus (anterior)	26	4514500	Male	31597354	28411459	27643007	21917689
CA1_hi_6	BA25_CA1_hi_6_1	BA25	27	CA1	hi	6	P27	Hippocampus (anterior)	12	4623906	Male	23809838	21524287	21225065	17664867
CA1_hi_7	BA25_CA1_hi_7_1	BA25	28	CA1	hi	7	P27	Hippocampus (anterior)	12	4623907	Female	27115827	21521100	21035638	13529556
CA1_hi_8	BA25_CA1_hi_8_1	BA25	29	CA1	hi	8	P27	Hippocampus (anterior)	26	4514499	Male	30452219	23427594	22832041	12596898
CA1_hi_9	BA25_CA1_hi_9_1	BA25	30	CA1	hi	9	P27	Hippocampus (anterior)	12	4623905	Male	16167070	13327298	13008503	5426767
CA1_hy_31	BA25_CA1_hy_31_1	BA25	1	CA1	hy	31	P27	Hypothalamus	18	4628567	Male	30071379	24682181	23115491	13977575
CA1_hy_32	BA25_CA1_hy_32_1	BA25	2	CA1	hy	32	P27	Hypothalamus	21	4620634	Male	18029451	15952566	15312837	11763924
CA1_hy_33	BA25_CA1_hy_33_1	BA25	3	CA1	hy	33	P27	Hypothalamus	3	4626064	Male	19819698	17954159	17517156	13614599
CA1_hy_34	BA25_CA1_hy_34_1	BA25	4	CA1	hy	34	P27	Hypothalamus	15	4626062	Male	15177997	11647855	10756979	4642761
CA1_hy_35	BA25_CA1_hy_35_1	BA25	13	CA1	hy	35	P27	Hypothalamus	18	4628567	Male	31449428	24978571	23520464	11534421
CA1_hy_36	BA25_CA1_hy_36_1	BA25	14	CA1	hy	36	P27	Hypothalamus	21	4620635	Male	29592870	24076838	23353999	10439147
CA1_hy_37	BA25_CA1_hy_37_1	BA25	15	CA1	hy	37	P27	Hypothalamus	3	4626067	Female	31925750	25136831	24106032	9303453
CA1_hy_38	BA25_CA1_hy_38_1	BA25	16	CA1	hy	38	P27	Hypothalamus	15	4626061	Female	9225327	5886833	5545033	2866063
CA1_hi_12	BA26_CA1_hi_12_1	BA26	25	CA1	hi	12	P27	Hippocampus (anterior)	12	4623906	Male	35889452	28104235	27732228	17468347
CA1_hi_13	BA26_CA1_hi_13_1	BA26	26	CA1	hi	13	P27	Hippocampus (anterior)	12	4623907	Female	26749265	23559294	22702387	17800116
CA1_hi_14	BA26_CA1_hi_14_1	BA26	27	CA1	hi	14	P27	Hippocampus (anterior)	26	4514500	Male	25295381	20603425	19956089	13113155
CA1_hi_15	BA26_CA1_hi_15_1	BA26	28	CA1	hi	15	P27	Hippocampus (anterior)	12	4623905	Male	14069682	11053401	10884347	6563981
CA1_hi_16	BA26_CA1_hi_16_1	BA26	29	CA1	hi	16	P27	Hippocampus (anterior)	21	4620634	Male	30785788	23545755	22566144	11810289
CA1_hi_17	BA26_CA1_hi_17_1	BA26	30	CA1	hi	17	P27	Hippocampus (anterior)	3	4626065	Male	13467663	11054290	10796473	4789680
CA1_hi_18	BA26_CA1_hi_18_1	BA26	31	CA1	hi	18	P27	Hippocampus (anterior)	15	4626063	Male	32929708	26171416	24764703	12767290
CA1_hi_19	BA26_CA1_hi_19_1	BA26	32	CA1	hi	19	P27	Hippocampus (anterior)	18	4628568	Male	26422198	20070802	18787697	9672522
CA1_hy_39	BA26_CA1_hy_39_1	BA26	1	CA1	hy	39	P27	Hypothalamus	18	4628569	Female	28090160	22266897	21421849	11354527
CA1_hy_40	BA26_CA1_hy_40_1	BA26	2	CA1	hy	40	P27	Hypothalamus	21	4620637	Female	25388108	21903946	21269710	13817398
CA1_hy_41	BA26_CA1_hy_41_1	BA26	3	CA1	hy	41	P27	Hypothalamus	3	4626066	Female	27029435	23269933	22182408	14687685
CA1_hy_42	BA26_CA1_hy_42_1	BA26	4	CA1	hy	42	P27	Hypothalamus	15	4626060	Female	27393985	18914636	18405937	7407670
CA1_hy_43	BA26_CA1_hy_43_1	BA26	13	CA1	hy	43	P27	Hypothalamus	18	4628670	Female	35157561	26145929	25321490	10714919
CA1_hy_44	BA26_CA1_hy_44_1	BA26	14	CA1	hy	44	P27	Hypothalamus	21	4620638	Female	33197460	25842965	23911821	8712761
CA1_hy_45	BA26_CA1_hy_45_1	BA26	15	CA1	hy	45	P27	Hypothalamus	3	4626067	Female	30530073	24520569	23462289	7302136
CA1_hy_46	BA26_CA1_hy_46_1	BA26	16	CA1	hy	46	P27	Hypothalamus	15	4626061	Female	15244026	8749956	8155661	3610973
CA1_hi_20	BA27_CA1_hi_20_1	BA27	25	CA1	hi	20	P27	Hippocampus (anterior)	21	4620635	Male	36172007	27384813	27037558	16879741
CA1_hi_21	BA27_CA1_hi_21_1	BA27	26	CA1	hi	21	P27	Hippocampus (anterior)	3	4626064	Male	23451362	20499701	19855160	15546868
CA1_hi_22	BA27_CA1_hi_22_1	BA27	27	CA1	hi	22	P27	Hippocampus (anterior)	15	4626062	Male	24353766	21049042	20633630	15162350
CA1_hi_23	BA27_CA1_hi_23_1	BA27	28	CA1	hi	23	P27	Hippocampus (anterior)	18	4628567	Male	30251836	24591183	24224264	13366741
CA1_hi_24	BA27_CA1_hi_24_1	BA27	29	CA1	hi	24	P27	Hippocampus (anterior)	21	4620634	Male	39244996	30210508	27298288	8758442
CA1_hi_25	BA27_CA1_hi_25_1	BA27	30	CA1	hi	25	P27	Hippocampus (anterior)	3	4626065	Male	28506387	25089030	24555323	10130492
CA1_hi_26	BA27_CA1_hi_26_1	BA27	31	CA1	hi	26	P27	Hippocampus (anterior)	15	4626063	Male	35308523	28912784	26768308	11699497
CA1_hi_27	BA27_CA1_hi_27_1	BA27	32	CA1	hi	27	P27	Hippocampus (anterior)	18	4628568	Male	29285843	24384906	23499700	13607585
CA1_hy_47	BA27_CA1_hy_47_1	BA27	1	CA1	hy	47	P27	Hypothalamus	18	4628569	Female	26012614	19815491	18897325	9132297
CA1_hy_48	BA27_CA1_hy_48_1	BA27	2	CA1	hy	48	P27	Hypothalamus	21	4620637	Female	18377869	14263879	13662210	7896936
CA1_hy_49	BA27_CA1_hy_49_1	BA27	3	CA1	hy	49	P27	Hypothalamus	3	4626066	Female	20077031	15231517	14843846	8903981
CA1_hy_50	BA27_CA1_hy_50_1	BA27	4	CA1	hy	50	P27	Hypothalamus	15	4626060	Female	22701038	14928862	14497602	5522363
CA1_hy_51	BA27_CA1_hy_51_1	BA27	13	CA1	hy	51	P27	Hypothalamus	18	4628569	Female	21251687	15373984	14843048	6267964
CA1_hy_52	BA27_CA1_hy_52_1	BA27	14	CA1	hy	52	P27	Hypothalamus	21	4620637	Female	26014441	19760160	19072171	6931250
CA1_hy_53	BA27_CA1_hy_53_1	BA27	15	CA1	hy	53	P27	Hypothalamus	3	4626066	Female	23762633	17330153	16923174	5170478
CA1_hy_54	BA27_CA1_hy_54_1	BA27	16	CA1	hy	54	P27	Hypothalamus	15	4626060	Female	24405201	18268212	17416068	6361427
CA1_hi_1	BA28_CA1_hi_1_1	BA28	14	CA1	hi	1	P27	Hippocampus (anterior)	12	4623907	Female	37215252	30433052	29696949	15461600
CA1_hi_28	BA28_CA1_hi_28_1	BA28	16	CA1	hi	28	P27	Hippocampus (anterior)	21	4620635	Male	31439529	23141817	22569948	10036363
CA1_hi_29	BA28_CA1_hi_29_1	BA28	25	CA1	hi	29	P27	Hippocampus (anterior)	3	4626064	Male	23897484	19495987	19247128	12285983
CA1_hi_30	BA28_CA1_hi_30_1	BA28	26	CA1	hi	30	P27	Hippocampus (anterior)	15	4626062	Male	17445217	15320880	15035988	11428370
CA1_hi_31	BA28_CA1_hi_31_1	BA28	27	CA1	hi	31	P27	Hippocampus (anterior)	18	4628567	Male	24214324	20378966	20002638	13979663
CA1_hi_32	BA28_CA1_hi_32_1	BA28	28	CA1	hi	32	P27	Hippocampus (anterior)	21	4620634	Male	25917158	19988000	19300875	10884193
CA1_hi_33	BA28_CA1_hi_33_1	BA28	29	CA1	hi	33	P27	Hippocampus (anterior)	3	4626064	Male	29533432	23980007	23394999	11259015
CA1_hi_34	BA28_CA1_hi_34_1	BA28	30	CA1	hi	34	P27	Hippocampus (anterior)	15	4626062	Male	9869825	8379989	8027282	2946896
CA1_hy_2	BA28_CA1_hy_2_1	BA28	15	CA1	hy	2	P27	Hypothalamus	26	4514499	Male	28489983	22319397	20872499	6004510
CA1_hy_55	BA28_CA1_hy_55_1	BA28	1	CA1	hy	55	P27	Hypothalamus	18	4628670	Female	38494271	29633361	29068459	14974407
CA1_hy_56	BA28_CA1_hy_56_1	BA28	2	CA1	hy	56	P27	Hypothalamus	21	4620637	Female	28241328	23580505	22688858	14949117
CA1_hy_57	BA28_CA1_hy_57_1	BA28	3	CA1	hy	57	P27	Hypothalamus	28	4514498	Male	31192059	25215139	24579455	15511454
CA1_hy_58	BA28_CA1_hy_58_1	BA28	4	CA1	hy	58	P27	Hypothalamus	28	4514499	Male	36933931	27103134	25359602	9260059
CA1_hy_59	BA28_CA1_hy_59_1	BA28	13	CA1	hy	59	P27	Hypothalamus	28	4514498	Male	38692131	29359678	28572145	12997987
CA1_hi2_4	BA29_CA1_hi2_4_1	BA29	28	CA1	hi2	4	P27	Hippocampus (posterior)	12	4623908	Female	27421505	20463076	19430956	9076872
CA1_hi_36	BA29_CA1_hi_36_1	BA29	1	CA1	hi	36	P27	Hippocampus (anterior)	21	4620635	Male	26350473	21166587	20844780	13763643
CA1_hi_37	BA29_CA1_hi_37_1	BA29	2	CA1	hi	37	P27	Hippocampus (anterior)	3	4626067	Female	23498620	20497850	20121282	14717681
CA1_hi_38	BA29_CA1_hi_38_1	BA29	3	CA1	hi	38	P27	Hippocampus (anterior)	15	4626061	Female	20427956	16775807	16494886	11653030
CA1_hi_39	BA29_CA1_hi_39_1	BA29	4	CA1	hi	39	P27	Hippocampus (anterior)	18	4628569	Female	25778705	19410076	18141711	7498718
CA1_hi_40	BA29_CA1_hi_40_1	BA29	13	CA1	hi	40	P27	Hippocampus (anterior)	21	4620637	Female	24674286	19211620	18339585	9648657
CA1_hi_41	BA29_CA1_hi_41_1	BA29	14	CA1	hi	41	P27	Hippocampus (anterior)	3	4626066	Female	29352845	23484997	22916209	10877781
CA1_hi_42	BA29_CA1_hi_42_1	BA29	15	CA1	hi	42	P27	Hippocampus (anterior)	15	4626060	Female	21185143	17249404	16711375	7274087
CA1_hi_43	BA29_CA1_hi_43_1	BA29	16	CA1	hi	43	P27	Hippocampus (anterior)	18	4628670	Female	25708097	19767028	19040783	10126593
CA1_plx_1	BA29_CA1_plx_1_1	BA29	25	CA1	plx	1	P27	Choroid Plexus	12	4623907	Female	30740213	21741146	20910799	11426978
CA1_plx_2	BA29_CA1_plx_2_1	BA29	26	CA1	plx	2	P27	Choroid Plexus	26	4514499	Male	24440847	19642015	18921618	12101549
CA1_plx_3	BA29_CA1_plx_3_1	BA29	27	CA1	plx	3	P27	Choroid Plexus	12	4623905	Male	21002949	13734449	12458012	3409585
CA1_plx_5	BA29_CA1_plx_5_1	BA29	29	CA1	plx	5	P27	Choroid Plexus	26	4514500	Male	30000379	21514059	19768485	8329198
CA1_plx_6	BA29_CA1_plx_6_1	BA29	30	CA1	plx	6	P27	Choroid Plexus	12	4623906	Male	10334127	8153343	7779072	2543938
CA1_plx_7	BA29_CA1_plx_7_1	BA29	31	CA1	plx	7	P27	Choroid Plexus	12	4623907	Female	28450129	22210530	21650015	9893383
CA1_plx_8	BA29_CA1_plx_8_1	BA29	32	CA1	plx	8	P27	Choroid Plexus	26	4514499	Male	25312548	18923733	17785893	8172039
CA1_cor_30	BA2_CA1_cor_30_1	BA2	25	CA1	cor	30	P23	Motor cortex	15	4626062	Male	21041787	17233010	16595158	10260512
CA1_cor_31	BA2_CA1_cor_31_1	BA2	26	CA1	cor	31	P23	Motor cortex	18	4628567	Male	15837229	11775421	11448997	6834253
CA1_cor_32	BA2_CA1_cor_32_1	BA2	27	CA1	cor	32	P23	Motor cortex	21	4620634	Male	17800915	14135856	13768926	8053044
CA1_cor_33	BA2_CA1_cor_33_1	BA2	28	CA1	cor	33	P23	Motor cortex	3	4626064	Male	17974202	13506166	13242827	8629926
CA1_cor_34	BA2_CA1_cor_34_1	BA2	29	CA1	cor	34	P23	Motor cortex	15	4626062	Male	21551519	16821815	16454103	10003524
CA1_cor_35	BA2_CA1_cor_35_1	BA2	30	CA1	cor	35	P23	Motor cortex	18	4628567	Male	12914123	9855582	9644739	5491639
CA1_cor_36	BA2_CA1_cor_36_1	BA2	31	CA1	cor	36	P23	Motor cortex	21	4620635	Male	25808507	21308541	20947419	13349024
CA1_cor_37	BA2_CA1_cor_37_1	BA2	32	CA1	cor	37	P23	Motor cortex	3	4626067	Female	14817292	10860240	10554663	7122662
CA1_olf_17	BA2_CA1_olf_17_1	BA2	1	CA1	olf	17	P23	Olfactory bulb	3	4626065	Male	42205981	36547728	36127655	28235863
CA1_olf_18	BA2_CA1_olf_18_1	BA2	2	CA1	olf	18	P23	Olfactory bulb	15	4626063	Male	22544580	19277385	19063482	15453904
CA1_olf_19	BA2_CA1_olf_19_1	BA2	3	CA1	olf	19	P23	Olfactory bulb	18	4628568	Male	22590925	19471532	19260170	14510458
CA1_olf_20	BA2_CA1_olf_20_1	BA2	4	CA1	olf	20	P23	Olfactory bulb	21	4620635	Male	25670610	21289623	21059543	15669134
CA1_olf_21	BA2_CA1_olf_21_1	BA2	13	CA1	olf	21	P23	Olfactory bulb	3	4626064	Male	34132330	29680768	29404456	23331091
CA1_olf_22	BA2_CA1_olf_22_1	BA2	14	CA1	olf	22	P23	Olfactory bulb	15	4626062	Male	30818498	25505977	25172204	18958510
CA1_olf_23	BA2_CA1_olf_23_1	BA2	15	CA1	olf	23	P23	Olfactory bulb	18	4628567	Male	35547573	30246569	29863286	20873631
CA1_olf_24	BA2_CA1_olf_24_1	BA2	16	CA1	olf	24	P23	Olfactory bulb	21	4620634	Male	23266703	19169299	18959944	15240237
CA1_hi_45	BA30_CA1_hi_45_1	BA30	2	CA1	hi	45	P27	Hippocampus (anterior)	3	4626067	Female	20662384	16831766	16494487	12002207
CA1_hi_46	BA30_CA1_hi_46_1	BA30	3	CA1	hi	46	P27	Hippocampus (anterior)	15	4626061	Female	24182168	17231438	16943003	10464534
CA1_hi_47	BA30_CA1_hi_47_1	BA30	4	CA1	hi	47	P27	Hippocampus (anterior)	18	4628569	Female	24789778	17727283	17380928	9255087
CA1_hi_48	BA30_CA1_hi_48_1	BA30	13	CA1	hi	48	P27	Hippocampus (anterior)	21	4620637	Female	32386334	24674843	24035149	12940219
CA1_hi_49	BA30_CA1_hi_49_1	BA30	14	CA1	hi	49	P27	Hippocampus (anterior)	3	4626066	Female	33025495	25709650	25214760	11828798
CA1_hi_50	BA30_CA1_hi_50_1	BA30	15	CA1	hi	50	P27	Hippocampus (anterior)	15	4626060	Female	26688171	20652167	20026930	8560921
CA1_hi_51	BA30_CA1_hi_51_1	BA30	16	CA1	hi	51	P27	Hippocampus (anterior)	18	4628569	Female	33760596	26184749	25560654	14260889
CA1_hi_52	BA30_CA1_hi_52_1	BA30	25	CA1	hi	52	P27	Hippocampus (anterior)	21	4620637	Female	44554936	37159969	36695790	22795306
CA1_hi_53	BA30_CA1_hi_53_1	BA30	26	CA1	hi	53	P27	Hippocampus (anterior)	3	4626066	Female	30518010	25875377	25112290	15390519
CA1_hi_54	BA30_CA1_hi_54_1	BA30	27	CA1	hi	54	P27	Hippocampus (anterior)	15	4626060	Female	35308226	29563923	28936043	17608139
CA1_hi_55	BA30_CA1_hi_55_1	BA30	28	CA1	hi	55	P27	Hippocampus (anterior)	18	4628670	Female	32114363	25776492	24228726	12067920
CA1_hi_56	BA30_CA1_hi_56_1	BA30	29	CA1	hi	56	P27	Hippocampus (anterior)	21	4620637	Female	34033463	27931559	26758504	14495714
CA1_hi_57	BA30_CA1_hi_57_1	BA30	30	CA1	hi	57	P27	Hippocampus (anterior)	28	4514498	Male	28611919	25000528	24460168	8848540
CA1_hi_59	BA30_CA1_hi_59_1	BA30	32	CA1	hi	59	P27	Hippocampus (anterior)	28	4514498	Male	28435498	24697313	24088191	12857399
CA1_hi2_1	BA31_CA1_hi2_1_1	BA31	28	CA1	hi2	1	P28	Hippocampus (posterior)	12	4623907	Female	23005523	19063957	18427448	14324284
CA1_hi2_2	BA31_CA1_hi2_2_1	BA31	29	CA1	hi2	2	P28	Hippocampus (posterior)	26	4514499	Male	20290341	17834921	17090643	13738896
CA1_hi2_5	BA31_CA1_hi2_5_1	BA31	32	CA1	hi2	5	P28	Hippocampus (posterior)	26	4514500	Male	21165438	15500606	14514766	8749711
CA1_plx_10	BA31_CA1_plx_10_1	BA31	2	CA1	plx	10	P28	Choroid Plexus	12	4623908	Female	21814681	18067199	17410202	9400447
CA1_plx_11	BA31_CA1_plx_11_1	BA31	3	CA1	plx	11	P28	Choroid Plexus	26	4514499	Male	30460980	23894814	23138428	9371376
CA1_plx_12	BA31_CA1_plx_12_1	BA31	4	CA1	plx	12	P28	Choroid Plexus	12	4623906	Male	18872591	13582699	13044068	7992612
CA1_plx_13	BA31_CA1_plx_13_1	BA31	13	CA1	plx	13	P28	Choroid Plexus	12	4623907	Female	42497528	38826425	37514410	32890517
CA1_plx_14	BA31_CA1_plx_14_1	BA31	14	CA1	plx	14	P28	Choroid Plexus	26	4514500	Male	22662184	19118807	17927008	12637938
CA1_plx_15	BA31_CA1_plx_15_1	BA31	15	CA1	plx	15	P28	Choroid Plexus	12	4623905	Male	26840286	22194382	20940486	15448225
CA1_plx_16	BA31_CA1_plx_16_1	BA31	16	CA1	plx	16	P28	Choroid Plexus	21	4620634	Male	23877980	18505174	17428285	9484388
CA1_plx_4	BA31_CA1_plx_4_1	BA31	31	CA1	plx	4	P28	Choroid Plexus	12	4623908	Female	28726224	23129622	22711530	16225285
CA1_plx_57	BA31_CA1_plx_57_1	BA31	25	CA1	plx	57	P28	Choroid Plexus	28	4514498	Male	27528517	23288236	22369370	16447620
CA1_plx_58	BA31_CA1_plx_58_1	BA31	26	CA1	plx	58	P28	Choroid Plexus	28	4514499	Male	28949423	24208825	23666092	13796737
CA1_plx_59	BA31_CA1_plx_59_1	BA31	27	CA1	plx	59	P28	Choroid Plexus	28	4514498	Male	21554854	17462004	16841985	9276848
CA1_plx_9	BA31_CA1_plx_9_1	BA31	1	CA1	plx	9	P28	Choroid Plexus	12	4623905	Male	28235591	25115866	24734553	20189012
CA1_vis_3	BA31_CA1_vis_3_1	BA31	30	CA1	vis	3	P28	Visual Cortex	12	4623905	Male	13725665	11275224	10860782	7387958
CA1_hi2_10	BA32_CA1_hi2_10_1	BA32	29	CA1	hi2	10	P28	Hippocampus (posterior)	12	4623908	Female	22698948	18994269	17788296	13314422
CA1_hi2_11	BA32_CA1_hi2_11_1	BA32	30	CA1	hi2	11	P28	Hippocampus (posterior)	26	4514499	Male	10344476	8597258	8195717	5820528
CA1_hi2_12	BA32_CA1_hi2_12_1	BA32	31	CA1	hi2	12	P28	Hippocampus (posterior)	12	4623906	Male	20228545	16712532	16329228	12881472
CA1_hi2_13	BA32_CA1_hi2_13_1	BA32	32	CA1	hi2	13	P28	Hippocampus (posterior)	12	4623907	Female	22227836	18235213	17397313	11026942
CA1_hi2_6	BA32_CA1_hi2_6_1	BA32	25	CA1	hi2	6	P28	Hippocampus (posterior)	12	4623906	Male	23264749	19253452	18280773	11154976
CA1_hi2_7	BA32_CA1_hi2_7_1	BA32	26	CA1	hi2	7	P28	Hippocampus (posterior)	12	4623907	Female	17913401	14891238	14503552	8382927
CA1_hi2_8	BA32_CA1_hi2_8_1	BA32	27	CA1	hi2	8	P28	Hippocampus (posterior)	26	4514499	Male	29686961	25313397	24665673	13844028
CA1_hi2_9	BA32_CA1_hi2_9_1	BA32	28	CA1	hi2	9	P28	Hippocampus (posterior)	12	4623905	Male	21714579	17023364	16275808	11712241
CA1_plx_17	BA32_CA1_plx_17_1	BA32	1	CA1	plx	17	P28	Choroid Plexus	3	4626065	Male	27998880	24255373	23902572	19646581
CA1_plx_18	BA32_CA1_plx_18_1	BA32	2	CA1	plx	18	P28	Choroid Plexus	15	4626063	Male	25680649	21278257	20250788	12010024
CA1_plx_19	BA32_CA1_plx_19_1	BA32	3	CA1	plx	19	P28	Choroid Plexus	18	4628568	Male	32307313	26495305	25437907	14773085
CA1_plx_20	BA32_CA1_plx_20_1	BA32	4	CA1	plx	20	P28	Choroid Plexus	21	4620635	Male	23092313	18177544	17922499	13763929
CA1_plx_21	BA32_CA1_plx_21_1	BA32	13	CA1	plx	21	P28	Choroid Plexus	3	4626064	Male	31909902	28527775	27308530	23030504
CA1_plx_22	BA32_CA1_plx_22_1	BA32	15	CA1	plx	22	P28	Choroid Plexus	15	4626062	Male	19568144	14978095	14025474	9715382
CA1_plx_23	BA32_CA1_plx_23_1	BA32	14	CA1	plx	23	P28	Choroid Plexus	18	4628567	Male	17544886	14863041	14327524	10751542
CA1_plx_24	BA32_CA1_plx_24_1	BA32	16	CA1	plx	24	P28	Choroid Plexus	21	4620634	Male	23682012	17993882	16903647	9517313
CA1_hi2_14	BA33_CA1_hi2_14_1	BA33	25	CA1	hi2	14	P28	Hippocampus (posterior)	26	4514500	Male	26527956	22453860	21905301	17098821
CA1_hi2_15	BA33_CA1_hi2_15_1	BA33	26	CA1	hi2	15	P28	Hippocampus (posterior)	12	4623905	Male	26257343	21765849	20909724	11518187
CA1_hi2_16	BA33_CA1_hi2_16_1	BA33	27	CA1	hi2	16	P28	Hippocampus (posterior)	21	4620634	Male	28010770	22593897	22024855	11768872
CA1_hi2_17	BA33_CA1_hi2_17_1	BA33	28	CA1	hi2	17	P28	Hippocampus (posterior)	3	4626065	Male	16432041	13106655	12779691	8203214
CA1_hi2_18	BA33_CA1_hi2_18_1	BA33	29	CA1	hi2	18	P28	Hippocampus (posterior)	15	4626063	Male	29469156	25324777	24829384	20045849
CA1_hi2_19	BA33_CA1_hi2_19_1	BA33	30	CA1	hi2	19	P28	Hippocampus (posterior)	18	4628568	Male	26115725	22684310	22167495	16284564
CA1_hi2_20	BA33_CA1_hi2_20_1	BA33	31	CA1	hi2	20	P28	Hippocampus (posterior)	21	4620635	Male	19234915	15117887	14537998	9617995
CA1_hi2_21	BA33_CA1_hi2_21_1	BA33	32	CA1	hi2	21	P28	Hippocampus (posterior)	3	4626064	Male	33912912	26899493	24491101	14008197
CA1_plx_25	BA33_CA1_plx_25_1	BA33	1	CA1	plx	25	P28	Choroid Plexus	3	4626065	Male	20845801	16487651	16075104	11914168
CA1_plx_26	BA33_CA1_plx_26_1	BA33	2	CA1	plx	26	P28	Choroid Plexus	15	4626063	Male	21289452	18050349	17752095	11138042
CA1_plx_27	BA33_CA1_plx_27_1	BA33	3	CA1	plx	27	P28	Choroid Plexus	18	4628568	Male	31035683	23302654	22093517	11710239
CA1_plx_28	BA33_CA1_plx_28_1	BA33	4	CA1	plx	28	P28	Choroid Plexus	21	4620635	Male	24431022	17444235	16660173	9896245
CA1_plx_29	BA33_CA1_plx_29_1	BA33	13	CA1	plx	29	P28	Choroid Plexus	3	4626064	Male	41631768	36240521	35458019	29435062
CA1_plx_30	BA33_CA1_plx_30_1	BA33	14	CA1	plx	30	P28	Choroid Plexus	15	4626062	Male	12953455	10414485	10075062	7416662
CA1_plx_31	BA33_CA1_plx_31_1	BA33	15	CA1	plx	31	P28	Choroid Plexus	18	4628567	Male	31663170	23294957	22519456	16027014
CA1_plx_32	BA33_CA1_plx_32_1	BA33	16	CA1	plx	32	P28	Choroid Plexus	21	4620634	Male	18382290	14362299	14087351	9548533
CA1_hi2_22	BA34_CA1_hi2_22_1	BA34	25	CA1	hi2	22	P28	Hippocampus (posterior)	15	4626062	Male	38298525	32210845	31305976	22634606
CA1_hi2_23	BA34_CA1_hi2_23_1	BA34	26	CA1	hi2	23	P28	Hippocampus (posterior)	18	4628567	Male	21687121	17505336	16402503	9046620
CA1_hi2_24	BA34_CA1_hi2_24_1	BA34	27	CA1	hi2	24	P28	Hippocampus (posterior)	21	4620634	Male	32238909	27011123	26259583	12210801
CA1_hi2_25	BA34_CA1_hi2_25_1	BA34	28	CA1	hi2	25	P28	Hippocampus (posterior)	3	4626065	Male	16368069	11478881	11058380	6720377
CA1_hi2_26	BA34_CA1_hi2_26_1	BA34	29	CA1	hi2	26	P28	Hippocampus (posterior)	15	4626063	Male	22952710	19333553	18548199	13031321
CA1_hi2_27	BA34_CA1_hi2_27_1	BA34	30	CA1	hi2	27	P28	Hippocampus (posterior)	18	4628568	Male	11180993	8940689	8676340	5391057
CA1_hi2_28	BA34_CA1_hi2_28_1	BA34	31	CA1	hi2	28	P28	Hippocampus (posterior)	21	4620635	Male	18960135	14187448	13642663	9102056
CA1_hi2_29	BA34_CA1_hi2_29_1	BA34	32	CA1	hi2	29	P28	Hippocampus (posterior)	3	4626064	Male	24415607	19796451	18253726	11014790
CA1_plx_33	BA34_CA1_plx_33_1	BA34	1	CA1	plx	33	P28	Choroid Plexus	3	4626064	Male	26015347	21992844	21641927	17009307
CA1_plx_34	BA34_CA1_plx_34_1	BA34	2	CA1	plx	34	P28	Choroid Plexus	15	4626062	Male	9394411	7882281	7665947	5041574
CA1_plx_35	BA34_CA1_plx_35_1	BA34	3	CA1	plx	35	P28	Choroid Plexus	18	4628567	Male	36939020	31160763	30245132	15635101
CA1_plx_36	BA34_CA1_plx_36_1	BA34	4	CA1	plx	36	P28	Choroid Plexus	21	4620635	Male	16019372	10510506	10312566	5769956
CA1_plx_37	BA34_CA1_plx_37_1	BA34	13	CA1	plx	37	P28	Choroid Plexus	3	4626067	Female	30825727	26939782	26340405	20746268
CA1_plx_38	BA34_CA1_plx_38_1	BA34	14	CA1	plx	38	P28	Choroid Plexus	15	4626061	Female	18468721	14212197	13586872	9432932
CA1_plx_39	BA34_CA1_plx_39_1	BA34	15	CA1	plx	39	P28	Choroid Plexus	18	4628569	Female	28830088	23086158	22745690	16166023
CA1_plx_40	BA34_CA1_plx_40_1	BA34	16	CA1	plx	40	P28	Choroid Plexus	21	4620637	Female	24331070	19585678	18078300	11450685
CA1_hi2_30	BA35_CA1_hi2_30_1	BA35	25	CA1	hi2	30	P28	Hippocampus (posterior)	15	4626062	Male	25156968	19656584	18899199	11599128
CA1_hi2_31	BA35_CA1_hi2_31_1	BA35	26	CA1	hi2	31	P28	Hippocampus (posterior)	18	4628567	Male	22260177	18498371	18055411	10369402
CA1_hi2_32	BA35_CA1_hi2_32_1	BA35	27	CA1	hi2	32	P28	Hippocampus (posterior)	21	4620634	Male	32224443	26172899	24727555	10349726
CA1_hi2_33	BA35_CA1_hi2_33_1	BA35	28	CA1	hi2	33	P28	Hippocampus (posterior)	3	4626064	Male	22538533	14998462	14028886	7119699
CA1_hi2_34	BA35_CA1_hi2_34_1	BA35	29	CA1	hi2	34	P28	Hippocampus (posterior)	15	4626062	Male	24754844	20145127	19090646	11727624
CA1_hi2_35	BA35_CA1_hi2_35_1	BA35	30	CA1	hi2	35	P28	Hippocampus (posterior)	18	4628567	Male	13965802	10516756	9845592	5946931
CA1_hi2_36	BA35_CA1_hi2_36_1	BA35	31	CA1	hi2	36	P28	Hippocampus (posterior)	21	4620635	Male	23579516	18658680	18251575	12485649
CA1_hi2_37	BA35_CA1_hi2_37_1	BA35	32	CA1	hi2	37	P28	Hippocampus (posterior)	3	4626067	Female	32552559	27017875	26210559	17037841
CA1_plx_41	BA35_CA1_plx_41_1	BA35	1	CA1	plx	41	P28	Choroid Plexus	3	4626066	Female	34582224	28884091	28125182	20686053
CA1_plx_42	BA35_CA1_plx_42_1	BA35	2	CA1	plx	42	P28	Choroid Plexus	15	4626060	Female	17570326	14926108	14567531	8667494
CA1_plx_43	BA35_CA1_plx_43_1	BA35	3	CA1	plx	43	P28	Choroid Plexus	18	4628670	Female	24834937	20921015	20554739	9174414
CA1_plx_44	BA35_CA1_plx_44_1	BA35	4	CA1	plx	44	P28	Choroid Plexus	21	4620638	Female	23509872	15142553	14453020	7002282
CA1_plx_45	BA35_CA1_plx_45_1	BA35	13	CA1	plx	45	P28	Choroid Plexus	3	4626067	Female	32299938	26641604	25163983	17359645
CA1_plx_46	BA35_CA1_plx_46_1	BA35	14	CA1	plx	46	P28	Choroid Plexus	15	4626061	Female	23279700	17339836	16836325	11099385
CA1_plx_47	BA35_CA1_plx_47_1	BA35	15	CA1	plx	47	P28	Choroid Plexus	18	4628569	Female	21948971	16315080	15785903	8999356
CA1_plx_48	BA35_CA1_plx_48_1	BA35	16	CA1	plx	48	P28	Choroid Plexus	21	4620637	Female	24961547	20473534	19853917	11866078
CA1_hi2_38	BA36_CA1_hi2_38_1	BA36	25	CA1	hi2	38	P28	Hippocampus (posterior)	15	4626061	Female	27797778	22448517	21490352	12634384
CA1_hi2_39	BA36_CA1_hi2_39_1	BA36	26	CA1	hi2	39	P28	Hippocampus (posterior)	18	4628569	Female	26274255	23573359	22492873	19275689
CA1_hi2_40	BA36_CA1_hi2_40_1	BA36	27	CA1	hi2	40	P28	Hippocampus (posterior)	21	4620637	Female	32128030	26258289	25766239	10808510
CA1_hi2_41	BA36_CA1_hi2_41_1	BA36	28	CA1	hi2	41	P28	Hippocampus (posterior)	3	4626066	Female	28534077	21603108	20148042	7567214
CA1_hi2_42	BA36_CA1_hi2_42_1	BA36	29	CA1	hi2	42	P28	Hippocampus (posterior)	15	4626060	Female	35787125	27100178	26267551	14379824
CA1_hi2_43	BA36_CA1_hi2_43_1	BA36	30	CA1	hi2	43	P28	Hippocampus (posterior)	18	4628670	Female	23265945	19094794	18479487	9831784
CA1_hi2_44	BA36_CA1_hi2_44_1	BA36	31	CA1	hi2	44	P28	Hippocampus (posterior)	21	4620638	Female	29221836	24453786	23310014	12953568
CA1_hi2_45	BA36_CA1_hi2_45_1	BA36	32	CA1	hi2	45	P28	Hippocampus (posterior)	3	4626067	Female	33302036	29138908	28316702	18117738
CA1_plx_49	BA36_CA1_plx_49_1	BA36	1	CA1	plx	49	P28	Choroid Plexus	3	4626066	Female	21386749	16654936	16333681	11678692
CA1_plx_50	BA36_CA1_plx_50_1	BA36	2	CA1	plx	50	P28	Choroid Plexus	15	4626060	Female	12407160	10024078	9352789	5200278
CA1_plx_51	BA36_CA1_plx_51_1	BA36	3	CA1	plx	51	P28	Choroid Plexus	18	4628569	Female	28022577	20308597	19661658	8422752
CA1_plx_52	BA36_CA1_plx_52_1	BA36	4	CA1	plx	52	P28	Choroid Plexus	21	4620637	Female	27584316	18970212	18363863	8575556
CA1_plx_53	BA36_CA1_plx_53_1	BA36	13	CA1	plx	53	P28	Choroid Plexus	3	4626066	Female	26651151	19061921	17888665	10952215
CA1_plx_54	BA36_CA1_plx_54_1	BA36	14	CA1	plx	54	P28	Choroid Plexus	15	4626060	Female	19678881	14973294	14679824	10186335
CA1_plx_55	BA36_CA1_plx_55_1	BA36	15	CA1	plx	55	P28	Choroid Plexus	18	4628670	Female	13911430	10421998	10057675	5831257
CA1_plx_56	BA36_CA1_plx_56_1	BA36	16	CA1	plx	56	P28	Choroid Plexus	21	4620637	Female	17725564	14128598	13310093	8702132
CA1_hi2_46	BA37_CA1_hi2_46_1	BA37	1	CA1	hi2	46	P29	Hippocampus (posterior)	15	4626061	Female	29133707	24466936	24063093	16091058
CA1_hi2_47	BA37_CA1_hi2_47_1	BA37	2	CA1	hi2	47	P29	Hippocampus (posterior)	18	4628569	Female	23821894	18987553	18134622	9258188
CA1_hi2_48	BA37_CA1_hi2_48_1	BA37	3	CA1	hi2	48	P29	Hippocampus (posterior)	21	4620637	Female	23251655	18813225	18461509	11888043
CA1_hi2_49	BA37_CA1_hi2_49_1	BA37	4	CA1	hi2	49	P29	Hippocampus (posterior)	3	4626066	Female	24108286	19669278	19083978	12803113
CA1_hi2_50	BA37_CA1_hi2_50_1	BA37	13	CA1	hi2	50	P29	Hippocampus (posterior)	15	4626060	Female	32603193	28242754	26888835	19276254
CA1_hi2_51	BA37_CA1_hi2_51_1	BA37	14	CA1	hi2	51	P29	Hippocampus (posterior)	18	4628569	Female	23857439	18198269	16923400	9511792
CA1_hi2_52	BA37_CA1_hi2_52_1	BA37	15	CA1	hi2	52	P29	Hippocampus (posterior)	21	4620637	Female	30699240	26962766	25777343	20253991
CA1_hi2_53	BA37_CA1_hi2_53_1	BA37	16	CA1	hi2	53	P29	Hippocampus (posterior)	3	4626066	Female	31307140	24609569	22485717	13553164
CA1_vis_27	BA37_CA1_vis_27_1	BA37	25	CA1	vis	27	P29	Visual Cortex	18	4628568	Male	25892757	19604914	18337689	10737160
CA1_vis_28	BA37_CA1_vis_28_1	BA37	26	CA1	vis	28	P29	Visual Cortex	21	4620635	Male	26927041	18159960	16779903	7901044
CA1_vis_29	BA37_CA1_vis_29_1	BA37	27	CA1	vis	29	P29	Visual Cortex	3	4626064	Male	22804897	16752651	16403580	10102909
CA1_vis_30	BA37_CA1_vis_30_1	BA37	28	CA1	vis	30	P29	Visual Cortex	15	4626062	Male	24604253	19363863	18354612	12248505
CA1_vis_31	BA37_CA1_vis_31_1	BA37	29	CA1	vis	31	P29	Visual Cortex	18	4628567	Male	19178131	15103790	14515596	9920585
CA1_vis_32	BA37_CA1_vis_32_1	BA37	30	CA1	vis	32	P29	Visual Cortex	21	4620634	Male	9655227	7319413	6954064	3217538
CA1_vis_33	BA37_CA1_vis_33_1	BA37	31	CA1	vis	33	P29	Visual Cortex	3	4626064	Male	24239232	21042919	19968204	15577437
CA1_vis_34	BA37_CA1_vis_34_1	BA37	32	CA1	vis	34	P29	Visual Cortex	15	4626062	Male	20296661	16353387	15529943	9582554
CA1_hi2_54	BA38_CA1_hi2_54_1	BA38	1	CA1	hi2	54	P29	Hippocampus (posterior)	15	4626060	Female	29548226	22283554	21364360	11825202
CA1_hi2_55	BA38_CA1_hi2_55_1	BA38	2	CA1	hi2	55	P29	Hippocampus (posterior)	18	4628670	Female	20307916	14094812	13436943	6640976
CA1_hi2_56	BA38_CA1_hi2_56_1	BA38	3	CA1	hi2	56	P29	Hippocampus (posterior)	21	4620637	Female	25416174	19762901	19358896	12312917
CA1_hi2_57	BA38_CA1_hi2_57_1	BA38	4	CA1	hi2	57	P29	Hippocampus (posterior)	28	4514498	Male	23293939	18304437	17581356	10948396
CA1_hi2_58	BA38_CA1_hi2_58_1	BA38	13	CA1	hi2	58	P29	Hippocampus (posterior)	28	4514499	Male	30833596	26117050	24711432	17693375
CA1_hi2_59	BA38_CA1_hi2_59_1	BA38	14	CA1	hi2	59	P29	Hippocampus (posterior)	28	4514498	Male	27507519	21031005	19842990	10600437
CA1_vis_1	BA38_CA1_vis_1_1	BA38	15	CA1	vis	1	P29	Visual Cortex	12	4623907	Female	19329800	16195746	15306574	10810004
CA1_vis_2	BA38_CA1_vis_2_1	BA38	16	CA1	vis	2	P29	Visual Cortex	26	4514499	Male	49240653	37956483	35310011	20886209
CA1_vis_35	BA38_CA1_vis_35_1	BA38	25	CA1	vis	35	P29	Visual Cortex	18	4628567	Male	26924097	20892681	20529656	13169142
CA1_vis_36	BA38_CA1_vis_36_1	BA38	26	CA1	vis	36	P29	Visual Cortex	21	4620635	Male	22903210	15853032	14854349	7829385
CA1_vis_37	BA38_CA1_vis_37_1	BA38	27	CA1	vis	37	P29	Visual Cortex	3	4626067	Female	25658980	18222786	17874820	12096545
CA1_vis_38	BA38_CA1_vis_38_1	BA38	28	CA1	vis	38	P29	Visual Cortex	15	4626061	Female	21698629	15280524	14683872	9917056
CA1_vis_39	BA38_CA1_vis_39_1	BA38	29	CA1	vis	39	P29	Visual Cortex	18	4628569	Female	20907254	15648815	15038904	10009134
CA1_vis_40	BA38_CA1_vis_40_1	BA38	30	CA1	vis	40	P29	Visual Cortex	21	4620637	Female	10434380	8104643	7656827	3305149
CA1_vis_41	BA38_CA1_vis_41_1	BA38	31	CA1	vis	41	P29	Visual Cortex	3	4626066	Female	22199800	17636593	16468912	11956173
CA1_vis_42	BA38_CA1_vis_42_1	BA38	32	CA1	vis	42	P29	Visual Cortex	15	4626060	Female	22232566	15695076	14185925	7335943
CA1_hi2_3	BA39_CA1_hi2_3_1	BA39	1	CA1	hi2	3	P29	Hippocampus (posterior)	12	4623905	Male	9846162	7331025	6864581	3324918
CA1_vis_10	BA39_CA1_vis_10_1	BA39	16	CA1	vis	10	P29	Visual Cortex	12	4623908	Female	6141694	4107146	3848966	2012863
CA1_vis_43	BA39_CA1_vis_43_1	BA39	25	CA1	vis	43	P29	Visual Cortex	18	4628670	Female	221025124	179898553	171050111	83961454
CA1_vis_44	BA39_CA1_vis_44_1	BA39	26	CA1	vis	44	P29	Visual Cortex	21	4620638	Female	9678452	6690919	6487093	2896571
CA1_vis_45	BA39_CA1_vis_45_1	BA39	27	CA1	vis	45	P29	Visual Cortex	3	4626067	Female	55519150	37497794	35698680	19586438
CA1_vis_46	BA39_CA1_vis_46_1	BA39	28	CA1	vis	46	P29	Visual Cortex	15	4626061	Female	12994077	9065540	8613699	5259103
CA1_vis_47	BA39_CA1_vis_47_1	BA39	29	CA1	vis	47	P29	Visual Cortex	18	4628569	Female	19045426	13370110	12217353	6062943
CA1_vis_48	BA39_CA1_vis_48_1	BA39	30	CA1	vis	48	P29	Visual Cortex	21	4620637	Female	7546715	5623114	5295781	2406191
CA1_vis_49	BA39_CA1_vis_49_1	BA39	31	CA1	vis	49	P29	Visual Cortex	3	4626066	Female	9689135	7362979	6953677	4893267
CA1_vis_50	BA39_CA1_vis_50_1	BA39	32	CA1	vis	50	P29	Visual Cortex	15	4626060	Female	8966523	6648790	6196650	3227231
CA1_vis_5	BA39_CA1_vis_5_1	BA39	3	CA1	vis	5	P29	Visual Cortex	26	4514500	Male	6677741	4584169	4398205	2417620
CA1_vis_6	BA39_CA1_vis_6_1	BA39	4	CA1	vis	6	P29	Visual Cortex	12	4623906	Male	8639252	5190883	4940880	2614077
CA1_vis_7	BA39_CA1_vis_7_1	BA39	13	CA1	vis	7	P29	Visual Cortex	12	4623907	Female	6781417	4693890	4445838	2894575
CA1_vis_8	BA39_CA1_vis_8_1	BA39	14	CA1	vis	8	P29	Visual Cortex	26	4514499	Male	6673681	4486168	4183956	2076349
CA1_olf_33	BA3_CA1_olf_33_1	BA3	1	CA1	olf	33	P23	Olfactory bulb	3	4626064	Male	26876518	23714862	23480534	18964290
CA1_olf_34	BA3_CA1_olf_34_1	BA3	2	CA1	olf	34	P23	Olfactory bulb	15	4626062	Male	23633195	20664738	20449237	16414649
CA1_olf_35	BA3_CA1_olf_35_1	BA3	3	CA1	olf	35	P23	Olfactory bulb	18	4628567	Male	24433887	21290676	21042797	16816058
CA1_olf_36	BA3_CA1_olf_36_1	BA3	4	CA1	olf	36	P23	Olfactory bulb	21	4620635	Male	23115597	17587979	17367565	12210620
CA1_olf_37	BA3_CA1_olf_37_1	BA3	13	CA1	olf	37	P23	Olfactory bulb	3	4626067	Female	37527392	32067206	31752503	25226262
CA1_olf_38	BA3_CA1_olf_38_1	BA3	14	CA1	olf	38	P23	Olfactory bulb	15	4626061	Female	43853538	37909939	37511672	29674518
CA1_olf_39	BA3_CA1_olf_39_1	BA3	15	CA1	olf	39	P23	Olfactory bulb	18	4628569	Female	30951753	27029848	26644686	19359681
CA1_olf_40	BA3_CA1_olf_40_1	BA3	16	CA1	olf	40	P23	Olfactory bulb	21	4620637	Female	28968916	24439403	24201195	18682425
CA1_olf_41	BA3_CA1_olf_41_1	BA3	25	CA1	olf	41	P23	Olfactory bulb	3	4626066	Female	31077823	27111433	26823678	20756693
CA1_olf_42	BA3_CA1_olf_42_1	BA3	26	CA1	olf	42	P23	Olfactory bulb	15	4626060	Female	18699414	16392632	16204182	12493072
CA1_olf_43	BA3_CA1_olf_43_1	BA3	27	CA1	olf	43	P23	Olfactory bulb	18	4628670	Female	10624184	9291466	9187137	7106875
CA1_olf_44	BA3_CA1_olf_44_1	BA3	28	CA1	olf	44	P23	Olfactory bulb	21	4620638	Female	31184280	27460228	27180664	21743924
CA1_olf_45	BA3_CA1_olf_45_1	BA3	29	CA1	olf	45	P23	Olfactory bulb	3	4626067	Female	34480095	29750312	29385378	21850446
CA1_olf_46	BA3_CA1_olf_46_1	BA3	30	CA1	olf	46	P23	Olfactory bulb	15	4626061	Female	22278798	19542173	19280406	13806091
CA1_olf_47	BA3_CA1_olf_47_1	BA3	31	CA1	olf	47	P23	Olfactory bulb	18	4628569	Female	38676786	33635669	33307609	26139368
CA1_olf_48	BA3_CA1_olf_48_1	BA3	32	CA1	olf	48	P23	Olfactory bulb	21	4620637	Female	29899774	26657105	26354006	21002165
CA1_ent_1	BA40_CA1_ent_1_1	BA40	26	CA1	ent	1	P29	Entorhinal cortex	12	4623907	Female	29854550	22213012	20543673	7764427
CA1_ent_3	BA40_CA1_ent_3_1	BA40	28	CA1	ent	3	P29	Entorhinal cortex	12	4623905	Male	25462149	17234889	15954544	8546261
CA1_ent_5	BA40_CA1_ent_5_1	BA40	30	CA1	ent	5	P29	Entorhinal cortex	26	4514500	Male	9945281	7679741	7190638	2322624
CA1_ent_6	BA40_CA1_ent_6_1	BA40	31	CA1	ent	6	P29	Entorhinal cortex	12	4623906	Male	26159471	19768401	18517660	11900357
CA1_ent_7	BA40_CA1_ent_7_1	BA40	32	CA1	ent	7	P29	Entorhinal cortex	12	4623907	Female	27233262	20176961	19097155	8682386
CA1_vis_11	BA40_CA1_vis_11_1	BA40	1	CA1	vis	11	P29	Visual Cortex	26	4514499	Male	35983500	29435331	27845442	16158466
CA1_vis_13	BA40_CA1_vis_13_1	BA40	3	CA1	vis	13	P29	Visual Cortex	12	4623907	Female	25342631	18530253	18157309	10494215
CA1_vis_14	BA40_CA1_vis_14_1	BA40	4	CA1	vis	14	P29	Visual Cortex	26	4514500	Male	25759861	17349109	16134403	8629069
CA1_vis_15	BA40_CA1_vis_15_1	BA40	13	CA1	vis	15	P29	Visual Cortex	12	4623905	Male	27523334	20029750	18954969	12353150
CA1_vis_16	BA40_CA1_vis_16_1	BA40	14	CA1	vis	16	P29	Visual Cortex	21	4620634	Male	27192275	20018828	19342484	9940361
CA1_vis_17	BA40_CA1_vis_17_1	BA40	15	CA1	vis	17	P29	Visual Cortex	3	4626065	Male	20338380	15790084	14918295	9215633
CA1_vis_18	BA40_CA1_vis_18_1	BA40	16	CA1	vis	18	P29	Visual Cortex	15	4626063	Male	30451702	21831741	20605724	10431187
CA1_vis_59	BA40_CA1_vis_59_1	BA40	25	CA1	vis	59	P29	Visual Cortex	28	4514498	Male	38551997	30388977	28283463	13491490
CA1_ent_10	BA41_CA1_ent_10_1	BA41	27	CA1	ent	10	P29	Entorhinal cortex	12	4623908	Female	26636447	18334774	17510833	8053067
CA1_ent_11	BA41_CA1_ent_11_1	BA41	28	CA1	ent	11	P29	Entorhinal cortex	26	4514499	Male	29376306	21521157	20644238	13005894
CA1_ent_12	BA41_CA1_ent_12_1	BA41	29	CA1	ent	12	P29	Entorhinal cortex	12	4623906	Male	25732565	16118267	14874355	6429110
CA1_ent_13	BA41_CA1_ent_13_1	BA41	30	CA1	ent	13	P29	Entorhinal cortex	12	4623907	Female	11560758	8736569	8416156	3418075
CA1_ent_14	BA41_CA1_ent_14_1	BA41	31	CA1	ent	14	P29	Entorhinal cortex	26	4514500	Male	22779824	15479854	14782042	9068927
CA1_ent_15	BA41_CA1_ent_15_1	BA41	32	CA1	ent	15	P29	Entorhinal cortex	12	4623905	Male	24382529	16813974	15813587	6975271
CA1_ent_8	BA41_CA1_ent_8_1	BA41	25	CA1	ent	8	P29	Entorhinal cortex	26	4514499	Male	29892226	23121987	21809352	10050887
CA1_ent_9	BA41_CA1_ent_9_1	BA41	26	CA1	ent	9	P29	Entorhinal cortex	12	4623905	Male	23901567	16623795	16137741	7056528
CA1_vis_19	BA41_CA1_vis_19_1	BA41	1	CA1	vis	19	P29	Visual Cortex	18	4628568	Male	32343134	25919732	24226661	13661079
CA1_vis_20	BA41_CA1_vis_20_1	BA41	2	CA1	vis	20	P29	Visual Cortex	21	4620635	Male	24350091	17940851	17034902	8652811
CA1_vis_21	BA41_CA1_vis_21_1	BA41	3	CA1	vis	21	P29	Visual Cortex	3	4626064	Male	23982377	17443529	16789871	8646933
CA1_vis_22	BA41_CA1_vis_22_1	BA41	4	CA1	vis	22	P29	Visual Cortex	15	4626062	Male	24501291	16789969	16053954	9025190
CA1_vis_23	BA41_CA1_vis_23_1	BA41	13	CA1	vis	23	P29	Visual Cortex	18	4628567	Male	25318829	17799263	16678301	9647592
CA1_vis_24	BA41_CA1_vis_24_1	BA41	14	CA1	vis	24	P29	Visual Cortex	21	4620634	Male	26804303	19807408	17537133	6909669
CA1_vis_25	BA41_CA1_vis_25_1	BA41	15	CA1	vis	25	P29	Visual Cortex	3	4626065	Male	20273803	14147379	13318042	7518115
CA1_vis_26	BA41_CA1_vis_26_1	BA41	16	CA1	vis	26	P29	Visual Cortex	15	4626063	Male	28125220	20602782	19056752	8926139
CA1_ent_16	BA42_CA1_ent_16_1	BA42	25	CA1	ent	16	P29	Entorhinal cortex	21	4620634	Male	34476270	24993273	21984666	8504793
CA1_ent_17	BA42_CA1_ent_17_1	BA42	26	CA1	ent	17	P29	Entorhinal cortex	3	4626065	Male	26684383	20541636	19663703	7881715
CA1_ent_18	BA42_CA1_ent_18_1	BA42	27	CA1	ent	18	P29	Entorhinal cortex	15	4626063	Male	24295368	18554623	17869731	8651295
CA1_ent_19	BA42_CA1_ent_19_1	BA42	28	CA1	ent	19	P29	Entorhinal cortex	18	4628568	Male	29089504	20032920	18897480	7981629
CA1_ent_20	BA42_CA1_ent_20_1	BA42	29	CA1	ent	20	P29	Entorhinal cortex	21	4620635	Male	35344172	22797144	20330827	7419839
CA1_ent_21	BA42_CA1_ent_21_1	BA42	30	CA1	ent	21	P29	Entorhinal cortex	3	4626064	Male	19004271	14745989	14075003	6993650
CA1_ent_22	BA42_CA1_ent_22_1	BA42	31	CA1	ent	22	P29	Entorhinal cortex	15	4626062	Male	24310669	16922822	16094559	6769554
CA1_ent_23	BA42_CA1_ent_23_1	BA42	32	CA1	ent	23	P29	Entorhinal cortex	18	4628567	Male	32215181	23803389	21733234	8548909
CA1_vis_51	BA42_CA1_vis_51_1	BA42	1	CA1	vis	51	P29	Visual Cortex	18	4628569	Female	24754940	18889132	18171561	10489177
CA1_vis_52	BA42_CA1_vis_52_1	BA42	2	CA1	vis	52	P29	Visual Cortex	21	4620637	Female	19948287	14806884	13859028	7423955
CA1_vis_53	BA42_CA1_vis_53_1	BA42	3	CA1	vis	53	P29	Visual Cortex	3	4626066	Female	17725624	12003478	11770693	6226397
CA1_vis_54	BA42_CA1_vis_54_1	BA42	4	CA1	vis	54	P29	Visual Cortex	15	4626060	Female	25315186	16413780	15409131	7895503
CA1_vis_55	BA42_CA1_vis_55_1	BA42	13	CA1	vis	55	P29	Visual Cortex	18	4628670	Female	21283012	14292629	13422898	7661721
CA1_vis_56	BA42_CA1_vis_56_1	BA42	14	CA1	vis	56	P29	Visual Cortex	21	4620637	Female	20935597	14696890	13600984	6797528
CA1_vis_57	BA42_CA1_vis_57_1	BA42	15	CA1	vis	57	P29	Visual Cortex	28	4514498	Male	19987268	13278743	12027631	6283374
CA1_vis_58	BA42_CA1_vis_58_1	BA42	16	CA1	vis	58	P29	Visual Cortex	28	4514499	Male	24807916	17549288	15229350	5787440
CA1_ent_24	BA43_CA1_ent_24_1	BA43	1	CA1	ent	24	P30	Entorhinal cortex	21	4620634	Male	20549191	14990828	13949903	9000267
CA1_ent_25	BA43_CA1_ent_25_1	BA43	2	CA1	ent	25	P30	Entorhinal cortex	3	4626065	Male	18055645	14624783	13827457	6928302
CA1_ent_26	BA43_CA1_ent_26_1	BA43	3	CA1	ent	26	P30	Entorhinal cortex	15	4626063	Male	17486169	10386205	9723200	6414145
CA1_ent_27	BA43_CA1_ent_27_1	BA43	4	CA1	ent	27	P30	Entorhinal cortex	18	4628568	Male	29539331	22663483	21384436	12049851
CA1_ent_28	BA43_CA1_ent_28_1	BA43	13	CA1	ent	28	P30	Entorhinal cortex	21	4620635	Male	22791091	14818817	13143248	6081436
CA1_ent_29	BA43_CA1_ent_29_1	BA43	14	CA1	ent	29	P30	Entorhinal cortex	3	4626064	Male	24624746	19963013	18118809	11431121
CA1_ent_30	BA43_CA1_ent_30_1	BA43	15	CA1	ent	30	P30	Entorhinal cortex	15	4626062	Male	28642700	26299154	25323474	22957365
CA1_ent_32	BA44_CA1_ent_32_1	BA44	1	CA1	ent	32	P30	Entorhinal cortex	21	4620634	Male	21149799	15890478	15596521	9786683
CA1_ent_33	BA44_CA1_ent_33_1	BA44	2	CA1	ent	33	P30	Entorhinal cortex	3	4626064	Male	22018661	17872972	17191035	10802536
CA1_ent_34	BA44_CA1_ent_34_1	BA44	3	CA1	ent	34	P30	Entorhinal cortex	15	4626062	Male	20972234	14655741	14250092	7893664
CA1_ent_35	BA44_CA1_ent_35_1	BA44	4	CA1	ent	35	P30	Entorhinal cortex	18	4628567	Male	27325496	21242829	20727016	11755139
CA1_ent_36	BA44_CA1_ent_36_1	BA44	13	CA1	ent	36	P30	Entorhinal cortex	21	4620635	Male	35328926	25585311	24227927	16472323
CA1_ent_37	BA44_CA1_ent_37_1	BA44	14	CA1	ent	37	P30	Entorhinal cortex	3	4626067	Female	24776390	20501106	19015713	12430427
CA1_ent_38	BA44_CA1_ent_38_1	BA44	15	CA1	ent	38	P30	Entorhinal cortex	15	4626061	Female	28103729	25117678	24265662	20579948
CA1_ent_39	BA44_CA1_ent_39_1	BA44	16	CA1	ent	39	P30	Entorhinal cortex	18	4628569	Female	25621742	21803641	20806791	16193920
CA1_ent_40	BA45_CA1_ent_40_1	BA45	1	CA1	ent	40	P30	Entorhinal cortex	21	4620637	Female	50192296	39910462	38498402	23398615
CA1_ent_41	BA45_CA1_ent_41_1	BA45	2	CA1	ent	41	P30	Entorhinal cortex	3	4626066	Female	22003192	16147173	15430487	9130327
CA1_ent_42	BA45_CA1_ent_42_1	BA45	3	CA1	ent	42	P30	Entorhinal cortex	15	4626060	Female	34009482	26327243	25695654	15417612
CA1_ent_43	BA45_CA1_ent_43_1	BA45	4	CA1	ent	43	P30	Entorhinal cortex	18	4628670	Female	32464946	22767006	21661822	10927025
CA1_ent_44	BA45_CA1_ent_44_1	BA45	13	CA1	ent	44	P30	Entorhinal cortex	21	4620638	Female	37112744	27971610	27425501	17605829
CA1_ent_45	BA45_CA1_ent_45_1	BA45	14	CA1	ent	45	P30	Entorhinal cortex	3	4626067	Female	33036379	24512110	23790909	12960481
CA1_ent_46	BA45_CA1_ent_46_1	BA45	15	CA1	ent	46	P30	Entorhinal cortex	15	4626061	Female	39284229	34054254	33008691	27535705
CA1_ent_47	BA45_CA1_ent_47_1	BA45	16	CA1	ent	47	P30	Entorhinal cortex	18	4628569	Female	28208618	22269234	21760955	15308157
CA1_ent_57	BA45_CA1_ent_57_1	BA45	26	CA1	ent	57	P30	Entorhinal cortex	28	4514498	Male	37548845	28197080	27502262	14423775
CA1_ent_48	BA46_CA1_ent_48_1	BA46	1	CA1	ent	48	P30	Entorhinal cortex	21	4620637	Female	16142905	12285931	12028130	8023770
CA1_ent_49	BA46_CA1_ent_49_1	BA46	2	CA1	ent	49	P30	Entorhinal cortex	3	4626066	Female	30974495	25153414	24206608	11461224
CA1_ent_50	BA46_CA1_ent_50_1	BA46	3	CA1	ent	50	P30	Entorhinal cortex	15	4626060	Female	24100654	18601464	18257276	9089923
CA1_ent_51	BA46_CA1_ent_51_1	BA46	4	CA1	ent	51	P30	Entorhinal cortex	18	4628569	Female	23190600	18775565	18406109	9071630
CA1_ent_52	BA46_CA1_ent_52_1	BA46	13	CA1	ent	52	P30	Entorhinal cortex	21	4620637	Female	37132810	27421340	26587791	12344204
CA1_ent_53	BA46_CA1_ent_53_1	BA46	14	CA1	ent	53	P30	Entorhinal cortex	3	4626066	Female	30560087	24844938	23917745	13702434
CA1_ent_54	BA46_CA1_ent_54_1	BA46	15	CA1	ent	54	P30	Entorhinal cortex	15	4626060	Female	22631505	18163298	17222529	11366237
CA1_ent_55	BA46_CA1_ent_55_1	BA46	16	CA1	ent	55	P30	Entorhinal cortex	18	4628670	Female	22142310	17137541	16162216	9101223
CA1_hy_15	BA47_CA1_hy_15_1	BA47	25	CA1	hy	15	P30	Hypothalamus	12	4623905	Male	29840154	22002772	20715873	9464094
CA1_hy_16	BA47_CA1_hy_16_1	BA47	26	CA1	hy	16	P30	Hypothalamus	21	4620634	Male	35833622	29709163	28177044	10413953
CA1_hy_17	BA47_CA1_hy_17_1	BA47	27	CA1	hy	17	P30	Hypothalamus	3	4626065	Male	25818923	19448692	18693405	7380180
CA1_hy_18	BA47_CA1_hy_18_1	BA47	28	CA1	hy	18	P30	Hypothalamus	15	4626063	Male	35257649	27561565	26267657	8255826
CA1_hy_19	BA47_CA1_hy_19_1	BA47	29	CA1	hy	19	P30	Hypothalamus	18	4628568	Male	21270761	15057476	14439350	5085612
CA1_hy_20	BA47_CA1_hy_20_1	BA47	30	CA1	hy	20	P30	Hypothalamus	21	4620635	Male	16508681	12559772	12006456	3948420
CA1_hy_21	BA47_CA1_hy_21_1	BA47	31	CA1	hy	21	P30	Hypothalamus	3	4626064	Male	20530497	13329596	12409331	5234400
CA1_hy_22	BA47_CA1_hy_22_1	BA47	32	CA1	hy	22	P30	Hypothalamus	15	4626062	Male	15047734	11081248	10277837	4341911
CA1_hy_23	BA48_CA1_hy_23_1	BA48	25	CA1	hy	23	P30	Hypothalamus	18	4628567	Male	28257032	25371518	21625555	18771708
CA1_hy_24	BA48_CA1_hy_24_1	BA48	26	CA1	hy	24	P30	Hypothalamus	21	4620634	Male	29937307	24298971	23198987	8723122
CA1_hy_25	BA48_CA1_hy_25_1	BA48	27	CA1	hy	25	P30	Hypothalamus	3	4626065	Male	28772844	22464719	21228013	9844607
CA1_hy_26	BA48_CA1_hy_26_1	BA48	28	CA1	hy	26	P30	Hypothalamus	15	4626063	Male	36893885	27631211	25241172	5709224
CA1_hy_27	BA48_CA1_hy_27_1	BA48	29	CA1	hy	27	P30	Hypothalamus	18	4628568	Male	28018538	22411823	21308054	8491344
CA1_hy_28	BA48_CA1_hy_28_1	BA48	30	CA1	hy	28	P30	Hypothalamus	21	4620635	Male	21660676	17189716	16369722	3631988
CA1_hy_29	BA48_CA1_hy_29_1	BA48	31	CA1	hy	29	P30	Hypothalamus	3	4626064	Male	23597001	15119612	14182211	5397267
CA1_hy_30	BA48_CA1_hy_30_1	BA48	32	CA1	hy	30	P30	Hypothalamus	15	4626062	Male	22502357	15131111	14506852	5512928
CA1_cor_1	BA4_CA1_cor_1_1	BA4	28	CA1	cor	1	P23	Motor cortex	12	4623907	Female	23031832	16096028	15544359	8491416
CA1_cor_2	BA4_CA1_cor_2_1	BA4	29	CA1	cor	2	P23	Motor cortex	26	4514499	Male	25362549	19081023	18287642	9154156
CA1_cor_3	BA4_CA1_cor_3_1	BA4	30	CA1	cor	3	P23	Motor cortex	12	4623905	Male	14073759	10866508	10630253	5506027
CA1_cor_4	BA4_CA1_cor_4_1	BA4	31	CA1	cor	4	P23	Motor cortex	12	4623908	Female	23026180	18374242	17997185	9747171
CA1_cor_5	BA4_CA1_cor_5_1	BA4	32	CA1	cor	5	P23	Motor cortex	26	4514500	Male	14902370	10497324	10339707	7000791
CA1_olf_49	BA4_CA1_olf_49_1	BA4	1	CA1	olf	49	P23	Olfactory bulb	3	4626066	Female	26942543	23534332	23232236	17433866
CA1_olf_50	BA4_CA1_olf_50_1	BA4	2	CA1	olf	50	P23	Olfactory bulb	15	4626060	Female	18727824	16071625	15899038	12626965
CA1_olf_51	BA4_CA1_olf_51_1	BA4	3	CA1	olf	51	P23	Olfactory bulb	18	4628569	Female	26395692	23417441	23178609	17639215
CA1_olf_52	BA4_CA1_olf_52_1	BA4	4	CA1	olf	52	P23	Olfactory bulb	21	4620637	Female	28135504	23871950	23610029	17624524
CA1_olf_53	BA4_CA1_olf_53_1	BA4	13	CA1	olf	53	P23	Olfactory bulb	3	4626066	Female	32197768	27813848	27511819	20350349
CA1_olf_54	BA4_CA1_olf_54_1	BA4	14	CA1	olf	54	P23	Olfactory bulb	15	4626060	Female	30544436	26367923	26065803	19696470
CA1_olf_55	BA4_CA1_olf_55_1	BA4	15	CA1	olf	55	P23	Olfactory bulb	18	4628670	Female	27175029	23905500	23648580	17056004
CA1_olf_56	BA4_CA1_olf_56_1	BA4	16	CA1	olf	56	P23	Olfactory bulb	21	4620637	Female	25908345	21216048	20979931	16315595
CA1_olf_57	BA4_CA1_olf_57_1	BA4	25	CA1	olf	57	P23	Olfactory bulb	28	4514498	Male	33819380	29956354	29604591	22733574
CA1_olf_58	BA4_CA1_olf_58_1	BA4	26	CA1	olf	58	P23	Olfactory bulb	28	4514499	Male	27178452	22435882	22128462	15976354
CA1_olf_59	BA4_CA1_olf_59_1	BA4	27	CA1	olf	59	P23	Olfactory bulb	28	4514498	Male	27537910	24016137	23729855	17048523
CA1_pon_1	BA50_CA1_pon_1_1	BA50	16	CA1	pon	1	P31	Pons	12	4623907	Female	44629434	32240763	30555828	12251061
CA1_pon_2	BA50_CA1_pon_2_1	BA50	25	CA1	pon	2	P31	Pons	26	4514499	Male	24086121	19620090	17549298	6991200
CA1_pon_3	BA50_CA1_pon_3_1	BA50	26	CA1	pon	3	P31	Pons	12	4623905	Male	31675825	26790708	25204156	9297540
CA1_pon_5	BA50_CA1_pon_5_1	BA50	28	CA1	pon	5	P31	Pons	26	4514500	Male	37532764	30347559	29109734	16729676
CA1_pon_6	BA50_CA1_pon_6_1	BA50	29	CA1	pon	6	P31	Pons	12	4623906	Male	37188150	30932030	30310374	17584661
CA1_pon_7	BA50_CA1_pon_7_1	BA50	30	CA1	pon	7	P31	Pons	12	4623907	Female	5717560	5314158	5152269	4295651
CA1_pon_8	BA50_CA1_pon_8_1	BA50	31	CA1	pon	8	P31	Pons	26	4514499	Male	33996933	32322712	31406057	28514713
CA1_pon_9	BA50_CA1_pon_9_1	BA50	32	CA1	pon	9	P31	Pons	12	4623905	Male	36360159	26298406	24507954	10475233
CA1_cer_1	BA51_CA1_cer_1_1	BA51	27	CA1	cer	1	P31	Cerebellum	12	4623907	Female	41108528	37991565	37603103	24682209
CA1_cer_2	BA51_CA1_cer_2_1	BA51	28	CA1	cer	2	P31	Cerebellum	26	4514499	Male	39036837	34310068	33408408	25589298
CA1_cer_3	BA51_CA1_cer_3_1	BA51	29	CA1	cer	3	P31	Cerebellum	12	4623905	Male	42293407	37755871	37109418	26491980
CA1_cer_5	BA51_CA1_cer_5_1	BA51	31	CA1	cer	5	P31	Cerebellum	26	4514500	Male	38461683	36688132	36169194	34307365
CA1_cer_6	BA51_CA1_cer_6_1	BA51	32	CA1	cer	6	P31	Cerebellum	12	4623906	Male	39022692	34409558	33289789	22605589
CA1_pon_10	BA51_CA1_pon_10_1	BA51	1	CA1	pon	10	P31	Pons	12	4623908	Female	23337922	19527774	18391093	9498902
CA1_pon_12	BA51_CA1_pon_12_1	BA51	3	CA1	pon	12	P31	Pons	12	4623906	Male	31161024	25904642	25084820	12425753
CA1_pon_13	BA51_CA1_pon_13_1	BA51	4	CA1	pon	13	P31	Pons	12	4623907	Female	33427610	24792513	23813229	12808480
CA1_pon_14	BA51_CA1_pon_14_1	BA51	13	CA1	pon	14	P31	Pons	26	4514500	Male	27708408	19821937	19214088	10633040
CA1_pon_15	BA51_CA1_pon_15_1	BA51	14	CA1	pon	15	P31	Pons	12	4623905	Male	13731223	12491476	12132973	9833850
CA1_pon_16	BA51_CA1_pon_16_1	BA51	15	CA1	pon	16	P31	Pons	21	4620634	Male	29554997	26622637	25430015	21494977
CA1_pon_17	BA51_CA1_pon_17_1	BA51	16	CA1	pon	17	P31	Pons	3	4626065	Male	41808121	32335188	31565760	15380111
CA1_pon_58	BA51_CA1_pon_58_1	BA51	25	CA1	pon	58	P31	Pons	28	4514499	Male	29589922	26095962	24618758	12114033
CA1_pon_59	BA51_CA1_pon_59_1	BA51	26	CA1	pon	59	P31	Pons	28	4514498	Male	10873137	9271872	8851872	4236540
CA1_cer_10	BA52_CA1_cer_10_1	BA52	28	CA1	cer	10	P31	Cerebellum	12	4623908	Female	30807370	26690409	26226376	17491853
CA1_cer_11	BA52_CA1_cer_11_1	BA52	29	CA1	cer	11	P31	Cerebellum	26	4514499	Male	24512737	21073607	20666260	13347413
CA1_cer_12	BA52_CA1_cer_12_1	BA52	30	CA1	cer	12	P31	Cerebellum	12	4623906	Male	9416824	8714767	8532935	7193425
CA1_cer_13	BA52_CA1_cer_13_1	BA52	31	CA1	cer	13	P31	Cerebellum	12	4623907	Female	162549265	151238979	147102205	129230807
CA1_cer_14	BA52_CA1_cer_14_1	BA52	32	CA1	cer	14	P31	Cerebellum	26	4514500	Male	20924281	17904124	17293098	11313932
CA1_cer_7	BA52_CA1_cer_7_1	BA52	25	CA1	cer	7	P31	Cerebellum	12	4623907	Female	22349902	20244264	20031200	12739885
CA1_cer_8	BA52_CA1_cer_8_1	BA52	26	CA1	cer	8	P31	Cerebellum	26	4514499	Male	15244534	13443781	12918469	8117685
CA1_cer_9	BA52_CA1_cer_9_1	BA52	27	CA1	cer	9	P31	Cerebellum	12	4623905	Male	20295256	18259902	18001627	11718122
CA1_pon_18	BA52_CA1_pon_18_1	BA52	1	CA1	pon	18	P31	Pons	15	4626063	Male	11780397	10123402	9718167	4708199
CA1_pon_19	BA52_CA1_pon_19_1	BA52	2	CA1	pon	19	P31	Pons	18	4628568	Male	11309390	10015138	9866723	4530301
CA1_pon_20	BA52_CA1_pon_20_1	BA52	3	CA1	pon	20	P31	Pons	21	4620635	Male	17700379	15134183	14672327	6691032
CA1_pon_21	BA52_CA1_pon_21_1	BA52	4	CA1	pon	21	P31	Pons	3	4626064	Male	20944486	16841297	16144584	7362226
CA1_pon_22	BA52_CA1_pon_22_1	BA52	13	CA1	pon	22	P31	Pons	15	4626062	Male	22358654	17337010	16692832	7835499
CA1_pon_23	BA52_CA1_pon_23_1	BA52	14	CA1	pon	23	P31	Pons	18	4628567	Male	19638794	17713896	16850845	12570262
CA1_pon_24	BA52_CA1_pon_24_1	BA52	15	CA1	pon	24	P31	Pons	21	4620634	Male	15805766	14396515	13781529	11339029
CA1_pon_25	BA52_CA1_pon_25_1	BA52	16	CA1	pon	25	P31	Pons	3	4626065	Male	28092535	23099131	21752564	10400955
CA1_cer_15	BA53_CA1_cer_15_1	BA53	25	CA1	cer	15	P31	Cerebellum	12	4623905	Male	29796860	26150859	25275585	15484947
CA1_cer_16	BA53_CA1_cer_16_1	BA53	26	CA1	cer	16	P31	Cerebellum	21	4620634	Male	23177972	20318282	19519718	10397103
CA1_cer_17	BA53_CA1_cer_17_1	BA53	27	CA1	cer	17	P31	Cerebellum	3	4626065	Male	33564968	29794171	29403540	19202730
CA1_cer_18	BA53_CA1_cer_18_1	BA53	28	CA1	cer	18	P31	Cerebellum	15	4626063	Male	42051153	37089422	36164373	25414582
CA1_cer_19	BA53_CA1_cer_19_1	BA53	29	CA1	cer	19	P31	Cerebellum	18	4628568	Male	44669764	37192974	36004337	22141564
CA1_cer_20	BA53_CA1_cer_20_1	BA53	30	CA1	cer	20	P31	Cerebellum	21	4620635	Male	18199775	15826525	15556314	11548605
CA1_cer_21	BA53_CA1_cer_21_1	BA53	31	CA1	cer	21	P31	Cerebellum	3	4626064	Male	30236867	27384335	26888744	22873547
CA1_pon_28	BA53_CA1_pon_28_1	BA53	3	CA1	pon	28	P31	Pons	21	4620635	Male	22356997	19322166	19009505	8794914
CA1_pon_29	BA53_CA1_pon_29_1	BA53	4	CA1	pon	29	P31	Pons	3	4626064	Male	39662413	32882840	32363217	15767426
CA1_pon_30	BA53_CA1_pon_30_1	BA53	13	CA1	pon	30	P31	Pons	15	4626062	Male	49946951	40356603	39610417	17930057
CA1_pon_31	BA53_CA1_pon_31_1	BA53	14	CA1	pon	31	P31	Pons	18	4628567	Male	31465793	26877396	25559455	16729649
CA1_pon_32	BA53_CA1_pon_32_1	BA53	15	CA1	pon	32	P31	Pons	21	4620634	Male	31169003	25886089	24123424	15168446
CA1_pon_33	BA53_CA1_pon_33_1	BA53	16	CA1	pon	33	P31	Pons	3	4626064	Male	36850215	29830896	27669817	11716392
CA1_cer_23	BA54_CA1_cer_23_1	BA54	25	CA1	cer	23	P31	Cerebellum	18	4628567	Male	33471576	30649915	30302866	14728635
CA1_cer_25	BA54_CA1_cer_25_1	BA54	27	CA1	cer	25	P31	Cerebellum	3	4626065	Male	35040781	31727307	31161117	15797894
CA1_cer_26	BA54_CA1_cer_26_1	BA54	28	CA1	cer	26	P31	Cerebellum	15	4626063	Male	61219257	50754880	49767180	30245476
CA1_cer_27	BA54_CA1_cer_27_1	BA54	29	CA1	cer	27	P31	Cerebellum	18	4628568	Male	52825198	45356071	44402006	25739310
CA1_cer_28	BA54_CA1_cer_28_1	BA54	30	CA1	cer	28	P31	Cerebellum	21	4620635	Male	29400271	25679094	25179565	17587424
CA1_cer_30	BA54_CA1_cer_30_1	BA54	32	CA1	cer	30	P31	Cerebellum	15	4626062	Male	35510481	31266415	30097163	17720970
CA1_pon_36	BA54_CA1_pon_36_1	BA54	3	CA1	pon	36	P31	Pons	21	4620635	Male	27493278	22731123	22289554	8512912
CA1_pon_37	BA54_CA1_pon_37_1	BA54	4	CA1	pon	37	P31	Pons	3	4626067	Female	40315691	28288482	27174379	9076484
CA1_pon_38	BA54_CA1_pon_38_1	BA54	13	CA1	pon	38	P31	Pons	15	4626061	Female	50616327	36422825	34811617	14579842
CA1_pon_39	BA54_CA1_pon_39_1	BA54	14	CA1	pon	39	P31	Pons	18	4628569	Female	29633648	20077399	18814237	9108292
CA1_pon_40	BA54_CA1_pon_40_1	BA54	15	CA1	pon	40	P31	Pons	21	4620637	Female	30678067	20359995	19026701	7809179
CA1_pon_41	BA54_CA1_pon_41_1	BA54	16	CA1	pon	41	P31	Pons	3	4626066	Female	30062728	22545222	20142243	7851488
CA1_cer_39	BA55_CA1_cer_39_1	BA55	1	CA1	cer	39	P32	Cerebellum	18	4628569	Female	3305775	2660387	2625235	1598937
CA1_cer_40	BA55_CA1_cer_40_1	BA55	2	CA1	cer	40	P32	Cerebellum	21	4620637	Female	21118144	18593186	18377643	11865688
CA1_cer_41	BA55_CA1_cer_41_1	BA55	3	CA1	cer	41	P32	Cerebellum	3	4626066	Female	20855954	16498706	16346436	10737602
CA1_cer_42	BA55_CA1_cer_42_1	BA55	4	CA1	cer	42	P32	Cerebellum	15	4626060	Female	35570571	29202274	28709146	19512108
CA1_cer_43	BA55_CA1_cer_43_1	BA55	13	CA1	cer	43	P32	Cerebellum	18	4628670	Female	43505503	36749854	36149247	24854127
CA1_cer_44	BA55_CA1_cer_44_1	BA55	14	CA1	cer	44	P32	Cerebellum	21	4620638	Female	40357602	38642374	38269524	34956742
CA1_cer_45	BA55_CA1_cer_45_1	BA55	15	CA1	cer	45	P32	Cerebellum	3	4626067	Female	29171835	27770967	26894259	24778069
CA1_cer_46	BA55_CA1_cer_46_1	BA55	16	CA1	cer	46	P32	Cerebellum	15	4626061	Female	8972161	7826279	7735535	5949125
CA1_cer_55	BA55_CA1_cer_55_1	BA55	25	CA1	cer	55	P32	Cerebellum	18	4628670	Female	56566532	51006675	50284396	37677751
CA1_cer_56	BA55_CA1_cer_56_1	BA55	26	CA1	cer	56	P32	Cerebellum	21	4620637	Female	31607670	28132749	27842405	19156275
CA1_cer_57	BA55_CA1_cer_57_1	BA55	27	CA1	cer	57	P32	Cerebellum	28	4514498	Male	31219275	27248360	26855002	19578964
CA1_cer_58	BA55_CA1_cer_58_1	BA55	28	CA1	cer	58	P32	Cerebellum	28	4514499	Male	34554091	29373465	28977845	22781209
CA1_cer_59	BA55_CA1_cer_59_1	BA55	29	CA1	cer	59	P32	Cerebellum	28	4514498	Male	42227602	33897030	33330009	21714792
CA1_med_1	BA55_CA1_med_1_1	BA55	30	CA1	med	1	P32	Medulla	12	4623907	Female	3088209	2746275	2522424	1842688
CA1_med_2	BA55_CA1_med_2_1	BA55	31	CA1	med	2	P32	Medulla	26	4514499	Male	15502571	14532432	13997065	11998816
CA1_med_3	BA55_CA1_med_3_1	BA55	32	CA1	med	3	P32	Medulla	12	4623905	Male	28228163	23398576	22038045	11441269
CA1_cer_47	BA56_CA1_cer_47_1	BA56	1	CA1	cer	47	P32	Cerebellum	18	4628569	Female	28492661	25946840	25672574	19908198
CA1_cer_48	BA56_CA1_cer_48_1	BA56	2	CA1	cer	48	P32	Cerebellum	21	4620637	Female	34047424	30588968	30280567	22390658
CA1_cer_49	BA56_CA1_cer_49_1	BA56	3	CA1	cer	49	P32	Cerebellum	3	4626066	Female	24908655	21899237	21654638	15207651
CA1_cer_50	BA56_CA1_cer_50_1	BA56	4	CA1	cer	50	P32	Cerebellum	15	4626060	Female	24570690	19851743	19575235	13744243
CA1_cer_51	BA56_CA1_cer_51_1	BA56	13	CA1	cer	51	P32	Cerebellum	18	4628569	Female	31383960	26644978	26178616	18945156
CA1_cer_52	BA56_CA1_cer_52_1	BA56	14	CA1	cer	52	P32	Cerebellum	21	4620637	Female	44440842	42381935	41949426	39375694
CA1_cer_53	BA56_CA1_cer_53_1	BA56	15	CA1	cer	53	P32	Cerebellum	3	4626066	Female	28245109	26722217	26219176	24721460
CA1_cer_54	BA56_CA1_cer_54_1	BA56	16	CA1	cer	54	P32	Cerebellum	15	4626060	Female	20234005	17535432	17334935	13306661
CA1_med_10	BA56_CA1_med_10_1	BA56	31	CA1	med	10	P32	Medulla	12	4623908	Female	39279607	36955353	35424302	32029357
CA1_med_11	BA56_CA1_med_11_1	BA56	32	CA1	med	11	P32	Medulla	26	4514499	Male	14502875	10579117	9972027	4155208
CA1_med_5	BA56_CA1_med_5_1	BA56	26	CA1	med	5	P32	Medulla	26	4514500	Male	17501255	13941365	13609966	6478810
CA1_med_6	BA56_CA1_med_6_1	BA56	27	CA1	med	6	P32	Medulla	12	4623906	Male	19975460	15986473	15418343	7417536
CA1_med_7	BA56_CA1_med_7_1	BA56	28	CA1	med	7	P32	Medulla	12	4623907	Female	27524568	19496946	19004013	10877625
CA1_med_8	BA56_CA1_med_8_1	BA56	29	CA1	med	8	P32	Medulla	26	4514499	Male	38112765	28207357	27420569	12621272
CA1_med_9	BA56_CA1_med_9_1	BA56	30	CA1	med	9	P32	Medulla	12	4623905	Male	5516618	4962760	4674304	3171022
CA1_med_12	BA57_CA1_med_12_1	BA57	1	CA1	med	12	P32	Medulla	12	4623906	Male	14763966	12784503	12506484	7416788
CA1_med_13	BA57_CA1_med_13_1	BA57	2	CA1	med	13	P32	Medulla	12	4623907	Female	29491483	24018814	23292703	10392576
CA1_med_14	BA57_CA1_med_14_1	BA57	3	CA1	med	14	P32	Medulla	26	4514500	Male	25826829	20456795	19955279	8788226
CA1_med_15	BA57_CA1_med_15_1	BA57	4	CA1	med	15	P32	Medulla	12	4623905	Male	32188786	22057768	21244099	9025930
CA1_med_16	BA57_CA1_med_16_1	BA57	13	CA1	med	16	P32	Medulla	21	4620634	Male	22515827	16900729	16553150	8827240
CA1_med_17	BA57_CA1_med_17_1	BA57	14	CA1	med	17	P32	Medulla	3	4626065	Male	17569262	15477989	14661860	10544048
CA1_med_18	BA57_CA1_med_18_1	BA57	15	CA1	med	18	P32	Medulla	15	4626063	Male	28158105	25293043	24778551	20298892
CA1_med_19	BA57_CA1_med_19_1	BA57	16	CA1	med	19	P32	Medulla	18	4628568	Male	19196505	13498401	12667860	6156889
CA1_med_20	BA57_CA1_med_20_1	BA57	25	CA1	med	20	P32	Medulla	21	4620635	Male	36926718	31251990	30411811	18077627
CA1_med_21	BA57_CA1_med_21_1	BA57	26	CA1	med	21	P32	Medulla	3	4626064	Male	36671309	31426946	30890233	13143826
CA1_med_22	BA57_CA1_med_22_1	BA57	27	CA1	med	22	P32	Medulla	15	4626062	Male	28987239	23248118	22473890	10580182
CA1_med_23	BA57_CA1_med_23_1	BA57	28	CA1	med	23	P32	Medulla	18	4628567	Male	28626010	21721190	21139744	11270216
CA1_med_24	BA57_CA1_med_24_1	BA57	29	CA1	med	24	P32	Medulla	21	4620634	Male	28047447	21929891	21302015	8679895
CA1_med_25	BA57_CA1_med_25_1	BA57	30	CA1	med	25	P32	Medulla	3	4626065	Male	17980781	15315517	14009793	9151376
CA1_med_26	BA57_CA1_med_26_1	BA57	31	CA1	med	26	P32	Medulla	15	4626063	Male	37508961	34554102	33308171	28875005
CA1_med_27	BA57_CA1_med_27_1	BA57	32	CA1	med	27	P32	Medulla	18	4628568	Male	16079058	11824926	10951143	4854234
CA1_med_28	BA58_CA1_med_28_1	BA58	1	CA1	med	28	P32	Medulla	21	4620635	Male	24813430	21471142	20668358	11633245
CA1_med_29	BA58_CA1_med_29_1	BA58	2	CA1	med	29	P32	Medulla	3	4626064	Male	24927548	21299620	20888474	11747925
CA1_med_30	BA58_CA1_med_30_1	BA58	3	CA1	med	30	P32	Medulla	15	4626062	Male	28724195	24056814	23220837	11506281
CA1_med_31	BA58_CA1_med_31_1	BA58	4	CA1	med	31	P32	Medulla	18	4628567	Male	31747032	24868662	24310745	10851793
CA1_med_32	BA58_CA1_med_32_1	BA58	13	CA1	med	32	P32	Medulla	21	4620634	Male	24783139	19062388	18594817	9028392
CA1_med_33	BA58_CA1_med_33_1	BA58	14	CA1	med	33	P32	Medulla	3	4626064	Male	25035528	22639485	21900456	15843319
CA1_med_34	BA58_CA1_med_34_1	BA58	15	CA1	med	34	P32	Medulla	15	4626062	Male	25987020	23796289	23088518	18774262
CA1_med_35	BA58_CA1_med_35_1	BA58	16	CA1	med	35	P32	Medulla	18	4628567	Male	28295574	21202067	20403591	10195763
CA1_med_36	BA58_CA1_med_36_1	BA58	25	CA1	med	36	P32	Medulla	21	4620635	Male	36903466	32011681	31032605	18749153
CA1_med_37	BA58_CA1_med_37_1	BA58	26	CA1	med	37	P32	Medulla	3	4626067	Female	25837640	21549728	21035200	9590353
CA1_med_38	BA58_CA1_med_38_1	BA58	27	CA1	med	38	P32	Medulla	15	4626061	Female	27083509	22502585	22095722	9804588
CA1_med_39	BA58_CA1_med_39_1	BA58	28	CA1	med	39	P32	Medulla	18	4628569	Female	27243739	21465999	20175005	9349281
CA1_med_40	BA58_CA1_med_40_1	BA58	29	CA1	med	40	P32	Medulla	21	4620637	Female	34366750	27202199	26485795	11281865
CA1_med_41	BA58_CA1_med_41_1	BA58	30	CA1	med	41	P32	Medulla	3	4626066	Female	11923190	10441774	10144936	5476347
CA1_med_42	BA58_CA1_med_42_1	BA58	31	CA1	med	42	P32	Medulla	15	4626060	Female	22062989	20066348	19546432	15414813
CA1_med_43	BA58_CA1_med_43_1	BA58	32	CA1	med	43	P32	Medulla	18	4628670	Female	23492917	18527804	17651041	8176637
CA1_med_44	BA59_CA1_med_44_1	BA59	1	CA1	med	44	P32	Medulla	21	4620638	Female	33480794	29185514	28259044	15283001
CA1_med_45	BA59_CA1_med_45_1	BA59	2	CA1	med	45	P32	Medulla	3	4626067	Female	30651530	26327493	25848076	13136487
CA1_med_46	BA59_CA1_med_46_1	BA59	3	CA1	med	46	P32	Medulla	15	4626061	Female	24410114	20447189	20080292	9600427
CA1_med_47	BA59_CA1_med_47_1	BA59	4	CA1	med	47	P32	Medulla	18	4628569	Female	28774286	22190910	21109975	7463114
CA1_med_48	BA59_CA1_med_48_1	BA59	14	CA1	med	48	P32	Medulla	21	4620637	Female	20629675	17377235	16878223	9887857
CA1_med_49	BA59_CA1_med_49_1	BA59	13	CA1	med	49	P32	Medulla	3	4626066	Female	40609675	33155486	32126817	13980850
CA1_med_50	BA59_CA1_med_50_1	BA59	15	CA1	med	50	P32	Medulla	15	4626060	Female	32444647	27056172	25260207	14298704
CA1_med_51	BA59_CA1_med_51_1	BA59	16	CA1	med	51	P32	Medulla	18	4628569	Female	29366403	23385296	22841296	10950504
CA1_med_52	BA59_CA1_med_52_1	BA59	25	CA1	med	52	P32	Medulla	21	4620637	Female	37256882	31687770	31099542	16587820
CA1_med_53	BA59_CA1_med_53_1	BA59	26	CA1	med	53	P32	Medulla	3	4626066	Female	32974368	27834118	26854158	12011220
CA1_med_54	BA59_CA1_med_54_1	BA59	27	CA1	med	54	P32	Medulla	15	4626060	Female	21213526	16463966	16206406	6024234
CA1_med_55	BA59_CA1_med_55_1	BA59	28	CA1	med	55	P32	Medulla	18	4628670	Female	22163756	15745410	15431222	6318585
CA1_med_56	BA59_CA1_med_56_1	BA59	29	CA1	med	56	P32	Medulla	21	4620637	Female	24431608	18575147	18217359	7871928
CA1_med_57	BA59_CA1_med_57_1	BA59	30	CA1	med	57	P32	Medulla	28	4514498	Male	11503968	9117175	8832892	4144288
CA1_med_58	BA59_CA1_med_58_1	BA59	31	CA1	med	58	P32	Medulla	28	4514499	Male	14653554	11427338	10922908	6414566
CA1_med_59	BA59_CA1_med_59_1	BA59	32	CA1	med	59	P32	Medulla	28	4514498	Male	18728106	14635958	13611398	5455056
CA1_cor_10	BA5_CA1_cor_10_1	BA5	29	CA1	cor	10	P23	Motor cortex	12	4623908	Female	28541349	20294915	18451232	8087963
CA1_cor_11	BA5_CA1_cor_11_1	BA5	30	CA1	cor	11	P23	Motor cortex	26	4514499	Male	14942016	11246712	10983645	5840493
CA1_cor_12	BA5_CA1_cor_12_1	BA5	31	CA1	cor	12	P23	Motor cortex	12	4623906	Male	28526660	23169649	22708207	13112009
CA1_cor_13	BA5_CA1_cor_13_1	BA5	32	CA1	cor	13	P23	Motor cortex	12	4623907	Female	16116716	12065872	11711680	7665924
CA1_cor_6	BA5_CA1_cor_6_1	BA5	25	CA1	cor	6	P23	Motor cortex	12	4623906	Male	29909518	23976334	23405570	14105658
CA1_cor_7	BA5_CA1_cor_7_1	BA5	26	CA1	cor	7	P23	Motor cortex	12	4623907	Female	19550762	13898720	13389732	7803012
CA1_cor_8	BA5_CA1_cor_8_1	BA5	27	CA1	cor	8	P23	Motor cortex	26	4514499	Male	28230092	22467540	21988796	12294578
CA1_cor_9	BA5_CA1_cor_9_1	BA5	28	CA1	cor	9	P23	Motor cortex	12	4623905	Male	31110966	21560841	20995638	12488196
CA1_olf_10	BA5_CA1_olf_10_1	BA5	2	CA1	olf	10	P23	Olfactory bulb	12	4623908	Female	21711228	17637229	17398831	12674376
CA1_olf_11	BA5_CA1_olf_11_1	BA5	3	CA1	olf	11	P23	Olfactory bulb	26	4514499	Male	35183006	31115136	30805720	22781397
CA1_olf_13	BA5_CA1_olf_13_1	BA5	13	CA1	olf	13	P23	Olfactory bulb	12	4623907	Female	48763465	42886765	42452049	32335427
CA1_olf_14	BA5_CA1_olf_14_1	BA5	14	CA1	olf	14	P23	Olfactory bulb	26	4514500	Male	39311173	34041843	33661048	26288204
CA1_olf_15	BA5_CA1_olf_15_1	BA5	15	CA1	olf	15	P23	Olfactory bulb	12	4623905	Male	36630152	32488131	32146057	22836002
CA1_olf_16	BA5_CA1_olf_16_1	BA5	16	CA1	olf	16	P23	Olfactory bulb	21	4620634	Male	27209875	22739719	22513178	18070156
CA1_olf_9	BA5_CA1_olf_9_1	BA5	1	CA1	olf	9	P23	Olfactory bulb	12	4623905	Male	41597044	36820899	36211792	27181684
CA1_cor_14	BA6_CA1_cor_14_1	BA6	25	CA1	cor	14	P23	Motor cortex	26	4514500	Male	31430025	23717887	23201117	12441562
CA1_cor_15	BA6_CA1_cor_15_1	BA6	26	CA1	cor	15	P23	Motor cortex	12	4623905	Male	25036698	19256398	18697189	10492866
CA1_cor_16	BA6_CA1_cor_16_1	BA6	27	CA1	cor	16	P23	Motor cortex	21	4620634	Male	24927644	18884000	18488569	9695879
CA1_cor_17	BA6_CA1_cor_17_1	BA6	28	CA1	cor	17	P23	Motor cortex	3	4626065	Male	35679871	26751219	25998885	13519190
CA1_cor_18	BA6_CA1_cor_18_1	BA6	29	CA1	cor	18	P23	Motor cortex	15	4626063	Male	30866038	23483049	22417596	10775465
CA1_cor_19	BA6_CA1_cor_19_1	BA6	30	CA1	cor	19	P23	Motor cortex	18	4628568	Male	20425943	16447898	15923337	8273818
CA1_cor_20	BA6_CA1_cor_20_1	BA6	31	CA1	cor	20	P23	Motor cortex	21	4620635	Male	23784094	17253273	16936127	8815592
CA1_cor_21	BA6_CA1_cor_21_1	BA6	32	CA1	cor	21	P23	Motor cortex	3	4626064	Male	23241379	18998847	18389864	11450945
CA1_olf_25	BA6_CA1_olf_25_1	BA6	1	CA1	olf	25	P23	Olfactory bulb	3	4626065	Male	34196831	29426890	29072835	22952112
CA1_olf_26	BA6_CA1_olf_26_1	BA6	2	CA1	olf	26	P23	Olfactory bulb	15	4626063	Male	28578557	24485706	24230700	18855591
CA1_olf_27	BA6_CA1_olf_27_1	BA6	3	CA1	olf	27	P23	Olfactory bulb	18	4628568	Male	5923943	4961979	4886316	4192749
CA1_olf_28	BA6_CA1_olf_28_1	BA6	4	CA1	olf	28	P23	Olfactory bulb	21	4620635	Male	33692909	27793318	27532809	20834976
CA1_olf_29	BA6_CA1_olf_29_1	BA6	13	CA1	olf	29	P23	Olfactory bulb	3	4626064	Male	36836028	31362115	31088711	24659918
CA1_olf_30	BA6_CA1_olf_30_1	BA6	14	CA1	olf	30	P23	Olfactory bulb	15	4626062	Male	31284065	26834925	26557246	20943461
CA1_olf_31	BA6_CA1_olf_31_1	BA6	15	CA1	olf	31	P23	Olfactory bulb	18	4628567	Male	32334767	27723751	27438371	20385934
CA1_olf_32	BA6_CA1_olf_32_1	BA6	16	CA1	olf	32	P23	Olfactory bulb	21	4620634	Male	34429224	29579252	29287324	23241152
CA1_cor_38	BA7_CA1_cor_38_1	BA7	1	CA1	cor	38	P24	Motor cortex	15	4626061	Female	34311156	28101340	26785256	16761815
CA1_cor_39	BA7_CA1_cor_39_1	BA7	2	CA1	cor	39	P24	Motor cortex	18	4628569	Female	26185123	19503182	18833902	10441383
CA1_cor_40	BA7_CA1_cor_40_1	BA7	3	CA1	cor	40	P24	Motor cortex	21	4620637	Female	23461790	18088635	17635933	10437339
CA1_cor_41	BA7_CA1_cor_41_1	BA7	4	CA1	cor	41	P24	Motor cortex	3	4626066	Female	25570655	18310545	17387884	9167558
CA1_cor_42	BA7_CA1_cor_42_1	BA7	13	CA1	cor	42	P24	Motor cortex	15	4626060	Female	28991538	21116958	20549597	11434319
CA1_cor_43	BA7_CA1_cor_43_1	BA7	14	CA1	cor	43	P24	Motor cortex	18	4628670	Female	23751218	15874304	15402940	7677261
CA1_cor_44	BA7_CA1_cor_44_1	BA7	15	CA1	cor	44	P24	Motor cortex	21	4620638	Female	28550450	22078908	21672833	11967149
CA1_cor_45	BA7_CA1_cor_45_1	BA7	16	CA1	cor	45	P24	Motor cortex	3	4626067	Female	30863727	22326848	21856166	13273943
CA1_cor_46	BA7_CA1_cor_46_1	BA7	25	CA1	cor	46	P24	Motor cortex	15	4626061	Female	38440968	28701587	28171546	18438116
CA1_cor_47	BA7_CA1_cor_47_1	BA7	26	CA1	cor	47	P24	Motor cortex	18	4628569	Female	28669021	19371610	18933700	9909625
CA1_cor_48	BA7_CA1_cor_48_1	BA7	27	CA1	cor	48	P24	Motor cortex	21	4620637	Female	25405777	18466214	18050171	10851901
CA1_cor_49	BA7_CA1_cor_49_1	BA7	28	CA1	cor	49	P24	Motor cortex	3	4626066	Female	30560052	21102465	20712038	13359495
CA1_cor_50	BA7_CA1_cor_50_1	BA7	29	CA1	cor	50	P24	Motor cortex	15	4626060	Female	30167789	20995311	20418124	11270931
CA1_cor_51	BA7_CA1_cor_51_1	BA7	30	CA1	cor	51	P24	Motor cortex	18	4628569	Female	12795368	9380835	9138086	3574962
CA1_cor_52	BA7_CA1_cor_52_1	BA7	31	CA1	cor	52	P24	Motor cortex	21	4620637	Female	28543616	22814906	22499059	15117697
CA1_cor_53	BA7_CA1_cor_53_1	BA7	32	CA1	cor	53	P24	Motor cortex	3	4626066	Female	20444740	13312658	12992770	7557589
CA1_cor_54	BA8_CA1_cor_54_1	BA8	1	CA1	cor	54	P24	Motor cortex	15	4626060	Female	35504122	28200458	27720973	18064792
CA1_cor_55	BA8_CA1_cor_55_1	BA8	2	CA1	cor	55	P24	Motor cortex	18	4628670	Female	25909547	19171917	18774714	10270877
CA1_cor_56	BA8_CA1_cor_56_1	BA8	3	CA1	cor	56	P24	Motor cortex	21	4620637	Female	24635494	17249441	16945746	9117970
CA1_cor_57	BA8_CA1_cor_57_1	BA8	4	CA1	cor	57	P24	Motor cortex	28	4514498	Male	32702912	20990828	20653933	11268322
CA1_cor_58	BA8_CA1_cor_58_1	BA8	13	CA1	cor	58	P24	Motor cortex	28	4514499	Male	28903926	20821366	20523261	12992152
CA1_cor_59	BA8_CA1_cor_59_1	BA8	14	CA1	cor	59	P24	Motor cortex	28	4514498	Male	26364315	19233600	18799155	9989635
CA1_cp_10	BA8_CA1_cp_10_1	BA8	32	CA1	cp	10	P24	Caudate putamen	12	4623908	Female	22021285	15300700	14958336	9506736
CA1_cp_1	BA8_CA1_cp_1_1	BA8	15	CA1	cp	1	P24	Caudate putamen	12	4623907	Female	27620816	22357819	21684924	13098730
CA1_cp_2	BA8_CA1_cp_2_1	BA8	16	CA1	cp	2	P24	Caudate putamen	26	4514499	Male	14561236	9776776	9567984	6107425
CA1_cp_3	BA8_CA1_cp_3_1	BA8	25	CA1	cp	3	P24	Caudate putamen	12	4623905	Male	32288088	26211270	25200054	17607599
CA1_cp_4	BA8_CA1_cp_4_1	BA8	26	CA1	cp	4	P24	Caudate putamen	12	4623908	Female	22490805	16490611	16079445	10028233
CA1_cp_5	BA8_CA1_cp_5_1	BA8	27	CA1	cp	5	P24	Caudate putamen	26	4514500	Male	21974963	16634637	16294165	10448846
CA1_cp_6	BA8_CA1_cp_6_1	BA8	28	CA1	cp	6	P24	Caudate putamen	12	4623906	Male	27465823	20907478	20079453	13364806
CA1_cp_7	BA8_CA1_cp_7_1	BA8	29	CA1	cp	7	P24	Caudate putamen	12	4623907	Female	30169694	23247298	22673795	13119054
CA1_cp_8	BA8_CA1_cp_8_1	BA8	30	CA1	cp	8	P24	Caudate putamen	26	4514499	Male	18083976	13402372	13023979	6452300
CA1_cp_9	BA8_CA1_cp_9_1	BA8	31	CA1	cp	9	P24	Caudate putamen	12	4623905	Male	34479314	28454227	27980074	18210210
CA1_cp_11	BA9_CA1_cp_11_1	BA9	1	CA1	cp	11	P24	Caudate putamen	26	4514499	Male	21179411	15233910	14556106	9178171
CA1_cp_12	BA9_CA1_cp_12_1	BA9	2	CA1	cp	12	P24	Caudate putamen	12	4623906	Male	20202681	14163423	13582564	8490079
CA1_cp_13	BA9_CA1_cp_13_1	BA9	3	CA1	cp	13	P24	Caudate putamen	12	4623907	Female	19917899	14625600	14316894	9434898
CA1_cp_14	BA9_CA1_cp_14_1	BA9	4	CA1	cp	14	P24	Caudate putamen	26	4514500	Male	32923316	19371721	18932358	10762779
CA1_cp_15	BA9_CA1_cp_15_1	BA9	13	CA1	cp	15	P24	Caudate putamen	12	4623905	Male	30757183	20075106	19727210	12107124
CA1_cp_16	BA9_CA1_cp_16_1	BA9	14	CA1	cp	16	P24	Caudate putamen	21	4620634	Male	32262532	21020331	20579418	11959447
CA1_cp_17	BA9_CA1_cp_17_1	BA9	15	CA1	cp	17	P24	Caudate putamen	3	4626065	Male	26468103	17222143	16799320	8971636
CA1_cp_18	BA9_CA1_cp_18_1	BA9	16	CA1	cp	18	P24	Caudate putamen	15	4626063	Male	20540535	13737285	13465845	8521151
CA1_cp_19	BA9_CA1_cp_19_1	BA9	25	CA1	cp	19	P24	Caudate putamen	18	4628568	Male	43202829	30370533	29068576	15747681
CA1_cp_20	BA9_CA1_cp_20_1	BA9	26	CA1	cp	20	P24	Caudate putamen	21	4620635	Male	31831327	23180031	22640346	13194875
CA1_cp_21	BA9_CA1_cp_21_1	BA9	27	CA1	cp	21	P24	Caudate putamen	3	4626064	Male	35169186	25606771	25071152	15413568
CA1_cp_22	BA9_CA1_cp_22_1	BA9	28	CA1	cp	22	P24	Caudate putamen	15	4626062	Male	28951219	20520559	19432744	11661297
CA1_cp_23	BA9_CA1_cp_23_1	BA9	29	CA1	cp	23	P24	Caudate putamen	18	4628567	Male	49552156	37222925	35515287	14547413
CA1_cp_24	BA9_CA1_cp_24_1	BA9	30	CA1	cp	24	P24	Caudate putamen	21	4620634	Male	23955837	17933763	17437582	9213894
CA1_cp_26	BA9_CA1_cp_26_1	BA9	32	CA1	cp	26	P24	Caudate putamen	15	4626063	Male	26762875	19053669	18686736	10083582

## Sheet: CA2_diet_restriction
Sample ID	fastq_name	Pool number	Barcode Number	cohort	brain_region	mouse_ID	plate	brain_region_long	age	sex	name	Experiment	treatment	months	cage	reads_sequenced	reads_aligned_against_mmu	aligned_without_suppressed_m=100	reads_mapped_against_miRNA
CA2_olf_61	BA47_CA2_olf_61_1	BA47	1	CA2	olf	61		Olfactory bulb	19	Female	DR1_1	diet restriction	treatment	20	4652056	25568183	21816808	21608628	17101151
CA2_olf_62	BA47_CA2_olf_62_1	BA47	2	CA2	olf	62		Olfactory bulb	19	Female	DR2_1	diet restriction	treatment	20	4644991	38461751	34578427	34174656	23455408
CA2_olf_63	BA47_CA2_olf_63_1	BA47	3	CA2	olf	63		Olfactory bulb	19	Female	AL1_1	diet restriction	control	20	4644990	28405935	23831142	23570688	16627826
CA2_olf_64	BA47_CA2_olf_64_1	BA47	4	CA2	olf	64		Olfactory bulb	19	Female	DR1_2	diet restriction	treatment	20	4652056	33642104	29137226	28746775	19087550
CA2_olf_65	BA47_CA2_olf_65_1	BA47	13	CA2	olf	65		Olfactory bulb	19	Female	DR2_2	diet restriction	treatment	20	4644991	36606543	29487533	29133974	20087470
CA2_olf_66	BA47_CA2_olf_66_1	BA47	14	CA2	olf	66		Olfactory bulb	19	Female	AL1_2	diet restriction	control	20	4644990	36692242	30526643	29984335	21352412
CA2_olf_67	BA47_CA2_olf_67_1	BA47	15	CA2	olf	67		Olfactory bulb	19	Female	DR2_3	diet restriction	treatment	20	4644991	25504250	21811083	21519037	16226464
CA2_olf_68	BA47_CA2_olf_68_1	BA47	16	CA2	olf	68		Olfactory bulb	19	Female	AL1_3	diet restriction	control	20	4644990	29572893	25440326	25142965	19376545
CA2_olf_69	BA48_CA2_olf_69_1	BA48	1	CA2	olf	69		Olfactory bulb	19	Female	AL1_4	diet restriction	control	20	4644990	26552854	22658724	22419457	17040663
CA2_cer_61	BA60_CA2_cer_61_1	BA60	15	CA2	cer	61		Cerebellum	19	Female	DR1_1	diet restriction	treatment	20	4652056	23314022	17839593	17556193	12635740
CA2_cor_61	BA60_CA2_cor_61_1	BA60	25	CA2	cor	61		Motor cortex	19	Female	DR1_1	diet restriction	treatment	20	4652056	44397373	36212404	35379852	18988289
CA2_cp_62	BA60_CA2_cp_62_1	BA60	27	CA2	cp	62		Caudate putamen	19	Female	DR2_1	diet restriction	treatment	20	4644991	7320186	6688565	5609889	5093378
CA2_ent_61	BA60_CA2_ent_61_1	BA60	4	CA2	ent	61		Entorhinal cortex	19	Female	DR1_1	diet restriction	treatment	20	4652056	27523445	19862240	19484316	8916219
CA2_hi2_61	BA60_CA2_hi2_61_1	BA60	2	CA2	hi2	61		Hippocampus (posterior)	19	Female	DR1_1	diet restriction	treatment	20	4652056	29546816	24277371	23670780	10869003
CA2_hi_62	BA60_CA2_hi_62_1	BA60	32	CA2	hi	62		Hippocampus (anterior)	19	Female	DR2_1	diet restriction	treatment	20	4644991	17122539	15125747	14797506	7833550
CA2_hy_62	BA60_CA2_hy_62_1	BA60	31	CA2	hy	62		Hypothalamus	19	Female	DR2_1	diet restriction	treatment	20	4644991	35907896	26165404	25464759	8844135
CA2_med_61	BA60_CA2_med_61_1	BA60	16	CA2	med	61		Medulla	19	Female	DR1_1	diet restriction	treatment	20	4652056	35445563	25776562	24848177	7989343
CA2_plx_61	BA60_CA2_plx_61_1	BA60	1	CA2	plx	61		Choroid Plexus	19	Female	DR1_1	diet restriction	treatment	20	4652056	22381876	17985968	17389311	10001968
CA2_pon_61	BA60_CA2_pon_61_1	BA60	14	CA2	pon	61		Pons	19	Female	DR1_1	diet restriction	treatment	20	4652056	15249906	9500538	9247231	3996732
CA2_svz_62	BA60_CA2_svz_62_1	BA60	28	CA2	svz	62		Subventricular zone	19	Female	DR2_1	diet restriction	treatment	20	4644991	58527295	45772007	44340712	15760699
CA2_th_62	BA60_CA2_th_62_1	BA60	30	CA2	th	62		Thalamus	19	Female	DR2_1	diet restriction	treatment	20	4644991	22992985	16900706	16271803	6521328
CA2_vis_61	BA60_CA2_vis_61_1	BA60	3	CA2	vis	61		Visual Cortex	19	Female	DR1_1	diet restriction	treatment	20	4652056	27958703	21235036	20444789	9197949
CA2_cer_62	BA61_CA2_cer_62_1	BA61	15	CA2	cer	62		Cerebellum	19	Female	DR2_1	diet restriction	treatment	20	4644991	28148297	26673823	26448932	25246654
CA2_cor_63	BA61_CA2_cor_63_1	BA61	26	CA2	cor	63		Motor cortex	19	Female	AL1_1	diet restriction	control	20	4644990	32401851	25215775	24221592	13486443
CA2_cp_61	BA61_CA2_cp_61_1	BA61	25	CA2	cp	61		Caudate putamen	19	Female	DR1_1	diet restriction	treatment	20	4652056	35827896	30309780	29768903	18113981
CA2_cp_63	BA61_CA2_cp_63_1	BA61	27	CA2	cp	63		Caudate putamen	19	Female	AL1_1	diet restriction	control	20	4644990	26569195	15706143	15401250	9813444
CA2_ent_62	BA61_CA2_ent_62_1	BA61	4	CA2	ent	62		Entorhinal cortex	19	Female	DR2_1	diet restriction	treatment	20	4644991	29603828	23588514	23102934	15444623
CA2_hi2_62	BA61_CA2_hi2_62_1	BA61	2	CA2	hi2	62		Hippocampus (posterior)	19	Female	DR2_1	diet restriction	treatment	20	4644991	4705106	2884122	2834324	1337191
CA2_hi_63	BA61_CA2_hi_63_1	BA61	32	CA2	hi	63		Hippocampus (anterior)	19	Female	AL1_1	diet restriction	control	20	4644990	22980795	14504751	14145169	7847789
CA2_hy_63	BA61_CA2_hy_63_1	BA61	31	CA2	hy	63		Hypothalamus	19	Female	AL1_1	diet restriction	control	20	4644990	31761354	29132943	27820671	23850533
CA2_med_62	BA61_CA2_med_62_1	BA61	16	CA2	med	62		Medulla	19	Female	DR2_1	diet restriction	treatment	20	4644991	17879968	11056612	10702647	4556359
CA2_pon_62	BA61_CA2_pon_62_1	BA61	14	CA2	pon	62		Pons	19	Female	DR2_1	diet restriction	treatment	20	4644991	19415715	17504947	17127620	14587015
CA2_svz_63	BA61_CA2_svz_63_1	BA61	28	CA2	svz	63		Subventricular zone	19	Female	AL1_1	diet restriction	control	20	4644990	34670229	29850072	29305214	21997848
CA2_th_63	BA61_CA2_th_63_1	BA61	30	CA2	th	63		Thalamus	19	Female	AL1_1	diet restriction	control	20	4644990	8932245	7965846	7803493	6144112
CA2_vis_62	BA61_CA2_vis_62_1	BA61	3	CA2	vis	62		Visual Cortex	19	Female	DR2_1	diet restriction	treatment	20	4644991	16373944	8601398	8304103	5085237
CA2_cer_63	BA62_CA2_cer_63_1	BA62	15	CA2	cer	63		Cerebellum	19	Female	AL1_1	diet restriction	control	20	4644990	25914194	24225037	23931974	21600776
CA2_ent_63	BA62_CA2_ent_63_1	BA62	4	CA2	ent	63		Entorhinal cortex	19	Female	AL1_1	diet restriction	control	20	4644990	23908893	19302171	18825980	11932443
CA2_hi2_63	BA62_CA2_hi2_63_1	BA62	2	CA2	hi2	63		Hippocampus (posterior)	19	Female	AL1_1	diet restriction	control	20	4644990	33461654	27860220	27336240	12255662
CA2_hi_64	BA62_CA2_hi_64_1	BA62	32	CA2	hi	64		Hippocampus (anterior)	19	Female	DR1_2	diet restriction	treatment	20	4652056	19021080	12814380	12414912	6376231
CA2_med_63	BA62_CA2_med_63_1	BA62	16	CA2	med	63		Medulla	19	Female	AL1_1	diet restriction	control	20	4644990	29443192	20444617	19769662	7722364
CA2_plx_63	BA62_CA2_plx_63_1	BA62	1	CA2	plx	63		Choroid Plexus	19	Female	AL1_1	diet restriction	control	20	4644990	34557995	28362848	27791891	13185473
CA2_pon_63	BA62_CA2_pon_63_1	BA62	14	CA2	pon	63		Pons	19	Female	AL1_1	diet restriction	control	20	4644990	24809275	22034100	21254275	16769570
CA2_svz_61	BA62_CA2_svz_61_1	BA62	25	CA2	svz	61		Subventricular zone	19	Female	DR1_1	diet restriction	treatment	20	4652056	23258310	18497603	18123336	9276509
CA2_th_64	BA62_CA2_th_64_1	BA62	30	CA2	th	64		Thalamus	19	Female	DR1_2	diet restriction	treatment	20	4652056	7494917	6008121	5749336	3541660
CA2_vis_63	BA62_CA2_vis_63_1	BA62	3	CA2	vis	63		Visual Cortex	19	Female	AL1_1	diet restriction	control	20	4644990	22443198	11485195	11248289	5666487
CA2_cer_64	BA63_CA2_cer_64_1	BA63	15	CA2	cer	64		Cerebellum	19	Female	DR1_2	diet restriction	treatment	20	4652056	30137301	26515879	26217426	22080904
CA2_cor_65	BA63_CA2_cor_65_1	BA63	26	CA2	cor	65		Motor cortex	19	Female	DR2_2	diet restriction	treatment	20	4644991	27070992	20578967	20157476	10535803
CA2_cp_65	BA63_CA2_cp_65_1	BA63	27	CA2	cp	65		Caudate putamen	19	Female	DR2_2	diet restriction	treatment	20	4644991	34952187	24018597	23259928	11747276
CA2_ent_64	BA63_CA2_ent_64_1	BA63	4	CA2	ent	64		Entorhinal cortex	19	Female	DR1_2	diet restriction	treatment	20	4652056	27022211	16706141	16172875	10370411
CA2_hi2_64	BA63_CA2_hi2_64_1	BA63	2	CA2	hi2	64		Hippocampus (posterior)	19	Female	DR1_2	diet restriction	treatment	20	4652056	28032001	22183512	21765411	10605066
CA2_hi_65	BA63_CA2_hi_65_1	BA63	32	CA2	hi	65		Hippocampus (anterior)	19	Female	DR2_2	diet restriction	treatment	20	4644991	36177691	29209307	28399366	13801712
CA2_hy_65	BA63_CA2_hy_65_1	BA63	31	CA2	hy	65		Hypothalamus	19	Female	DR2_2	diet restriction	treatment	20	4644991	4804924	4421028	2141675	33325
CA2_med_64	BA63_CA2_med_64_1	BA63	16	CA2	med	64		Medulla	19	Female	DR1_2	diet restriction	treatment	20	4652056	22094135	14152492	13529467	5358545
CA2_svz_65	BA63_CA2_svz_65_1	BA63	28	CA2	svz	65		Subventricular zone	19	Female	DR2_2	diet restriction	treatment	20	4644991	30041558	20943202	20492907	12227489
CA2_th_65	BA63_CA2_th_65_1	BA63	30	CA2	th	65		Thalamus	19	Female	DR2_2	diet restriction	treatment	20	4644991	20687117	16040848	15604489	8435812
CA2_vis_64	BA63_CA2_vis_64_1	BA63	3	CA2	vis	64		Visual Cortex	19	Female	DR1_2	diet restriction	treatment	20	4652056	26835046	17433912	16960303	9359218
CA2_cor_66	BA64_CA2_cor_66_1	BA64	26	CA2	cor	66		Motor cortex	19	Female	AL1_2	diet restriction	control	20	4644990	32398194	27410768	26717332	10401160
CA2_cp_66	BA64_CA2_cp_66_1	BA64	27	CA2	cp	66		Caudate putamen	19	Female	AL1_2	diet restriction	control	20	4644990	26305308	18147073	17773035	8905569
CA2_hi2_65	BA64_CA2_hi2_65_1	BA64	2	CA2	hi2	65		Hippocampus (posterior)	19	Female	DR2_2	diet restriction	treatment	20	4644991	37359663	31724679	30704715	11959112
CA2_hi_66	BA64_CA2_hi_66_1	BA64	32	CA2	hi	66		Hippocampus (anterior)	19	Female	AL1_2	diet restriction	control	20	4644990	27353917	21813129	21152786	9962805
CA2_hy_66	BA64_CA2_hy_66_1	BA64	31	CA2	hy	66		Hypothalamus	19	Female	AL1_2	diet restriction	control	20	4644990	27713092	21592557	20647711	8375474
CA2_med_65	BA64_CA2_med_65_1	BA64	16	CA2	med	65		Medulla	19	Female	DR2_2	diet restriction	treatment	20	4644991	26965268	19311517	18810073	7707431
CA2_plx_65	BA64_CA2_plx_65_1	BA64	1	CA2	plx	65		Choroid Plexus	19	Female	DR2_2	diet restriction	treatment	20	4644991	38910583	33172927	32391394	16917587
CA2_pon_65	BA64_CA2_pon_65_1	BA64	14	CA2	pon	65		Pons	19	Female	DR2_2	diet restriction	treatment	20	4644991	22055045	16870407	16478598	9271531
CA2_svz_66	BA64_CA2_svz_66_1	BA64	28	CA2	svz	66		Subventricular zone	19	Female	AL1_2	diet restriction	control	20	4644990	27045751	19542924	19164436	9444666
CA2_th_61	BA64_CA2_th_61_1	BA64	25	CA2	th	61		Thalamus	19	Female	DR1_1	diet restriction	treatment	20	4652056	45075042	37778707	36518518	18621982
CA2_th_66	BA64_CA2_th_66_1	BA64	30	CA2	th	66		Thalamus	19	Female	AL1_2	diet restriction	control	20	4644990	13044595	9719277	9424058	3956133
CA2_vis_65	BA64_CA2_vis_65_1	BA64	3	CA2	vis	65		Visual Cortex	19	Female	DR2_2	diet restriction	treatment	20	4644991	27110787	17887601	17583910	8741944
CA2_cer_66	BA65_CA2_cer_66_1	BA65	15	CA2	cer	66		Cerebellum	19	Female	AL1_2	diet restriction	control	20	4644990	34691670	27778748	26966854	14292160
CA2_ent_66	BA65_CA2_ent_66_1	BA65	4	CA2	ent	66		Entorhinal cortex	19	Female	AL1_2	diet restriction	control	20	4644990	28987130	20979329	19879864	7226657
CA2_hi2_66	BA65_CA2_hi2_66_1	BA65	2	CA2	hi2	66		Hippocampus (posterior)	19	Female	AL1_2	diet restriction	control	20	4644990	32531725	27043382	26245289	9615420
CA2_hy_61	BA65_CA2_hy_61_1	BA65	25	CA2	hy	61		Hypothalamus	19	Female	DR1_1	diet restriction	treatment	20	4652056	35418504	26841688	25631472	7902143
CA2_med_66	BA65_CA2_med_66_1	BA65	16	CA2	med	66		Medulla	19	Female	AL1_2	diet restriction	control	20	4644990	25665163	18293636	17521087	5988565
CA2_plx_66	BA65_CA2_plx_66_1	BA65	1	CA2	plx	66		Choroid Plexus	19	Female	AL1_2	diet restriction	control	20	4644990	32890406	27331616	26584239	12070779
CA2_pon_66	BA65_CA2_pon_66_1	BA65	14	CA2	pon	66		Pons	19	Female	AL1_2	diet restriction	control	20	4644990	23425286	14758551	14294650	6374270
CA2_vis_66	BA65_CA2_vis_66_1	BA65	3	CA2	vis	66		Visual Cortex	19	Female	AL1_2	diet restriction	control	20	4644990	26215947	17749635	17219929	7511912
CA2_hi_61	BA66_CA2_hi_61_1	BA66	25	CA2	hi	61		Hippocampus (anterior)	19	Female	DR1_1	diet restriction	treatment	20	4652056	36337117	29652617	27876331	8967417
CA2_cp_67	BA68_CA2_cp_67_1	BA68	1	CA2	cp	67		Caudate putamen	19	Female	DR2_3	diet restriction	treatment	20	4644991	44836235	39172049	38557526	21927112
CA2_svz_67	BA69_CA2_svz_67_1	BA69	1	CA2	svz	67		Subventricular zone	19	Female	DR2_3	diet restriction	treatment	20	4644991	33942902	27876876	27344089	15200021
CA2_hy_67	BA71_CA2_hy_67_1	BA71	25	CA2	hy	67		Hypothalamus	19	Female	DR2_3	diet restriction	treatment	20	4644991	29186913	25586177	24385755	8491852
CA2_th_67	BA71_CA2_th_67_1	BA71	1	CA2	th	67		Thalamus	19	Female	DR2_3	diet restriction	treatment	20	4644991	26681841	23117847	21925974	9083740
CA2_cer_67	BA73_CA2_cer_67_1	BA73	15	CA2	cer	67		Cerebellum	19	Female	DR2_3	diet restriction	treatment	20	4644991	34167770	31417370	30856878	25971641
CA2_cor_68	BA73_CA2_cor_68_1	BA73	26	CA2	cor	68		Motor cortex	19	Female	AL1_3	diet restriction	control	20	4644990	33447177	24538526	23611740	11580456
CA2_cp_68	BA73_CA2_cp_68_1	BA73	27	CA2	cp	68		Caudate putamen	19	Female	AL1_3	diet restriction	control	20	4644990	20206522	13383736	13062242	7267162
CA2_ent_67	BA73_CA2_ent_67_1	BA73	4	CA2	ent	67		Entorhinal cortex	19	Female	DR2_3	diet restriction	treatment	20	4644991	4522959	2777125	2543732	1155242
CA2_hi2_67	BA73_CA2_hi2_67_1	BA73	2	CA2	hi2	67		Hippocampus (posterior)	19	Female	DR2_3	diet restriction	treatment	20	4644991	30065362	21580519	20681285	12015339
CA2_hi_67	BA73_CA2_hi_67_1	BA73	25	CA2	hi	67		Hippocampus (anterior)	19	Female	DR2_3	diet restriction	treatment	20	4644991	33497358	25419196	24867379	13249205
CA2_hi_68	BA73_CA2_hi_68_1	BA73	32	CA2	hi	68		Hippocampus (anterior)	19	Female	AL1_3	diet restriction	control	20	4644990	15668045	12461679	12116036	8453137
CA2_hy_68	BA73_CA2_hy_68_1	BA73	31	CA2	hy	68		Hypothalamus	19	Female	AL1_3	diet restriction	control	20	4644990	20103644	18523258	18049908	14528331
CA2_med_67	BA73_CA2_med_67_1	BA73	16	CA2	med	67		Medulla	19	Female	DR2_3	diet restriction	treatment	20	4644991	20121144	10788544	10132009	3843291
CA2_plx_67	BA73_CA2_plx_67_1	BA73	1	CA2	plx	67		Choroid Plexus	19	Female	DR2_3	diet restriction	treatment	20	4644991	29182803	22562726	21812864	12089204
CA2_pon_67	BA73_CA2_pon_67_1	BA73	14	CA2	pon	67		Pons	19	Female	DR2_3	diet restriction	treatment	20	4644991	27784431	24780460	24086579	18570384
CA2_svz_68	BA73_CA2_svz_68_1	BA73	28	CA2	svz	68		Subventricular zone	19	Female	AL1_3	diet restriction	control	20	4644990	21330702	16663272	16038292	10148677
CA2_vis_67	BA73_CA2_vis_67_1	BA73	3	CA2	vis	67		Visual Cortex	19	Female	DR2_3	diet restriction	treatment	20	4644991	22785501	16281539	15611719	9773459
CA2_cer_68	BA74_CA2_cer_68_1	BA74	15	CA2	cer	68		Cerebellum	19	Female	AL1_3	diet restriction	control	20	4644990	33797682	31403846	30986613	27189535
CA2_cor_69	BA74_CA2_cor_69_1	BA74	26	CA2	cor	69		Motor cortex	19	Female	AL1_4	diet restriction	control	20	4644990	24357950	17176607	16572104	9453971
CA2_cp_69	BA74_CA2_cp_69_1	BA74	27	CA2	cp	69		Caudate putamen	19	Female	AL1_4	diet restriction	control	20	4644990	21472815	14502116	14129740	9314927
CA2_hi2_68	BA74_CA2_hi2_68_1	BA74	2	CA2	hi2	68		Hippocampus (posterior)	19	Female	AL1_3	diet restriction	control	20	4644990	16150058	12632503	12198307	8393855
CA2_hi_69	BA74_CA2_hi_69_1	BA74	32	CA2	hi	69		Hippocampus (anterior)	19	Female	AL1_4	diet restriction	control	20	4644990	15457372	12276684	11878029	8023913
CA2_hy_69	BA74_CA2_hy_69_1	BA74	31	CA2	hy	69		Hypothalamus	19	Female	AL1_4	diet restriction	control	20	4644990	20316706	17726389	16663758	11209146
CA2_med_68	BA74_CA2_med_68_1	BA74	16	CA2	med	68		Medulla	19	Female	AL1_3	diet restriction	control	20	4644990	25440229	18064089	17503540	10686160
CA2_plx_68	BA74_CA2_plx_68_1	BA74	1	CA2	plx	68		Choroid Plexus	19	Female	AL1_3	diet restriction	control	20	4644990	27417864	21238877	20734850	13183134
CA2_pon_68	BA74_CA2_pon_68_1	BA74	14	CA2	pon	68		Pons	19	Female	AL1_3	diet restriction	control	20	4644990	17991971	15826270	15366282	11980662
CA2_svz_69	BA74_CA2_svz_69_1	BA74	28	CA2	svz	69		Subventricular zone	19	Female	AL1_4	diet restriction	control	20	4644990	36171491	26489839	25581668	15731998
CA2_th_69	BA74_CA2_th_69_1	BA74	30	CA2	th	69		Thalamus	19	Female	AL1_4	diet restriction	control	20	4644990	11087165	9697564	9406650	5729115
CA2_vis_68	BA74_CA2_vis_68_1	BA74	3	CA2	vis	68		Visual Cortex	19	Female	AL1_3	diet restriction	control	20	4644990	25312507	18428248	17889886	11894896
CA2_cer_69	BA75_CA2_cer_69_1	BA75	15	CA2	cer	69		Cerebellum	19	Female	AL1_4	diet restriction	control	20	4644990	29667208	26626302	26189444	21616926
CA2_ent_69	BA75_CA2_ent_69_1	BA75	4	CA2	ent	69		Entorhinal cortex	19	Female	AL1_4	diet restriction	control	20	4644990	16836452	11343581	10592423	7497916
CA2_hi2_69	BA75_CA2_hi2_69_1	BA75	2	CA2	hi2	69		Hippocampus (posterior)	19	Female	AL1_4	diet restriction	control	20	4644990	13413960	10473665	10216551	6000847
CA2_med_69	BA75_CA2_med_69_1	BA75	16	CA2	med	69		Medulla	19	Female	AL1_4	diet restriction	control	20	4644990	21044323	15096319	14677872	7556473
CA2_plx_69	BA75_CA2_plx_69_1	BA75	1	CA2	plx	69		Choroid Plexus	19	Female	AL1_4	diet restriction	control	20	4644990	18217158	14050105	13701952	8840236
CA2_pon_69	BA75_CA2_pon_69_1	BA75	14	CA2	pon	69		Pons	19	Female	AL1_4	diet restriction	control	20	4644990	29787143	24750455	24153331	15905976
CA2_vis_69	BA75_CA2_vis_69_1	BA75	3	CA2	vis	69		Visual Cortex	19	Female	AL1_4	diet restriction	control	20	4644990	16329748	11589972	11245497	6670889

## Sheet: CA2_injection
Sample ID	fastq_name	Pool number	Barcode Number	cohort	brain_region	mouse_ID	brain_region_long	age	sex	experiment	Experiment	treatment	months	cage	injection type	reads_sequenced	reads_aligned_against_mmu	aligned_without_suppressed_m=100	reads_mapped_against_miRNA
CA2_cor_84	BA43_CA2_cor_84_1	BA43	16	CA2	cor	84	Motor cortex	19	Male	CA2	young mouse plasma	PBS	19	36543	retro-orbital	36756461	33709849	33051398	28205870
CA2_cp_84	BA45_CA2_cp_84_1	BA45	32	CA2	cp	84	Caudate putamen	19	Male	CA2	young mouse plasma	PBS	19	36543	retro-orbital	51824613	39639610	38922357	25488098
CA2_cer_84	BA46_CA2_cer_84_1	BA46	31	CA2	cer	84	Cerebellum	19	Male	CA2	young mouse plasma	PBS	19	36543	retro-orbital	40442271	36514597	36036429	30180556
CA2_med_84	BA46_CA2_med_84_1	BA46	32	CA2	med	84	Medulla	19	Male	CA2	young mouse plasma	PBS	19	36543	retro-orbital	21662526	16799943	16391786	8932639
CA2_plx_84	BA46_CA2_plx_84_1	BA46	25	CA2	plx	84	Choroid Plexus	19	Male	CA2	young mouse plasma	PBS	19	36543	retro-orbital	32878105	25898030	25538635	17366278
CA2_pon_84	BA46_CA2_pon_84_1	BA46	30	CA2	pon	84	Pons	19	Male	CA2	young mouse plasma	PBS	19	36543	retro-orbital	11583064	9022355	8760179	2874712
CA2_vis_84	BA46_CA2_vis_84_1	BA46	27	CA2	vis	84	Visual Cortex	19	Male	CA2	young mouse plasma	PBS	19	36543	retro-orbital	32499994	25565931	25010547	13819983
CA2_olf_72	BA48_CA2_olf_72_1	BA48	4	CA2	olf	72	Olfactory bulb	19	Male	CA2	young mouse plasma	PBS	19	36846	retro-orbital	29896157	23424173	23158569	14746845
CA2_olf_73	BA48_CA2_olf_73_1	BA48	13	CA2	olf	73	Olfactory bulb	19	Male	CA2	young mouse plasma	old mice with young plasma	19	36848	retro-orbital	42726854	33773814	33401914	23244093
CA2_olf_76	BA48_CA2_olf_76_1	BA48	16	CA2	olf	76	Olfactory bulb	19	Male	CA2	young mouse plasma	PBS	19	36846	retro-orbital	26416979	20803711	20560489	15707249
CA2_olf_77	BA49_CA2_olf_77_1	BA49	1	CA2	olf	77	Olfactory bulb	19	Male	CA2	young mouse plasma	old mice with young plasma	19	36848	retro-orbital	34262277	30876176	30577242	22797242
CA2_olf_80	BA49_CA2_olf_80_1	BA49	4	CA2	olf	80	Olfactory bulb	19	Male	CA2	young mouse plasma	PBS	19	36543	retro-orbital	31832204	27840285	27296742	20692717
CA2_olf_81	BA49_CA2_olf_81_1	BA49	13	CA2	olf	81	Olfactory bulb	19	Male	CA2	young mouse plasma	old mice with young plasma	19	36848	retro-orbital	42543394	38426473	37904954	31029841
CA2_olf_84	BA49_CA2_olf_84_1	BA49	16	CA2	olf	84	Olfactory bulb	19	Male	CA2	young mouse plasma	PBS	19	36543	retro-orbital	33394720	25457526	25134444	17859126
CA2_cc_84	BA51_CA2_cc_84_1	BA51	30	CA2	cc	84	Corpus callosum	19	Male	CA2	young mouse plasma	PBS	19	36543	retro-orbital	11492106	10707895	10487931	9165187
CA2_th_84	BA53_CA2_th_84_1	BA53	1	CA2	th	84	Thalamus	19	Male	CA2	young mouse plasma	PBS	19	36543	retro-orbital	17710810	14774700	14431541	5498940
CA2_plx_81	BA61_CA2_plx_81_1	BA61	1	CA2	plx	81	Choroid Plexus	19	Male	CA2	young mouse plasma	old mice with young plasma	19	36848	retro-orbital	33455805	28315231	27833142	17235852
CA2_cer_81	BA62_CA2_cer_81_1	BA62	28	CA2	cer	81	Cerebellum	19	Male	CA2	young mouse plasma	old mice with young plasma	19	36848	retro-orbital	33228100	28887245	28433138	22768936
CA2_med_81	BA62_CA2_med_81_1	BA62	29	CA2	med	81	Medulla	19	Male	CA2	young mouse plasma	old mice with young plasma	19	36848	retro-orbital	25620777	21968085	21257394	13337480
CA2_pon_81	BA62_CA2_pon_81_1	BA62	27	CA2	pon	81	Pons	19	Male	CA2	young mouse plasma	old mice with young plasma	19	36848	retro-orbital	25082428	15539152	15148049	6511599
CA2_vis_81	BA62_CA2_vis_81_1	BA62	31	CA2	vis	81	Visual Cortex	19	Male	CA2	young mouse plasma	old mice with young plasma	19	36848	retro-orbital	30858281	28035731	27577016	22521794
CA2_cc_80	BA66_CA2_cc_80_1	BA66	29	CA2	cc	80	Corpus callosum	19	Male	CA2	young mouse plasma	PBS	19	36543	retro-orbital	45405607	30292040	29621996	11417603
CA2_cor_80	BA66_CA2_cor_80_1	BA66	26	CA2	cor	80	Motor cortex	19	Male	CA2	young mouse plasma	PBS	19	36543	retro-orbital	20154167	14774441	14520250	7453368
CA2_hi_80	BA66_CA2_hi_80_1	BA66	32	CA2	hi	80	Hippocampus (anterior)	19	Male	CA2	young mouse plasma	PBS	19	36543	retro-orbital	26453311	23012658	22540343	8611369
CA2_th_80	BA66_CA2_th_80_1	BA66	30	CA2	th	80	Thalamus	19	Male	CA2	young mouse plasma	PBS	19	36543	retro-orbital	21884450	16077252	15698628	4807220
CA2_cc_73	BA67_CA2_cc_73_1	BA67	13	CA2	cc	73	Corpus callosum	19	Male	CA2	young mouse plasma	old mice with young plasma	19	36848	retro-orbital	26553384	25138758	23937039	21578185
CA2_hi_73	BA67_CA2_hi_73_1	BA67	16	CA2	hi	73	Hippocampus (anterior)	19	Male	CA2	young mouse plasma	old mice with young plasma	19	36848	retro-orbital	19235688	13256303	12759444	4628842
CA2_th_73	BA67_CA2_th_73_1	BA67	14	CA2	th	73	Thalamus	19	Male	CA2	young mouse plasma	old mice with young plasma	19	36848	retro-orbital	19414550	18281529	17332970	13231097
CA2_cer_73	BA68_CA2_cer_73_1	BA68	31	CA2	cer	73	Cerebellum	19	Male	CA2	young mouse plasma	old mice with young plasma	19	36848	retro-orbital	36255063	32373262	32005543	27260551
CA2_med_73	BA68_CA2_med_73_1	BA68	32	CA2	med	73	Medulla	19	Male	CA2	young mouse plasma	old mice with young plasma	19	36848	retro-orbital	28955271	21862912	21148200	8396800
CA2_plx_73	BA68_CA2_plx_73_1	BA68	25	CA2	plx	73	Choroid Plexus	19	Male	CA2	young mouse plasma	old mice with young plasma	19	36848	retro-orbital	34515738	29687217	28609154	14286819
CA2_pon_73	BA68_CA2_pon_73_1	BA68	30	CA2	pon	73	Pons	19	Male	CA2	young mouse plasma	old mice with young plasma	19	36848	retro-orbital	3266528	2825730	2644136	1914801
CA2_vis_73	BA68_CA2_vis_73_1	BA68	27	CA2	vis	73	Visual Cortex	19	Male	CA2	young mouse plasma	old mice with young plasma	19	36848	retro-orbital	28151220	21695443	21145803	9979958
CA2_cc_76	BA69_CA2_cc_76_1	BA69	29	CA2	cc	76	Corpus callosum	19	Male	CA2	young mouse plasma	PBS	19	36846	retro-orbital	33124688	28331259	27864264	23258089
CA2_cor_76	BA69_CA2_cor_76_1	BA69	26	CA2	cor	76	Motor cortex	19	Male	CA2	young mouse plasma	PBS	19	36846	retro-orbital	39138744	32477611	31801094	17217412
CA2_cp_76	BA69_CA2_cp_76_1	BA69	27	CA2	cp	76	Caudate putamen	19	Male	CA2	young mouse plasma	PBS	19	36846	retro-orbital	29396829	23994387	23339393	13306972
CA2_hi_76	BA69_CA2_hi_76_1	BA69	32	CA2	hi	76	Hippocampus (anterior)	19	Male	CA2	young mouse plasma	PBS	19	36846	retro-orbital	33420547	27162070	26401324	13088226
CA2_th_76	BA69_CA2_th_76_1	BA69	30	CA2	th	76	Thalamus	19	Male	CA2	young mouse plasma	PBS	19	36846	retro-orbital	13950407	12674796	12377275	10232029
CA2_med_76	BA70_CA2_med_76_1	BA70	32	CA2	med	76	Medulla	19	Male	CA2	young mouse plasma	PBS	19	36846	retro-orbital	23679523	19053690	18435682	7839071
CA2_plx_76	BA70_CA2_plx_76_1	BA70	25	CA2	plx	76	Choroid Plexus	19	Male	CA2	young mouse plasma	PBS	19	36846	retro-orbital	29920834	26568594	26085738	14345889
CA2_pon_76	BA70_CA2_pon_76_1	BA70	30	CA2	pon	76	Pons	19	Male	CA2	young mouse plasma	PBS	19	36846	retro-orbital	7136616	6145584	5950298	3349351
CA2_vis_76	BA70_CA2_vis_76_1	BA70	27	CA2	vis	76	Visual Cortex	19	Male	CA2	young mouse plasma	PBS	19	36846	retro-orbital	27294199	22700200	21585412	10924594
CA2_cor_77	BA71_CA2_cor_77_1	BA71	2	CA2	cor	77	Motor cortex	19	Male	CA2	young mouse plasma	old mice with young plasma	19	36848	retro-orbital	13877580	11555221	11163558	5963247
CA2_cp_77	BA71_CA2_cp_77_1	BA71	3	CA2	cp	77	Caudate putamen	19	Male	CA2	young mouse plasma	old mice with young plasma	19	36848	retro-orbital	31572821	27342809	26770894	15001363
CA2_hi_77	BA71_CA2_hi_77_1	BA71	16	CA2	hi	77	Hippocampus (anterior)	19	Male	CA2	young mouse plasma	old mice with young plasma	19	36848	retro-orbital	36203408	30870803	30253051	15603888
CA2_th_77	BA71_CA2_th_77_1	BA71	14	CA2	th	77	Thalamus	19	Male	CA2	young mouse plasma	old mice with young plasma	19	36848	retro-orbital	25488719	20480929	19563437	11438552
CA2_cer_77	BA72_CA2_cer_77_1	BA72	15	CA2	cer	77	Cerebellum	19	Male	CA2	young mouse plasma	old mice with young plasma	19	36848	retro-orbital	31123631	21033200	20668841	12039672
CA2_med_77	BA72_CA2_med_77_1	BA72	16	CA2	med	77	Medulla	19	Male	CA2	young mouse plasma	old mice with young plasma	19	36848	retro-orbital	23818759	18305313	17526432	6197063
CA2_pon_77	BA72_CA2_pon_77_1	BA72	14	CA2	pon	77	Pons	19	Male	CA2	young mouse plasma	old mice with young plasma	19	36848	retro-orbital	29448229	17654217	16795164	7195467
CA2_vis_77	BA72_CA2_vis_77_1	BA72	3	CA2	vis	77	Visual Cortex	19	Male	CA2	young mouse plasma	old mice with young plasma	19	36848	retro-orbital	23359574	17309028	16983430	7575583
CA2_plx_80	BA74_CA2_plx_80_1	BA74	25	CA2	plx	80	Choroid Plexus	19	Male	CA2	young mouse plasma	PBS	19	36543	retro-orbital	30325898	23271265	22811912	16496782
CA2_vis_80	BA76_CA2_vis_80_1	BA76	25	CA2	vis	80	Visual Cortex	19	Male	CA2	young mouse plasma	PBS	19	36543	retro-orbital	27009004	21323781	20613115	14447764
CA2_cc_72	BA77_CA2_cc_72_1	BA77	29	CA2	cc	72	Corpus callosum	19	Male	CA2	young mouse plasma	PBS	19	36846	retro-orbital	32613729	22556265	22060391	11649112
CA2_cor_72	BA77_CA2_cor_72_1	BA77	26	CA2	cor	72	Motor cortex	19	Male	CA2	young mouse plasma	PBS	19	36846	retro-orbital	23003831	17359051	16420612	9549525
CA2_cp_72	BA77_CA2_cp_72_1	BA77	27	CA2	cp	72	Caudate putamen	19	Male	CA2	young mouse plasma	PBS	19	36846	retro-orbital	22736496	16225373	15896607	8034644
CA2_hi_72	BA77_CA2_hi_72_1	BA77	32	CA2	hi	72	Hippocampus (anterior)	19	Male	CA2	young mouse plasma	PBS	19	36846	retro-orbital	20754739	16013871	15685553	8156244
CA2_th_72	BA77_CA2_th_72_1	BA77	30	CA2	th	72	Thalamus	19	Male	CA2	young mouse plasma	PBS	19	36846	retro-orbital	6419081	4718766	4495694	2054146
CA2_cc_81	BA78_CA2_cc_81_1	BA78	29	CA2	cc	81	Corpus callosum	19	Male	CA2	young mouse plasma	old mice with young plasma	19	36848	retro-orbital	32070296	26261236	25495712	16245905
CA2_cer_72	BA78_CA2_cer_72_1	BA78	15	CA2	cer	72	Cerebellum	19	Male	CA2	young mouse plasma	PBS	19	36846	retro-orbital	43256073	35663241	34988749	23860225
CA2_cer_80	BA78_CA2_cer_80_1	BA78	14	CA2	cer	80	Cerebellum	19	Male	CA2	young mouse plasma	PBS	19	36543	retro-orbital	49518771	41416821	40738018	31347887
CA2_cor_81	BA78_CA2_cor_81_1	BA78	26	CA2	cor	81	Motor cortex	19	Male	CA2	young mouse plasma	old mice with young plasma	19	36848	retro-orbital	37722510	31736179	31020732	16513617
CA2_cp_81	BA78_CA2_cp_81_1	BA78	27	CA2	cp	81	Caudate putamen	19	Male	CA2	young mouse plasma	old mice with young plasma	19	36848	retro-orbital	2693666	2429357	877850	494607
CA2_hi_81	BA78_CA2_hi_81_1	BA78	32	CA2	hi	81	Hippocampus (anterior)	19	Male	CA2	young mouse plasma	old mice with young plasma	19	36848	retro-orbital	40789256	36112137	35219059	17240710
CA2_med_72	BA78_CA2_med_72_1	BA78	16	CA2	med	72	Medulla	19	Male	CA2	young mouse plasma	PBS	19	36846	retro-orbital	33937690	25232711	24447762	11389086
CA2_med_80	BA78_CA2_med_80_1	BA78	25	CA2	med	80	Medulla	19	Male	CA2	young mouse plasma	PBS	19	36543	retro-orbital	36950599	29388889	28505236	16506294
CA2_plx_72	BA78_CA2_plx_72_1	BA78	1	CA2	plx	72	Choroid Plexus	19	Male	CA2	young mouse plasma	PBS	19	36846	retro-orbital	43358545	31630567	30717680	16923757
CA2_pon_80	BA78_CA2_pon_80_1	BA78	3	CA2	pon	80	Pons	19	Male	CA2	young mouse plasma	PBS	19	36543	retro-orbital	22517861	16685385	16305400	9162059
CA2_th_81	BA78_CA2_th_81_1	BA78	30	CA2	th	81	Thalamus	19	Male	CA2	young mouse plasma	old mice with young plasma	19	36848	retro-orbital	26456725	21842597	21146687	11542147

## Sheet: microglia
Sample ID	fastq_name	age	reads_sequenced	reads_aligned_against_mmu	aligned_without_suppressed_m=100	reads_mapped_against_miRNA
young4	V350158994_L01_100	young	5853620	2181390	1938740	285258
old1	V350158994_L01_101	old	6108061	1823871	1563951	200139
old2	V350158994_L01_102	old	4821973	1935616	1717740	220242
old3	V350158994_L01_103	old	6471123	2332355	2036242	301774
old4	V350158994_L01_104	old	6356984	1984293	1706810	232360
young1	V350158994_L01_97	young	9033587	4383001	4034398	439624
young2	V350158994_L01_98	young	8018034	3204738	2891625	272904
young3	V350158994_L01_99	young	6922805	2657454	2353729	348485
