# Supplementary material for: A spatio-temporal brain miRNA expression atlas identifies sex-independent age-related microglial driven miR-155-5p increase
Source: bioRxiv. 2025 Mar 16:2025.03.15.643430. Preprint. [Version 1] doi: 10.1101/2025.03.15.643430 (PMC11952541; doi:10.1101/2025.03.15.643430)
Supplement: Supplement 2 — Supplementary Table 1: Metadata table for brain aging, diet restriction and injection experiment and microglia datasets with all sample information containing additional alignment statistics. Supplementary Table 2: Group sizes for brain aging, diet restriction and injection experiment and microglia datasets and parameters of the metadata. Supplementary Table 3: Listing the miRNAs included in Fig. 2b per brain region in only male, only female or both. Supplementary Table 4: Spearman’s rank correlation coefficient values and the adjusted p-values using the Benjamini-Hochberg procedure for every feature with age for male and female datasets of the aging cohort. Supplementary Table 5: DE analysis results for the corresponding comparisons between the ages and per brain region. Contained are the group sizes, medians, the adjusted p-values using the Benjamini-Hochberg procedure and the fold changes for male and female datasets of the aging cohort. Supplementary Table 6: A list of all age-related miRNAs obtained by male or female correlation and DE analyses. Supplementary Table 7: Spearman’s rank correlation coefficient values and the adjusted p-values using the Benjamini-Hochberg procedure for every feature with age for all samples of aging cohort. Supplementary Table 8: DE analysis results for the corresponding comparisons between the ages and per brain region. Contained are the group sizes, medians, the adjusted p-values using the Benjamini-Hochberg procedure and the fold for all samples of the aging cohort. Supplementary Table 9: A list of all age-related miRNAs obtained by correlation and DE analyses of the complete aging cohort. Supplementary Table 10: Result of the c-means clustering. Including for every trajectory composed of miRNA and brain region the corresponding cluster and the membership percentage. Supplementary Table 11: DE analysis of the microglia data for the comparison old versus young. [file media-2.zip › supp_tables/supp_5.xlsx]

## Sheet: CA1_male
miRNA	num_age__3_brain_region=olf	median_age__3_brain_region=olf	num_age__12_brain_region=olf	mean_age__12_brain_region=olf	ttest_adjp_age__12_vs_3_brain_region=olf	fc_age__12_vs_3_brain_region=olf	num_age__15_brain_region=olf	mean_age__15_brain_region=olf	ttest_adjp_age__15_vs_3_brain_region=olf	fc_age__15_vs_3_brain_region=olf	num_age__18_brain_region=olf	mean_age__18_brain_region=olf	ttest_adjp_age__18_vs_3_brain_region=olf	fc_age__18_vs_3_brain_region=olf	num_age__21_brain_region=olf	mean_age__21_brain_region=olf	ttest_adjp_age__21_vs_3_brain_region=olf	fc_age__21_vs_3_brain_region=olf	num_age__26_brain_region=olf	mean_age__26_brain_region=olf	ttest_adjp_age__26_vs_3_brain_region=olf	fc_age__26_vs_3_brain_region=olf	num_age__28_brain_region=olf	mean_age__28_brain_region=olf	ttest_adjp_age__28_vs_3_brain_region=olf	fc_age__28_vs_3_brain_region=olf	num_age__3_brain_region=cor	median_age__3_brain_region=cor	num_age__12_brain_region=cor	mean_age__12_brain_region=cor	ttest_adjp_age__12_vs_3_brain_region=cor	fc_age__12_vs_3_brain_region=cor	num_age__15_brain_region=cor	mean_age__15_brain_region=cor	ttest_adjp_age__15_vs_3_brain_region=cor	fc_age__15_vs_3_brain_region=cor	num_age__18_brain_region=cor	mean_age__18_brain_region=cor	ttest_adjp_age__18_vs_3_brain_region=cor	fc_age__18_vs_3_brain_region=cor	num_age__21_brain_region=cor	mean_age__21_brain_region=cor	ttest_adjp_age__21_vs_3_brain_region=cor	fc_age__21_vs_3_brain_region=cor	num_age__26_brain_region=cor	mean_age__26_brain_region=cor	ttest_adjp_age__26_vs_3_brain_region=cor	fc_age__26_vs_3_brain_region=cor	num_age__28_brain_region=cor
mmu-miR-1895	5	1.82699	9	3.45825	0.30868	3.53146	10	3.10878	0.10385	2.71758	10	4.23336	0.609674	3.32557	11	3.19117	0.0914285	2.80882	5	3.41669	0.0700036	3.11081	3	2.7901	0.305126	2.12405	5	2.66409	10	4.94609	0.0611296	4.69735	10	4.25804	0.187252	2.76227	10	5.21056	0.176879	6.61806	11	4.20871	0.0723067	2.95905	5	5.07486	0.0857767	5.21662	3
mmu-miR-3473a	5	2.76798	9	3.87697	0.440388	2.05951	10	3.19727	0.292992	1.29119	10	2.71236	0.904765	0.920662	11	2.51166	0.620639	0.795634	5	3.53974	0.202684	1.77464	3	3.21827	0.859351	1.04827	5	2.88152	10	3.35182	0.391133	1.27736	10	3.26778	0.659939	1.33543	10	2.50189	0.538108	0.647827	11	2.82075	0.980683	0.853269	5	3.43913	0.440147	1.24628	3
mmu-miR-3473b	5	3.25223	9	4.10049	0.440388	1.77844	10	3.44118	0.531621	1.13801	10	3.12436	0.862065	0.870499	11	2.89202	0.514198	0.826481	5	3.68545	0.361145	1.46229	3	3.46399	0.890315	0.9773	5	3.08425	10	3.54584	0.372319	1.33242	10	3.49401	0.59946	1.41345	10	2.91487	0.648811	0.837868	11	3.1998	0.980683	0.998234	5	3.64948	0.549989	1.29777	3
mmu-miR-144-3p	5	0.883044	9	0.632956	0.890143	1.3599	10	0.194573	0.761278	0.917042	10	0.126059	0.845847	0.798081	11	0.208482	0.916378	0.882324	5	0.547277	0.78942	1.04988	3	0.26306	0.933968	0.940367	5	0.274673	10	0.642131	0.80897	1.27936	10	0.211782	0.97246	1.01853	10	0.15166	0.800583	0.867508	11	0.206233	0.960006	0.867508	5	0.616084	0.838208	1.28071	3
mmu-miR-451a	5	0.108495	9	4.39414	0.840016	3.29958	10	3.20863	0.9786	1.30957	10	2.38161	0.828843	0.607852	11	2.43795	0.798031	0.719992	5	4.2876	0.603127	2.45898	3	3.75657	0.816824	1.86964	5	0.114131	10	4.54456	0.630683	4.02684	10	3.31608	0.896786	2.42284	10	2.25947	0.895989	1.03125	11	2.15349	0.940667	0.492801	5	4.365	0.658055	2.83147	3
mmu-miR-467c-5p	5	2.80558	9	2.43048	0.154719	0.722794	10	2.42886	0.18684	0.652801	10	2.25649	0.0815662	0.608867	11	2.43595	0.263978	0.745158	5	2.32785	0.0700036	0.650479	3	2.48137	0.265332	0.755262	5	1.97222	10	1.51208	0.372319	0.63509	10	1.84919	0.855766	0.957557	10	1.52856	0.530071	0.714971	11	1.68908	0.401628	0.824457	5	1.46119	0.23899	0.748363	3
mmu-miR-3102-5p	5	2.21677	9	0.435309	0.942941	0.942694	10	0.409639	0.823355	1.03356	10	0.343429	0.956434	1.03173	11	0.316745	0.848553	0.92781	5	0.244668	0.50179	0.901429	3	0.361349	0.972247	0.986034	5	1.82723	10	0.495431	0.596413	0.784516	10	0.443669	0.746606	0.726016	10	0.548058	0.526639	0.827358	11	0.413241	0.202726	0.774903	5	0.468319	0.390196	0.790242	3
mmu-miR-467d-5p	5	2.72857	9	1.81456	0.3639	0.708432	10	1.63298	0.248425	0.657959	10	1.43262	0.353877	0.621402	11	1.76628	0.263978	0.7072	5	1.72141	0.196288	0.66122	3	1.83351	0.415657	0.693622	5	2.45484	10	1.36089	0.500316	0.563899	10	1.38246	0.290358	0.639408	10	1.23004	0.526639	0.543303	11	1.38706	0.0723067	0.697471	5	1.06866	0.0857767	0.516544	3
mmu-miR-542-5p	5	0.356822	9	1.703	0.453598	0.703252	10	1.97829	0.531621	0.99791	10	1.46488	0.766498	0.823704	11	1.54095	0.468004	0.796586	5	1.31499	0.202684	0.574426	3	1.661	0.485333	0.761034	5	0.104256	10	2.60362	0.986301	1.07659	10	2.4278	0.97246	0.919051	10	2.15742	0.704471	0.646859	11	2.76099	0.890265	1.13627	5	2.28747	0.905476	0.950571	3
mmu-miR-669a-5p	5	2.29015	9	3.18878	0.890143	0.760704	10	3.67808	0.768395	1.0701	10	3.05918	0.812689	0.685963	11	3.33974	0.774356	0.77453	5	3.39109	0.754286	0.793681	3	3.18554	0.557181	0.739569	5	2.53457	10	1.93973	0.0611296	0.447551	10	1.97397	0.151795	0.416812	10	1.91807	0.176879	0.399698	11	2.40053	0.174053	0.619618	5	1.92416	0.0857767	0.419859	3
mmu-miR-669c-5p	5	5.264	9	4.90447	0.686883	0.706202	10	4.50522	0.215689	0.563559	10	4.8696	0.766498	0.743721	11	4.64669	0.364098	0.607473	5	4.61525	0.144781	0.559658	3	4.58816	0.305126	0.573495	5	5.02664	10	4.03061	0.372319	0.500522	10	4.06473	0.55739	0.535775	10	3.80866	0.526639	0.428943	11	3.94586	0.174053	0.45184	5	3.68956	0.256614	0.403908	3
mmu-miR-669l-5p	5	0.0982752	9	1.51864	0.0879853	0.713204	10	1.62018	0.31532	0.761663	10	1.73017	0.845847	0.826629	11	1.67236	0.514198	0.763989	5	1.58153	0.196288	0.750529	3	1.53861	0.510603	0.786056	5	0.115785	10	0.968563	0.517996	0.665454	10	0.871767	0.564011	0.665385	10	1.15556	0.587276	0.857725	11	1.17741	0.68343	0.732161	5	0.785765	0.349551	0.654045	3
mmu-miR-669p-5p	5	2.92321	9	3.18878	0.890143	0.760704	10	3.67808	0.768395	1.0701	10	3.05918	0.812689	0.685963	11	3.33974	0.774356	0.77453	5	3.39109	0.754286	0.793681	3	3.18554	0.557181	0.739569	5	2.04362	10	1.93973	0.0611296	0.447551	10	1.97397	0.151795	0.416812	10	1.91807	0.176879	0.399698	11	2.40053	0.174053	0.619618	5	1.92416	0.0857767	0.419859	3
mmu-miR-17-3p	5	2.44561	9	2.45679	0.440388	0.744716	10	2.3568	0.0332196	0.636913	10	2.41649	0.34885	0.668181	11	2.23645	0.0914285	0.593393	5	2.12156	0.00811041	0.536613	3	2.38515	0.0974977	0.685526	5	1.4179	10	1.89309	0.596413	0.670376	10	1.95991	0.659939	0.687639	10	2.07078	0.587717	0.724772	11	1.76246	0.333861	0.575251	5	1.87145	0.436521	0.675735	3
mmu-miR-669o-5p	5	1.91742	9	2.55825	0.545047	0.740447	10	2.61265	0.399427	0.693127	10	2.49225	0.546635	0.693839	11	2.60434	0.473433	0.771246	5	2.65525	0.496801	0.808374	3	2.46053	0.305126	0.692342	5	1.54398	10	2.05463	0.630683	0.68458	10	1.99141	0.659939	0.760952	10	1.92293	0.530071	0.591158	11	2.06451	0.613312	0.741652	5	1.76602	0.440147	0.556642	3
mmu-miR-7669-3p	5	2.47189	9	0.35085	0.937522	1.0379	10	0.26704	0.992232	1.01636	10	0.434966	0.904765	0.915955	11	0.226788	0.909271	0.94595	5	0.130876	0.484243	0.884028	3	0.232039	0.890315	0.978728	5	0.984601	10	0.409973	0.991517	1.00658	10	0.243984	0.81181	0.843821	10	0.636146	0.672235	1.06667	11	0.340971	0.909064	0.929532	5	0.276627	0.802943	0.881291	3
mmu-miR-12191-3p	5	0.752577	9	1.01872	0.890143	1.07886	10	0.908504	0.881369	1.02497	10	0.619681	0.852184	0.845169	11	0.603656	0.568847	0.840555	5	0.726759	0.844355	0.865415	3	0.888298	0.929183	0.956486	5	0.60601	10	0.635698	0.630683	1.31375	10	0.533157	0.855766	1.25067	10	0.340746	0.954275	1.13437	11	0.498224	0.737693	1.21989	5	0.535926	0.753033	1.34674	3
mmu-miR-7044-5p	5	0.752577	9	0.61534	0.529722	1.33454	10	0.41338	0.531621	1.04883	10	0.676335	0.852184	1.00273	11	0.380509	0.427241	1.09006	5	0.591895	0.112606	1.26318	3	0.631019	0.0974977	1.27614	5	0.60601	10	0.705885	0.986301	0.950021	10	0.68417	0.97246	0.879437	10	1.03578	0.587276	1.20524	11	0.741324	0.985821	1.0117	5	0.997344	0.686741	1.16741	3
mmu-miR-679-3p	5	2.09063	9	0.0603665	0.990478	1.03359	10	0.0390392	0.883346	1	10	0.022629	0.890535	1	11	0.085895	0.960609	1.01676	5	0.0543564	0.986778	1	3	0.087686	0.929183	1.06676	5	1.35872	10	0.184269	0.717558	0.841885	10	0.119753	0.659939	0.807805	10	0.0852485	0.526639	0.74826	11	0.131303	0.561064	0.824191	5	0.133004	0.587011	0.819541	3
mmu-miR-20a-3p	5	0.135926	9	0.174242	0.669872	0.896964	10	0.312366	0.768395	0.984188	10	0.198977	0.818305	0.902127	11	0.23061	0.731131	0.894342	5	0.275809	0.730701	0.972727	3	0.243631	0.764234	0.903297	5	0.0986724	10	0.16583	0.986301	1.00873	10	0.158789	0.989618	1.04176	10	0.125019	0.919776	0.931064	11	0.163476	0.985821	1.02017	5	0.0920569	0.902378	0.972504	3
mmu-miR-5100	5	0.719834	9	0.138862	0.868207	1.02109	10	0.310296	0.144847	1.18527	10	0.18327	0.812689	1.08489	11	0.303665	0.446411	1.14456	5	0.384906	0.113315	1.20699	3	0.346089	0.219189	1.21405	5	0.322992	10	0.115046	0.981575	0.976779	10	0.130432	0.967574	0.952616	10	0.120775	0.917537	0.996268	11	0.201901	0.770981	1.04389	5	0.103891	0.990536	0.939184	3
mmu-miR-18a-3p	5	3.37045	9	0.0701289	0.891279	0.943729	10	0.0438885	0.384494	0.941301	10	0.0740274	0.828843	0.96749	11	0.0458207	0.514428	0.923666	5	0.0750697	0.671212	0.964748	3	0.0354095	0.543411	0.937778	5	3.12393	10	0.0657034	0.873064	0.969896	10	0.0445691	0.844996	0.931064	10	0.0514033	0.646175	0.931064	11	0.0560241	0.839972	0.931064	5	0.0233593	0.514029	0.931064	3
mmu-miR-6392-5p	5	1.55501	9	0.516163	0.890143	0.808196	10	0.594104	0.783002	0.808089	10	0.805883	0.925591	1.03762	11	0.437585	0.585897	0.840257	5	0.370129	0.324113	0.746114	3	0.430283	0.628836	0.754422	5	0.590172	10	0.557547	0.99165	1.00902	10	0.601246	0.97246	1.09176	10	0.566614	0.975354	1.01874	11	0.649584	0.943194	1.1654	5	0.479872	0.957548	0.989333	3
mmu-miR-6928-3p	5	0.108495	9	0.0215468	0.891279	0.93687	10	0.0544924	0.943674	0.973602	10	0.126731	0.828843	0.984985	11	0.0688678	0.981418	0.981899	5	0.0501459	0.94969	0.966429	3	0.0506986	0.936248	0.97588	5	0.0717549	10	0.238748	0.630683	1.10243	10	0.253106	0.754316	1.14718	10	0.224892	0.587276	1.13216	11	0.131892	0.940667	1.04828	5	0.206268	0.882416	1.01394	3
mmu-miR-466h-5p	5	4.31878	9	0.81166	0.890143	0.877311	10	0.956162	0.936758	0.962079	10	0.623353	0.746592	0.83438	11	0.720379	0.446411	0.811285	5	0.789961	0.687172	0.83764	3	0.801342	0.661671	0.915812	5	3.10065	10	0.688197	0.947906	0.926128	10	0.618597	0.855766	0.899058	10	0.401678	0.526639	0.783331	11	0.452486	0.540656	0.791968	5	0.591444	0.835575	0.891146	3
mmu-miR-296-5p	5	3.43837	9	1.82412	0.0352386	0.515382	10	1.74001	0.164419	0.426214	10	1.40354	0.0815662	0.372476	11	1.5242	0.00191763	0.407608	5	1.42635	0.0192127	0.384588	3	1.65033	0.48217	0.437151	5	3.08418	10	1.56065	0.0611296	0.490756	10	1.82589	0.564011	0.511906	10	1.29426	0.176879	0.394396	11	1.55318	0.0166065	0.47929	5	1.23827	0.256614	0.40739	3
mmu-miR-8101	5	3.43837	9	0.128168	0.937522	0.99587	10	0.134403	0.788252	1.00894	10	0.0428901	0.463296	0.907484	11	0.0833022	0.514198	0.95695	5	0.191685	0.95915	1.02201	3	0.165371	0.970035	1.02084	5	3.08418	10	0.223371	0.73876	0.998726	10	0.0623391	0.877164	0.958541	10	0		0.904757	11	0.0164352	0.563852	0.904757	5	0.0698931	0.913631	0.904757	3
mmu-miR-6941-5p	5	0.325742	9	0.278325	0.937522	0.908085	10	0.198025	0.531621	0.849299	10	0.148806	0.57335	0.841809	11	0.216556	0.473433	0.911782	5	0.230188	0.4283	0.911338	3	0.0655165	0.305126	0.81786	5	0.269902	10	0.0945343	0.92195	0.911417	10	0.0960674	0.920167	0.90811	10	0.0964106	0.832656	0.871019	11	0.202076	0.920762	0.964486	5	0.271742	0.866252	1.00796	3
mmu-miR-212-3p	5	0.520215	9	9.37119	0.440388	0.667384	10	9.88751	0.998277	1.11844	10	9.50618	0.812689	0.641903	11	9.07952	0.263978	0.540133	5	8.99872	0.0908279	0.544336	3	8.84785	0.485333	0.442796	5	0.133863	10	10.2708	0.751832	0.821809	10	10.2309	0.790703	0.80929	10	10.3596	0.720241	1.01745	11	10.6322	0.980336	0.998348	5	10.11	0.658055	0.837041	3
mmu-miR-3960	5	0.538556	9	0.349911	0.968851	1.0389	10	0.402164	0.852754	1.0485	10	0.410552	0.956434	0.93268	11	0.231255	0.552524	0.932595	5	0.331787	0.934146	0.983348	3	0.528081	0.703851	1.14479	5	0.138316	10	0.40133	0.832845	1.08945	10	0.387461	0.564011	1.26175	10	0.457712	0.526639	1.23005	11	0.267141	0.668318	1.12945	5	0.273549	0.587011	1.13581	3
mmu-miR-5112	5	2.95928	9	0.020599		1.01349	10	0		1	10	0.0132437		1	11	0		1	5	0.0083539		1	3	0		1	5	2.43645	10	0.103664		1	10	0.0551768		1	10	0		1	11	0.0712926		1.0232	5	0.0472764		1	3
mmu-miR-669c-3p	5	0	9	0.125991	0.890143	0.886172	10	0.190533	0.760712	0.920935	10	0.147158	0.828843	0.938788	11	0.161491	0.795775	0.900736	5	0.0838085	0.386673	0.89132	3	0.127832	0.789729	0.875192	5	0.295913	10	0.0248716	0.546918	0.904757	10	0.108666	0.855766	1.00976	10	0.132385	0.800583	1.00246	11	0.0993811	0.789521	0.961319	5	0.123869	0.838208	0.99959	3
mmu-miR-7231-5p	5	0.144947	9	0.020599	0.972841	1.01349	10	0.0136355	0.944361	1	10	0.221202	0.852184	1	11	0.0480939	0.802412	1.01783	5	0.0173169	0.997694	1	3	0.0752291	0.618263	1.04457	5	0.363071	10	0.054458		1	10	0.08338		1.05803	10	0.0206845		1	11	0.151166		1.08972	5	0.0837886		1.04451	3
mmu-miR-351-5p	5	0.0561454	9	2.92744	0.744228	0.785246	10	2.50357	0.215689	0.627249	10	2.86961	0.607736	0.714707	11	2.81782	0.473433	0.788004	5	2.68014	0.437491	0.644762	3	2.74136	0.510603	0.700452	5	0.0650038	10	3.95319	0.654034	0.802662	10	3.70662	0.564011	0.696663	10	3.86475	0.526639	0.736303	11	3.83407	0.50325	0.732406	5	3.86837	0.662717	0.867562	3
mmu-miR-450a-5p	5	0.410666	9	1.1594	0.914663	0.935425	10	1.19427	0.804724	1.01757	10	1.37054	0.956434	1.13558	11	1.34163	0.98193	1.1127	5	1.20728	0.8558	1.02688	3	1.37756	0.929183	1.17132	5	0.751297	10	1.05976	0.553105	0.719208	10	1.05977	0.640851	0.727305	10	0.891452	0.526639	0.658192	11	1.07001	0.473993	0.744594	5	1.02165	0.60228	0.72116	3
mmu-miR-466b-5p	5	1.72493	9	0.397678	0.59086	0.794441	10	0.454343	0.400251	0.825121	10	0.333726	0.534054	0.80124	11	0.332152	0.427241	0.764701	5	0.380209	0.531477	0.754725	3	0.286338	0.408154	0.726543	5	0.806774	10	0.250438	0.981575	1.07917	10	0.290464	0.989618	1.06874	10	0.196926	0.808656	0.957411	11	0.3251	0.962068	1.09711	5	0.220291	0.914746	1.01767	3
mmu-miR-466o-5p	5	0.340259	9	0.431222	0.669872	0.789551	10	0.471153	0.384494	0.81029	10	0.364265	0.57335	0.79587	11	0.346921	0.412999	0.743717	5	0.420797	0.591041	0.757297	3	0.306183	0.429029	0.70573	5	0.0916063	10	0.271821	0.981575	1.08787	10	0.321268	0.985118	1.09578	10	0.196908	0.761825	0.956896	11	0.340651	0.978308	1.11056	5	0.233228	0.907946	1.00928	3
mmu-miR-6516-5p	5	0.239516	9	2.06666	0.937522	1.09252	10	2.01678	0.857485	1.04487	10	2.13702	0.833333	1.14992	11	2.35606	0.446411	1.33245	5	2.0578	0.8558	1.1002	3	2.27552	0.557181	1.24441	5	0.609212	10	2.83093	0.987705	0.93572	10	3.13003	0.822648	1.1758	10	2.9864	0.854924	1.23684	11	2.90555	0.962068	1.01604	5	3.01434	0.838208	1.04862	3
mmu-miR-99b-3p	5	0.103946	9	5.43695	0.868207	0.779393	10	5.77617	0.88921	0.926502	10	5.21832	0.385924	0.638303	11	5.4088	0.479285	0.762584	5	5.41167	0.685042	0.846225	3	5.43679	0.772018	0.808406	5	0	10	5.70288	0.574211	0.708212	10	5.75813	0.744173	0.836162	10	5.67076	0.526639	0.743587	11	5.56612	0.117839	0.704991	5	5.56318	0.256614	0.693882	3
mmu-miR-679-5p	5	0.576951	9	0.0795728	0.516427	0.959744	10	0.141552	0.986842	0.978643	10	0.119602	0.888732	1.0007	11	0.126161	0.956872	0.965909	5	0.178206	0.8558	1.05064	3	0.0563799	0.0974977	0.945271	5	0.19841	10	0.315948	0.932282	0.938	10	0.447227	0.97246	0.954963	10	0.321425	0.816237	0.938146	11	0.476672	0.940667	1.06427	5	0.280774	0.865224	0.977542	3
mmu-miR-670-3p	5	3.25671	9	1.38288	0.453598	0.813809	10	1.49976	0.400251	0.818545	10	1.37047	0.397152	0.720431	11	1.40248	0.427241	0.777773	5	1.31601	0.243582	0.734573	3	1.3471	0.393365	0.780602	5	4.18392	10	0.95406	0.976332	0.93626	10	0.912827	0.896786	0.925785	10	0.878422	0.767302	0.891044	11	0.89556	0.86219	0.886328	5	0.966122	0.93036	1.01934	3
mmu-miR-1231-3p	5	1.71738	9	0.0418786	0.914663	0.948116	10	0.0241924	0.27535	0.948116	10	0.0482734	0.863743	0.948116	11	0.0290286	0.485003	0.948116	5	0.0133112	0.243582	0.948116	3	0.0157912	0.48217	0.948116	5	2.87704	10	0.0787976	0.915204	1	10	0.0769113	0.896786	1	10	0.102311	0.83268	1	11	0.159308	0.978308	1.06986	5	0.0986031	0.907999	1	3
mmu-miR-132-5p	5	0.938172	9	5.26917	0.942659	1.0407	10	5.09122	0.553073	0.874303	10	5.16768	0.863943	0.869333	11	5.48076	0.940663	1.20105	5	5.39746	0.997694	1.10806	3	5.50722	0.905361	1.27352	5	0.624519	10	6.60811	0.960784	0.982506	10	6.42345	0.81181	0.806781	10	5.95753	0.526639	0.702493	11	6.58429	0.910191	0.881027	5	6.43914	0.838208	0.704093	3
mmu-miR-135a-2-3p	5	9.86357	9	2.77126	0.640147	0.820628	10	2.47693	0.164419	0.629165	10	2.92752	0.812689	0.888134	11	2.3501	0.364291	0.597795	5	1.94857	0.144781	0.529581	3	2.60828	0.764234	0.638238	5	10.5145	10	2.24081	0.987705	0.97514	10	2.35826	0.982134	0.88091	10	2.03235	0.832656	0.62586	11	3.10008	0.668318	1.54649	5	2.02144	0.913631	0.867085	3
mmu-miR-1912-5p	5	0.345054	9	0		1	10	0		1	10	0.0132437		1	11	0		1	5	0		1	3	0		1	5	0.164058	10	0		1	10	0		1	10	0		1	11	0		1	5	0		1	3
mmu-miR-1941-3p	5	0.337161	9	0.355205	0.890143	0.845545	10	0.275672	0.357997	0.822823	10	0.171749	0.34885	0.791322	11	0.423114	0.758355	0.932417	5	0.275039	0.361145	0.857326	3	0.446886	0.90705	0.953512	5	0.195496	10	0.390584	0.630683	0.730114	10	0.647667	0.855766	0.92077	10	0.535688	0.538108	0.89466	11	0.692093	0.890476	0.96793	5	0.546762	0.753033	0.874969	3
mmu-miR-1983	5	0.426367	9	5.64254	0.110366	0.590556	10	5.40264	0.0501396	0.461461	10	5.31246	0.0489497	0.487197	11	5.40918	0.0126047	0.513448	5	5.25226	0.00811041	0.408933	3	5.27461	0.0974977	0.451809	5	0.68331	10	5.97434	0.404747	0.70428	10	6.37668	0.852909	0.887411	10	5.79918	0.526639	0.574931	11	6.28128	0.68343	0.862196	5	5.96682	0.333473	0.721096	3
mmu-miR-29b-1-5p	5	0.111445	9	3.74235	0.81473	1.2784	10	3.28904	0.858813	1.01869	10	3.70818	0.833333	1.07633	11	3.60698	0.514198	1.28239	5	3.63465	0.603127	1.30218	3	3.72379	0.614894	1.4109	5	0	10	4.8709	0.486184	1.47986	10	4.39158	0.985118	1.07567	10	4.62892	0.587717	1.28715	11	4.12696	0.68343	0.890038	5	4.81973	0.587011	1.46158	3
mmu-miR-3058-3p	5	2.1837	9	0.296731	0.948566	0.945405	10	0.393505	0.761278	1.08148	10	0.209689	0.828843	0.89081	11	0.330712	0.982945	1.03366	5	0.389637	0.589787	1.04514	3	0.374062	0.913873	1.02357	5	2.11582	10	0.476926	0.974442	1.0839	10	0.296376	0.896786	0.960694	10	0.515692	0.838909	1.17171	11	0.342748	0.940667	1.07382	5	0.509178	0.910947	1.18202	3
mmu-miR-3070-3p	5	2.1837	9	0.373399	0.914663	1.11116	10	0.38756	0.758401	1.03213	10	0.218458	0.917959	1.01535	11	0.213806	0.916378	1.00423	5	0.143147	0.666392	0.935478	3	0.332939	0.91777	1.0545	5	2.11582	10	0.454775	0.951688	0.914606	10	0.452936	0.896786	0.971159	10	0.707449	0.676229	1.09346	11	0.423545	0.790781	0.946826	5	0.450224	0.905476	0.947103	3
mmu-miR-3086-5p	5	0.225261	9	2.32033	0.890143	0.85502	10	2.64755	0.672119	1.10704	10	2.37365	0.904765	0.776641	11	2.21869	0.514198	0.797446	5	2.42898	0.908747	0.980374	3	2.06901	0.455937	0.750809	5	0.051524	10	2.62948	0.80897	0.736045	10	2.92925	0.97246	1.18584	10	3.19418	0.882889	0.977122	11	2.3563	0.501664	0.731671	5	2.54163	0.757806	0.792354	3
mmu-miR-3102-5p.2-5p	5	1.0899	9	3.73475	0.937522	0.806013	10	3.57592	0.553073	0.693491	10	3.91107	0.956434	0.816139	11	3.53123	0.446411	0.746438	5	3.48983	0.378677	0.752834	3	3.6158	0.766773	0.830555	5	1.65852	10	3.83532	0.924982	0.876179	10	3.87259	0.97246	0.825418	10	3.66441	0.557937	0.771379	11	3.61581	0.501664	0.78743	5	3.62799	0.748707	0.77469	3
mmu-miR-3103-3p	5	0.255985	9	0.0889185	0.954341	0.960444	10	0.0788134	0.823355	0.993018	10	0.0811959	0.946975	0.924142	11	0.151126	0.862192	1.01575	5	0.1599	0.748969	1.04394	3	0.110612	0.973409	1.0011	5	0.125282	10	0.253047	0.517996	1.14811	10	0.269323	0.855766	1.05214	10	0.124282	0.83384	0.949997	11	0.113276	0.890265	1.00939	5	0.141952	0.865224	0.99228	3
mmu-miR-344f-3p	5	3.45467	9	2.19088	0.59086	0.818593	10	2.11965	0.240494	0.824219	10	1.99337	0.445257	0.802744	11	1.99007	0.443258	0.741524	5	2.0366	0.375243	0.797655	3	2.45523	0.929183	1.07209	5	2.39675	10	0.728356	0.645254	0.676354	10	0.786851	0.743792	0.82119	10	0.625129	0.526639	0.716678	11	0.722332	0.540656	0.728523	5	0.591474	0.436521	0.648768	3
mmu-miR-466a-3p	5	0.645658	9	2.22377	0.440388	0.616179	10	2.58337	0.439041	0.773484	10	2.52303	0.845847	0.546347	11	2.26356	0.302479	0.62503	5	2.12483	0.128544	0.536797	3	2.09409	0.485333	0.481785	5	0.226129	10	1.42189	0.372319	0.55183	10	1.52295	0.564011	0.666477	10	1.95614	0.816237	0.911485	11	1.22876	0.0723067	0.505449	5	1.47086	0.264996	0.613685	3
mmu-miR-466b-3p	5	0.223773	9	2.17772	0.440388	0.617096	10	2.52932	0.439041	0.765479	10	2.46058	0.845847	0.551404	11	2.20737	0.302479	0.622676	5	2.07872	0.129685	0.542778	3	2.03337	0.485333	0.484696	5	0.12786	10	1.38762	0.372319	0.572368	10	1.4902	0.564011	0.679375	10	1.89798	0.812069	0.926102	11	1.19145	0.0723067	0.522745	5	1.43123	0.264996	0.627473	3
mmu-miR-466c-3p	5	0.07366	9	2.22377	0.440388	0.617682	10	2.58337	0.439041	0.77537	10	2.52303	0.847297	0.54768	11	2.26111	0.302479	0.626555	5	2.12199	0.128544	0.538106	3	2.08648	0.485333	0.48296	5	0	10	1.42189	0.372319	0.56583	10	1.52295	0.564011	0.683386	10	1.95079	0.816237	0.93461	11	1.22517	0.0723067	0.518273	5	1.47086	0.264996	0.629255	3
mmu-miR-466d-3p	5	0.926136	9	2.02023	0.3639	0.716878	10	2.32568	0.515511	0.877426	10	2.07239	0.57335	0.72148	11	2.16746	0.446411	0.818317	5	1.914	0.144781	0.607482	3	1.92104	0.66758	0.626819	5	1.93324	10	1.12344	0.457592	0.69965	10	1.06119	0.251823	0.672934	10	1.20404	0.526639	0.635529	11	0.991834	0.0723067	0.597229	5	1.10956	0.256614	0.63784	3
mmu-miR-466d-5p	5	0.204798	9	0.689374	0.964604	0.97066	10	0.561617	0.662537	0.879333	10	0.527972	0.888732	0.87149	11	0.599222	0.927777	0.946931	5	0.505846	0.589787	0.84447	3	0.567474	0.816824	0.898826	5	0.202138	10	0.311636	0.630683	0.850932	10	0.513316	0.920167	0.887957	10	0.319455	0.526639	0.800897	11	0.464498	0.822088	0.908573	5	0.369099	0.730011	0.865747	3
mmu-miR-466e-3p	5	2.54786	9	2.22377	0.440388	0.616179	10	2.58337	0.439041	0.773484	10	2.52303	0.845847	0.546347	11	2.26356	0.302479	0.62503	5	2.12483	0.128544	0.536797	3	2.09409	0.485333	0.481785	5	1.52286	10	1.42189	0.372319	0.55183	10	1.52295	0.564011	0.666477	10	1.95614	0.816237	0.911485	11	1.22876	0.0723067	0.505449	5	1.47086	0.264996	0.613685	3
mmu-miR-466e-5p	5	0.225261	9	0.236318	0.516427	0.831987	10	0.388295	0.60997	0.900978	10	0.180295	0.397152	0.806572	11	0.276165	0.514198	0.846848	5	0.176251	0.30556	0.807092	3	0.185638	0.48217	0.832998	5	0.051524	10	0.122025	0.945039	1.01523	10	0.154292	0.97246	1.03688	10	0.191897	0.94719	1.08685	11	0.243697	0.929789	1.04039	5	0.150401	0.957614	1.01166	3
mmu-miR-466k	5	2.0495	9	0.172192	0.944315	1.03157	10	0.127431	0.962764	1.01376	10	0.123525	0.956434	1.07251	11	0.103604	0.92882	1.01497	5	0.157717	0.901351	1.05869	3	0.0542587	0.764234	0.971432	5	1.03743	10	0.109664	0.957071	1.05193	10	0.136379	0.896786	1.11606	10	0.01703	0.738916	1	11	0.132534	0.901508	1.04786	5	0.0506631	0.93036	1.04451	3
mmu-miR-466n-5p	5	2.0495	9	0.689374	0.964604	0.97066	10	0.561617	0.662537	0.879333	10	0.527972	0.888732	0.87149	11	0.599222	0.927777	0.946931	5	0.505846	0.589787	0.84447	3	0.567474	0.816824	0.898826	5	1.03743	10	0.311636	0.630683	0.850932	10	0.513316	0.920167	0.887957	10	0.319455	0.526639	0.800897	11	0.464498	0.822088	0.908573	5	0.369099	0.730011	0.865747	3
mmu-miR-466p-3p	5	0	9	2.22377	0.440388	0.617682	10	2.58337	0.439041	0.77537	10	2.52303	0.847297	0.54768	11	2.26111	0.302479	0.626555	5	2.12199	0.128544	0.538106	3	2.08648	0.485333	0.48296	5	0	10	1.42189	0.372319	0.56583	10	1.52295	0.564011	0.683386	10	1.95079	0.816237	0.93461	11	1.22517	0.0723067	0.518273	5	1.47086	0.264996	0.629255	3
mmu-miR-467a-3p	5	1.6582	9	1.52326	0.516427	0.728505	10	1.49496	0.348077	0.591805	10	1.54346	0.397152	0.731297	11	1.50216	0.402581	0.676565	5	1.22779	0.112606	0.622021	3	1.48723	0.724857	0.75229	5	0.79402	10	0.565485	0.630683	0.61591	10	0.753133	0.855364	0.74139	10	0.94868	0.83384	0.781579	11	0.661639	0.668318	0.685125	5	0.556206	0.587011	0.60991	3
mmu-miR-467a-5p	5	0.204798	9	2.03044	0.814127	0.738164	10	2.31116	0.992449	0.947336	10	1.8534	0.397152	0.667728	11	2.10832	0.656599	0.85849	5	1.96835	0.519483	0.703934	3	2.04676	0.642447	0.771064	5	0.524609	10	1.46942	0.219684	0.581282	10	1.49277	0.659939	0.636858	10	1.42436	0.230289	0.619304	11	1.52264	0.0892126	0.640865	5	1.48427	0.256614	0.641922	3
mmu-miR-467b-5p	5	0.23964	9	2.03044	0.814127	0.738164	10	2.31116	0.992449	0.947336	10	1.8534	0.397152	0.667728	11	2.10832	0.656599	0.85849	5	1.96835	0.519483	0.703934	3	2.05111	0.642447	0.771064	5	0.435421	10	1.46942	0.219684	0.581282	10	1.49277	0.659939	0.636858	10	1.42436	0.230289	0.619304	11	1.52264	0.0892126	0.640865	5	1.47225	0.256614	0.641922	3
mmu-miR-467d-3p	5	2.02402	9	1.52326	0.516427	0.728505	10	1.49496	0.348077	0.591805	10	1.54346	0.397152	0.731297	11	1.50216	0.402581	0.676565	5	1.22779	0.112606	0.622021	3	1.48723	0.724857	0.75229	5	1.05623	10	0.565485	0.630683	0.61591	10	0.753133	0.855364	0.74139	10	0.977957	0.883434	0.781579	11	0.661639	0.668318	0.685125	5	0.574249	0.60228	0.60991	3
mmu-miR-467e-5p	5	0.135926	9	4.09018	0.375673	0.763389	10	3.70908	0.251279	0.538506	10	3.70353	0.37601	0.606378	11	4.06726	0.446411	0.790791	5	3.85837	0.112606	0.623141	3	4.15356	0.764234	0.732718	5	0.105329	10	2.1587	0.500316	0.531505	10	2.35195	0.564011	0.604094	10	1.93384	0.526639	0.419295	11	2.63232	0.68343	0.782146	5	2.07355	0.436521	0.566745	3
mmu-miR-503-3p	5	3.94125	9	0.180969	0.611254	0.890605	10	0.357592	0.956188	1.02024	10	0.0989241	0.397152	0.809164	11	0.143355	0.41952	0.87624	5	0.177497	0.386673	0.923776	3	0.216735	0.61719	0.943934	5	3.71493	10	0.249717	0.751832	0.829975	10	0.220735	0.800849	0.846166	10	0.512686	0.919153	0.936687	11	0.358652	0.920094	0.910743	5	0.171911	0.611091	0.839207	3
mmu-miR-5123	5	2.51991	9	0.147414	0.575541	0.923566	10	0.236369	0.881306	0.970874	10	0.25218	0.983077	0.990617	11	0.113016	0.446411	0.89329	5	0.241041	0.971854	0.947147	3	0.0905182	0.305126	0.895289	5	1.51987	10	0		1	10	0.034126	0.967574	1	10	0.0483422	0.842323	1	11	0.118858	0.68343	1.05545	5	0.0365214	0.918714	1	3
mmu-miR-5627-5p	5	0.0731673	9	0.17969	0.529722	1.07995	10	0.133153	0.681989	1.06964	10	0.0259062	0.863743	0.9691	11	0.075647	0.966852	1.01317	5	0.177894	0.666392	1.1366	3	0.139454	0.871156	1.0498	5	0.0598711	10	0.0285119	0.947906	1	10	0.0263677	0.920167	1	10	0.104495	0.816237	1	11	0.0390988	0.978308	1	5	0.0748978	0.93036	1	3
mmu-miR-668-3p	5	8.32426	9	7.71026	0.890143	0.787436	10	7.73361	0.512361	0.778098	10	7.97628	0.85481	0.884197	11	7.02136	0.514198	0.444797	5	6.84403	0.30556	0.469858	3	7.37775	0.764234	0.585256	5	7.77885	10	8.40104	0.986301	1.41782	10	8.42735	0.97246	1.48296	10	7.75687	0.83384	0.686469	11	9.24514	0.81774	2.27504	5	8.03854	0.954904	1.16626	3
mmu-miR-669f-5p	5	10.2933	9	1.62551	0.890143	0.921589	10	1.51034	0.173274	0.80256	10	1.61996	0.904765	0.756875	11	1.49032	0.250686	0.774703	5	1.50935	0.386673	0.867667	3	1.25344	0.305126	0.681815	5	9.49835	10	0.594028	0.630683	0.85037	10	0.651922	0.773536	0.885306	10	0.601645	0.526639	0.832703	11	0.785376	0.875507	0.995359	5	0.51068	0.587011	0.890903	3
mmu-miR-670-5p	5	0.343918	9	1.76581	0.917797	0.97675	10	1.77708	0.753623	0.954033	10	1.66746	0.812689	0.944713	11	1.60196	0.520636	0.861781	5	1.49682	0.460164	0.759518	3	1.63705	0.642447	0.880372	5	0.176295	10	1.06882	0.821172	0.918973	10	1.12951	0.965869	0.892857	10	0.988488	0.655345	1.02083	11	1.20938	0.985821	0.977417	5	1.12967	0.914746	0.980956	3
mmu-miR-6930-5p	5	0.0982752	9	0.012595	0.954341	1	10	0.0400907	0.854744	1	10	0.0466866	0.863743	1	11	0.102091	0.681255	1.03489	5	0.0254357	0.937593	1	3	0.0310803	0.929183	1	5	0	10	0.130639	0.93106	0.916252	10	0.0162756	0.773536	0.871019	10	0.289991	0.875291	1.00049	11	0.204486	0.993125	0.970256	5	0.243439	0.956899	0.944467	3
mmu-miR-6942-5p	5	2.89835	9	0.118778	0.968851	1.02774	10	0.0890327	0.883346	0.985542	10	0.0644797	0.845847	1.00221	11	0.111291	0.998102	0.994458	5	0.145851	0.8558	1.02882	3	0.0799707	0.91414	0.979194	5	1.8978	10	0.361545	0.850673	1.09216	10	0.299192	0.896786	1.07379	10	0.225971	0.972958	1.01485	11	0.157132	0.940667	0.968093	5	0.0850953	0.838208	0.867508	3
mmu-miR-6970-5p	5	2.63615	9	0.215247	0.942941	0.901292	10	0.221731	0.881369	0.926635	10	0.193303	0.871045	0.961187	11	0.20123	0.924397	0.941474	5	0.116442	0.571705	0.861175	3	0.209968	0.928263	0.890199	5	3.2133	10	0.273893	0.92195	1.05063	10	0.271512	0.93675	1.02136	10	0.319805	0.770326	1.04646	11	0.221064	0.992512	1.01162	5	0.240756	0.961217	1.08999	3
mmu-miR-6984-3p	5	2.91231	9	0.719149	0.914663	0.972846	10	0.495842	0.282344	0.82418	10	0.546471	0.821222	0.918614	11	0.87236	0.905172	1.06041	5	0.869278	0.890445	1.03173	3	0.641706	0.764234	0.945919	5	2.97704	10	0.454304	0.546918	0.74426	10	0.423818	0.564011	0.736463	10	0.545172	0.612362	0.81944	11	0.404426	0.401628	0.688469	5	0.625071	0.907946	0.748829	3
mmu-miR-6994-5p	5	2.96177	9	0.680595	0.889528	1.09943	10	0.722578	0.173274	1.18452	10	0.80683	0.812689	1.14799	11	0.558138	0.848553	1.07949	5	0.740592	0.128544	1.23315	3	0.73641	0.642447	1.28678	5	1.93702	10	0.82203	0.981575	1.00299	10	0.929056	0.896786	0.992538	10	1.26874	0.526639	1.35804	11	1.04843	0.761935	1.25237	5	1.07415	0.725545	1.29243	3
mmu-miR-7037-5p	5	2.95679	9	0.437225	0.972841	1.00069	10	0.525533	0.672119	1.06027	10	0.396951	0.946975	1.02346	11	0.487478	0.940663	1.02822	5	0.371212	0.838636	0.980533	3	0.341389	0.628836	0.972246	5	1.93702	10	0.993747	0.751832	1.24028	10	0.683112	0.982134	0.843872	10	0.909717	0.808656	1.14812	11	0.637879	0.943194	0.859	5	1.02631	0.765989	1.32347	3
mmu-miR-7213-5p	5	2.96177	9	0.530911	0.944793	0.968161	10	0.688991	0.689964	1.07372	10	0.486418	0.862065	0.998886	11	0.456909	0.789207	0.937499	5	0.444674	0.682889	0.923942	3	0.550467	0.993582	0.987615	5	1.93702	10	0.992778	0.977656	0.957349	10	1.0187	0.97246	0.979274	10	1.09939	0.964328	1.02722	11	0.814286	0.839972	0.790097	5	0.7978	0.838208	0.730253	3
mmu-miR-7648-3p	5	2.95679	9	0.0706897	0.942659	0.993053	10	0.0353335	0.86663	0.959539	10	0.0132437	0.828843	0.959539	11	0.0580479	0.965308	1.0018	5	0.00912737	0.589787	0.959539	3	0.0209704	0.817919	0.959539	5	1.93702	10	0.0238898	0.947906	1	10	0.0615525	0.896786	1	10	0.0235184	0.850793	1	11	0.0110274	0.992512	1	5	0.0798101	0.838208	1	3
mmu-miR-7667-5p	5	0.154096	9	0		1	10	0.0382054	0.674779	1	10	0		1	11	0.0195363	0.884396	1	5	0.0205602	0.832737	1	3	0		1	5	0.237378	10	0.0268	0.833903	1	10	0		1	10	0.0566291	0.83384	1	11	0.0215711	0.822088	1	5	0.011916	0.818245	1	3
mmu-miR-101b-3p	5	1.00933	9	7.19426	0.987942	0.973743	10	7.62015	0.221413	1.31678	10	7.27851	0.917959	1.02945	11	7.23151	0.981418	1.04798	5	7.26626	0.901351	1.03539	3	7.26944	0.875488	1.04664	5	0.472403	10	5.79135	0.986301	0.826738	10	5.97038	0.861151	1.22006	10	6.41876	0.526639	1.26585	11	5.67831	0.980683	0.90055	5	5.98908	0.838208	1.10913	3
mmu-miR-129-5p	5	1.00933	9	10.4363	0.937522	0.852112	10	11.0454	0.248425	1.34437	10	10.0418	0.397152	0.647892	11	10.6988	0.900711	0.972883	5	10.6254	0.991179	1.0077	3	10.7117	0.933556	0.920683	5	0.472403	10	10.8161	0.839012	0.938901	10	10.7601	0.871307	0.898262	10	10.8805	0.856891	0.979112	11	11.0053	0.985821	1.09256	5	10.8545	0.913631	0.941277	3
mmu-miR-132-3p	5	1.00933	9	7.78843	0.912599	0.388131	10	8.88105	0.846931	1.47815	10	8.91317	0.904765	0.818377	11	6.64652	0.531659	0.208265	5	6.54517	0.436957	0.26883	3	6.57997	0.508797	0.2735	5	0.472403	10	8.49357	0.991517	2.71449	10	7.73246	0.97246	1.16173	10	9.20835	0.888132	11.8493	11	9.29935	0.940667	4.29206	5	7.81644	0.954904	1.59827	3
mmu-miR-181c-5p	5	1.34931	9	10.1192	0.440388	0.871571	10	10.3686	0.801979	1.02476	10	10.1253	0.845847	0.970931	11	10.046	0.305284	0.861627	5	10.0578	0.484243	0.822558	3	10.0767	0.821991	0.910497	5	0.983003	10	9.59036	0.997305	1.01168	10	9.65345	0.967574	1.16977	10	9.77914	0.590554	1.2155	11	9.78101	0.81774	1.21337	5	9.66116	0.928927	1.15482	3
mmu-miR-191-3p	5	1.03635	9	6.01754	0.59086	0.855004	10	5.55126	0.248425	0.634029	10	5.72126	0.607736	0.771686	11	6.11402	0.555862	0.876786	5	6.09105	0.685042	0.885292	3	6.14627	0.772018	0.942255	5	1.38474	10	6.07041	0.751832	0.721727	10	6.38455	0.993099	0.956043	10	5.79015	0.548671	0.606686	11	6.23327	0.668318	0.843071	5	5.90309	0.618754	0.731062	3
mmu-miR-1951	5	1.5533	9	0.0415207	0.914663	0.936607	10	0.0823007	0.994143	0.972081	10	0.0516798	0.890535	0.957476	11	0.0901201	0.981418	0.988749	5	0.0301811	0.687172	0.924142	3	0		0.924142	5	1.86625	10	0.0609049	0.751832	1.04316	10	0		1	10	0.08168	0.555557	1.07432	11	0.0737209	0.784137	1.0232	5	0.104759	0.742124	1.04451	3
mmu-miR-466c-5p	5	0.789305	9	2.34298	0.516427	0.912689	10	2.09397	0.384494	0.643957	10	1.8512	0.34885	0.656933	11	2.29485	0.404205	0.910241	5	2.16335	0.386673	0.737506	3	2.25737	0.485333	0.838955	5	0.760949	10	1.26752	0.929073	0.891133	10	1.32148	0.93675	0.908876	10	1.02699	0.526639	0.781163	11	1.28958	0.91253	0.954293	5	1.07421	0.560193	0.801452	3
mmu-miR-466f	5	0.478147	9	0.237804	0.942659	1.01494	10	0.2036	0.74962	1.02022	10	0.133328	0.607736	0.939544	11	0.0919367	0.309576	0.895848	5	0.113354	0.361145	0.93567	3	0.184163	0.882247	0.940366	5	1.02063	10	0.0756893	0.991517	1.05193	10	0.117178	0.97246	1.03979	10	0.0377145	0.814063	1	11	0.035452	0.91253	1	5	0.135447	0.913631	1	3
mmu-miR-466f-5p	5	2.28443	9	0.237804	0.942659	1.01494	10	0.193415	0.721921	1.02022	10	0.133328	0.607736	0.939544	11	0.0919367	0.309576	0.895848	5	0.101148	0.358149	0.93567	3	0.168903	0.856874	0.940366	5	2.69114	10	0.0756893	0.991517	1.05193	10	0.117178	0.97246	1.03979	10	0.0377145	0.814063	1	11	0.035452	0.91253	1	5	0.135447	0.913631	1	3
mmu-miR-669f-3p	5	0.66456	9	1.32171	0.3639	0.828783	10	1.23175	0.273931	0.88698	10	1.24971	0.57335	0.818698	11	1.23458	0.446411	0.821237	5	1.23444	0.484243	0.929738	3	1.16708	0.48217	0.765095	5	0.240808	10	0.453138	0.833903	0.903023	10	0.458391	0.887902	0.893563	10	0.403117	0.614148	0.872026	11	0.477391	0.839972	0.902565	5	0.347276	0.686741	0.831229	3
mmu-miR-7020-3p	5	0.561568	9	0.012595	0.840016	0.967406	10	0.0110965	0.398622	0.967406	10	0.0541179	0.940731	0.967406	11	0.0300888	0.950698	0.967406	5	0.00912737	0.460057	0.967406	3	0.0367616	0.972476	0.9997	5	0.72916	10	0.0782932	0.981575	0.987766	10	0		0.946898	10	0.096614	0.816237	1.02731	11	0.141358	0.737693	1.052	5	0.0409942	0.907946	0.946898	3
mmu-miR-7092-3p	5	0.0746115	9	1.17065	0.59086	0.850001	10	1.57141	0.610523	1.09383	10	1.27403	0.877043	0.994016	11	1.30873	0.886121	0.859138	5	1.35377	0.937469	1.01148	3	1.1912	0.628836	0.862439	5	0.113409	10	1.35123	0.976279	0.804356	10	0.97834	0.822648	0.727982	10	1.73159	0.63076	1.31542	11	1.22397	0.86219	0.808258	5	1.38847	0.968461	0.792027	3
mmu-miR-5104b-5p	5	1.36368	9	0.0689406	0.935216	0.967726	10	0.0789486	0.903075	0.960375	10	0.0246749	0.708984	0.924142	11	0.0752406	0.940663	0.969948	5	0.0260098	0.531477	0.924142	3	0.0946877	0.993582	0.954992	5	1.65097	10	0.116029	0.987705	1.00557	10	0.0719278	0.97246	1.02127	10	0.0399849	0.784031	0.963966	11	0.0792453	0.962068	0.997479	5	0.0814501	0.954904	0.963966	3
mmu-miR-296-3p	5	5.27133	9	1.49255	0.0879853	0.645842	10	1.27567	0.164419	0.560016	10	1.46175	0.37601	0.649682	11	1.26786	0.00191763	0.549965	5	1.1299	0.00811041	0.489499	3	1.34868	0.305126	0.624049	5	6.39462	10	0.980418	0.500316	0.662211	10	1.23244	0.81181	0.793715	10	0.965647	0.526639	0.760808	11	1.01887	0.401628	0.716004	5	1.17939	0.753033	0.908044	3
mmu-miR-6987-5p	5	4.11811	9	0.0541156	0.942941	1.03134	10	0.0546831	0.88921	1	10	0.00938526	0.890535	1	11	0.047461	0.981418	1	5	0.0122063	0.881635	1	3	0.0655165	0.907137	1.04164	5	3.54793	10	0.148578	0.996645	1.01743	10	0.119698	0.97246	0.931064	10	0.146576	0.998785	1.00026	11	0.0506168	0.789785	0.931064	5	0.208012	0.91349	1.10845	3
mmu-miR-98-5p	5	6.40923	9	9.95876	0.914663	0.922752	10	9.38466	0.233294	0.49207	10	9.88391	0.607736	0.830528	11	9.90051	0.568847	0.835176	5	9.87757	0.469214	0.828855	3	9.75521	0.55248	0.752898	5	6.40854	10	9.58764	0.73876	0.664762	10	9.70157	0.855766	0.850035	10	9.50737	0.648811	0.599956	11	9.80192	0.875507	0.850529	5	9.5046	0.742124	0.56626	3
mmu-miR-297a-5p	5	0.523684	9	0.631771	0.937522	0.960531	10	0.723502	0.903075	0.956454	10	0.279412	0.397152	0.749026	11	0.440016	0.446411	0.857664	5	0.42958	0.388728	0.825643	3	0.560759	0.786023	0.892503	5	1.04592	10	0.245542	0.947906	0.987979	10	0.260153	0.97246	1.02586	10	0.178541	0.62368	0.932168	11	0.309905	0.984802	1.01971	5	0.242383	0.918714	0.954895	3
mmu-miR-6933-5p	5	0.0495854	9	0.116648	0.516427	0.936082	10	0.142696	0.384494	0.938488	10	0.302074	0.967347	0.987508	11	0.163812	0.531261	0.950501	5	0.167814	0.666392	0.981353	3	0.258369	0.929183	1.02706	5	0	10	0.406468	0.814895	0.883562	10	0.742849	0.844996	1.21585	10	0.346398	0.538108	0.927608	11	0.633968	0.885323	1.05736	5	0.645981	0.838208	1.09157	3
mmu-miR-322-3p	5	1.79121	9	0.917754	0.440388	0.640907	10	1.1473	0.367358	0.780285	10	1.31635	0.845847	0.778785	11	1.21004	0.618756	0.864604	5	1.12663	0.520535	0.799833	3	1.25543	0.717337	0.851167	5	3.41245	10	1.16819	0.372319	0.72237	10	1.20763	0.564011	0.678707	10	1.09633	0.460205	0.635571	11	1.12654	0.156897	0.664464	5	1.25902	0.440147	0.751288	3
mmu-miR-503-5p	5	2.35692	9	1.51487	0.59086	0.781541	10	1.42893	0.221413	0.770639	10	1.45562	0.812689	0.737985	11	1.53463	0.514198	0.826647	5	1.4827	0.331283	0.780603	3	1.61757	0.879735	0.805921	5	3.26942	10	2.32607	0.334874	0.716524	10	2.28606	0.564011	0.651073	10	2.33211	0.530071	0.83965	11	2.33448	0.342674	0.748099	5	2.31429	0.264996	0.70514	3
mmu-miR-6958-3p	5	0.225261	9	0.275892	0.529722	0.729429	10	0.650351	0.869207	0.990324	10	0.525315	0.940731	0.875788	11	0.315264	0.557582	0.699654	5	0.330439	0.512014	0.728353	3	0.392597	0.772018	0.732426	5	0.525579	10	0.402687	0.986301	1.02845	10	0.409957	0.97246	1.07379	10	0.488462	0.83268	1.08852	11	0.495684	0.920094	1.18444	5	0.328313	0.954904	1.03279	3
mmu-miR-101a-3p	5	1.87574	9	7.10424	0.942659	1.0838	10	7.06737	0.956188	0.933356	10	7.17824	0.845847	1.03285	11	7.26634	0.6347	1.16163	5	7.15105	0.741387	1.09939	3	7.1288	0.933556	1.1394	5	2.95428	10	5.9901	0.890045	0.837686	10	6.17534	0.97246	1.02933	10	6.25932	0.859089	0.952448	11	6.31445	0.858947	0.989044	5	6.22306	0.93036	1.07537	3
mmu-miR-18a-5p	5	0	9	2.77199	0.0879853	0.613167	10	2.99866	0.0503764	0.676131	10	2.53634	0.242928	0.528813	11	2.67425	0.0914285	0.558332	5	2.81831	0.00811041	0.618672	3	2.56013	0.305126	0.492044	5	0	10	1.70583	0.379952	0.535229	10	2.0546	0.743792	0.711552	10	2.10534	0.566017	0.755104	11	1.94849	0.473189	0.660933	5	2.16853	0.725545	0.797798	3
mmu-miR-33-3p	5	0.444955	9	1.39082	0.890143	1.13092	10	1.39755	0.486703	1.07749	10	1.36558	0.845847	1.05946	11	1.27848	0.929722	1.02648	5	1.3203	0.751971	1.12371	3	1.49796	0.764234	1.28125	5	0.259756	10	1.04203	0.630683	1.19109	10	1.26097	0.513564	1.34329	10	1.11043	0.568866	1.24143	11	1.21963	0.4418	1.38313	5	1.06332	0.725545	1.254	3
mmu-miR-466m-5p	5	9.04612	9	0.602701	0.934959	0.952006	10	0.417602	0.348077	0.85136	10	0.36432	0.548433	0.816673	11	0.47037	0.520023	0.839937	5	0.483365	0.559501	0.826764	3	0.412915	0.510603	0.805247	5	6.23355	10	0.289519	0.953883	1.03791	10	0.31071	0.97246	1.04287	10	0.0911855	0.557937	0.842526	11	0.314334	0.9555	1.05284	5	0.231341	0.877284	0.922787	3
mmu-miR-494-5p	5	3.23898	9	0.442755	0.914663	1.08498	10	0.349304	0.884999	1.07177	10	0.265992	0.904765	0.99755	11	0.362848	0.956872	1.02822	5	0.461934	0.58492	1.06746	3	0.59921	0.764234	1.10447	5	1.84823	10	0.942715	0.364844	0.744625	10	1.04063	0.81181	0.786286	10	0.877382	0.526639	0.63679	11	1.35395	0.943194	1.01397	5	0.980179	0.549989	0.801018	3
mmu-miR-190a-3p	5	3.509	9	0.387355	0.914663	1.03289	10	0.410386	0.59172	1.06101	10	0.402911	0.87017	1.0585	11	0.53463	0.514198	1.1381	5	0.480596	0.621481	1.14724	3	0.367421	0.817919	1.04501	5	4.13006	10	0.146008	0.671482	0.83651	10	0.262476	0.896786	0.902628	10	0.222178	0.672235	0.859161	11	0.311328	0.941664	0.948498	5	0.112663	0.618754	0.862907	3
mmu-miR-1306-3p	5	0.218451	9	0.0836492	0.890143	0.959016	10	0.321862	0.486703	1.08936	10	0.188969	0.956434	1.08417	11	0.122191	0.905172	1.00317	5	0.247831	0.715111	1.05936	3	0.151293	0.954373	1.0267	5	0.376888	10	0.103858	0.981575	0.904757	10	0.100466	0.97246	0.953398	10	0.044203	0.63382	0.904757	11	0.120344	0.985821	0.960681	5	0.119985	0.978779	0.904757	3
mmu-miR-1945	5	0.370263	9	0.128661	0.963698	0.969605	10	0.193677	0.761278	1.01156	10	0.258905	0.888732	0.996757	11	0.185424	0.848553	0.988427	5	0.158447	0.977601	0.932057	3	0.216735	0.772018	1.02696	5	0.103771	10	0.432507	0.986301	0.914641	10	0.360034	0.896786	1.00083	10	0.384531	0.856426	0.968065	11	0.285253	0.81774	0.95228	5	0.29896	0.838208	0.973676	3
mmu-miR-7677-3p	5	0.658958	9	0.115488	0.938828	0.99462	10	0.141445	0.932661	0.999627	10	0.111647	0.956434	0.98525	11	0.111849	0.940663	0.994851	5	0.0513072	0.386673	0.9533	3	0.123474	0.96782	1.01669	5	0.627563	10	0.0847226	0.73876	1.05193	10	0.0831858	0.674609	1.05945	10	0.02959	0.826771	1	11	0.0974619	0.68343	1.05295	5	0.137414	0.754809	1.08432	3
mmu-miR-3084-3p	5	0.669375	9	2.34803	0.890143	1.06056	10	2.63091	0.233372	1.38689	10	2.4508	0.607736	1.12634	11	2.57481	0.514198	1.35898	5	2.54161	0.243582	1.25932	3	2.8301	0.0974977	1.49341	5	0.212875	10	3.47241	0.833903	1.06547	10	3.77305	0.55739	1.4552	10	3.39532	0.712784	1.19346	11	3.67894	0.44344	1.52945	5	3.60902	0.718296	1.34567	3
mmu-miR-7075-3p	5	2.97778	9	0.50109	0.914663	0.950093	10	0.444735	0.592811	0.92666	10	0.762987	0.956434	1.1215	11	0.477976	0.848553	0.854669	5	0.267922	0.464444	0.78221	3	0.38513	0.741914	0.877122	5	1.70137	10	0.627988	0.932631	0.994828	10	0.407371	0.887902	0.915921	10	0.555668	0.816237	0.81825	11	0.888656	0.980336	1.23752	5	0.552677	0.902378	0.989781	3
mmu-miR-488-5p	5	2.97778	9	0.527406	0.942941	0.953426	10	0.468833	0.674779	0.929248	10	0.576516	0.974616	0.993563	11	0.683314	0.848553	1.08269	5	0.592257	0.968062	1.08682	3	0.74249	0.78251	1.0473	5	1.70137	10	0.322895	0.73876	0.921783	10	0.431895	0.980126	0.949397	10	0.320257	0.732385	0.970701	11	0.468439	0.940667	1.00345	5	0.540026	0.838208	1.01439	3
mmu-let-7a-1-3p	5	9.86744	9	5.29596	0.942659	0.904787	10	4.99184	0.398622	0.796835	10	5.26812	0.904765	0.843128	11	5.49573	0.981418	1.04476	5	5.57215	0.919061	1.03887	3	5.20429	0.817919	0.760757	5	11.0647	10	3.99214	0.500316	0.75581	10	4.23453	0.855766	0.909088	10	3.73634	0.526639	0.588915	11	4.20009	0.563852	0.797414	5	3.97937	0.658055	0.759776	3
mmu-let-7a-2-3p	5	1.35671	9	0.305219	0.937522	0.971315	10	0.271867	0.520061	0.95295	10	0.284942	0.863743	0.969194	11	0.419396	0.905172	0.996092	5	0.351107	0.989443	1.00333	3	0.443433	0.772018	1.11637	5	1.61985	10	0.404577	0.759678	0.850932	10	0.465153	0.910243	0.854971	10	0.307152	0.63382	0.770506	11	0.514711	0.978993	1.0092	5	0.73507	0.697149	1.09784	3
mmu-let-7a-5p	5	0.0946836	9	15.7139	0.942659	1.01203	10	15.2203	0.242138	0.700699	10	15.7013	0.904765	1.05558	11	15.6308	0.981418	0.987023	5	15.6248	0.968062	1.01718	3	15.3567	0.642447	0.769541	5	0	10	15.7838	0.915204	0.976456	10	15.6586	0.822648	0.822609	10	15.2916	0.526639	0.711542	11	15.7221	0.796826	0.791189	5	15.6774	0.838208	0.723228	3
mmu-let-7b-3p	5	2.80946	9	3.71065	0.954022	0.971847	10	2.95533	0.164419	0.640997	10	3.38848	0.828843	0.816778	11	3.58248	0.940663	1.00678	5	3.69827	0.9601	1.24647	3	3.69344	0.936248	1.08766	5	2.37788	10	3.39292	0.738885	0.782022	10	3.58815	0.896786	0.883038	10	3.21319	0.527626	0.712806	11	3.53243	0.81774	0.887098	5	3.443	0.808336	0.893302	3
mmu-let-7b-5p	5	1.21332	9	14.8235	0.917797	1.33466	10	14.463	0.631453	0.986178	10	14.9466	0.85481	1.25457	11	14.519	0.902306	1.0283	5	14.6755	0.968062	1.02958	3	14.2659	0.305126	0.819144	5	1.32091	10	14.5638	0.751832	0.808891	10	14.2262	0.564011	0.651894	10	14.4955	0.530071	0.765685	11	14.3783	0.561064	0.692908	5	14.4353	0.717622	0.674393	3
mmu-let-7c-1-3p	5	0.632942	9	1.41097	0.985932	1.00685	10	1.05801	0.282344	0.772693	10	1.23952	0.845847	0.960739	11	1.4835	0.92882	1.09787	5	1.38704	0.977601	0.98908	3	1.53841	0.766773	1.08667	5	0.921754	10	1.39797	0.383895	0.803908	10	1.50443	0.814655	0.898967	10	1.29717	0.526639	0.709354	11	1.66646	0.940667	1.02024	5	1.5768	0.866846	0.93324	3
mmu-let-7c-2-3p	5	2.22612	9	5.29596	0.942659	0.904107	10	4.99145	0.398622	0.796237	10	5.26812	0.904765	0.842494	11	5.49535	0.981418	1.04343	5	5.57227	0.919061	1.03737	3	5.2035	0.817919	0.76093	5	1.63739	10	3.99081	0.500316	0.75581	10	4.23453	0.855766	0.909088	10	3.73634	0.526639	0.588915	11	4.20009	0.563852	0.797414	5	3.97937	0.658055	0.759776	3
mmu-let-7c-5p	5	0	9	16.1502	0.935939	1.14422	10	15.6707	0.273931	0.81344	10	16.1877	0.867892	1.13228	11	15.9775	0.940663	0.980533	5	15.9963	0.933202	1.02898	3	15.6435	0.627609	0.780686	5	0	10	16.1939	0.881683	0.901637	10	15.9543	0.743792	0.730786	10	15.884	0.526639	0.684769	11	16.0373	0.69824	0.727015	5	16.1535	0.866846	0.750195	3
mmu-let-7d-3p	5	0.0559215	9	6.69826	0.890143	1.20983	10	6.08145	0.439041	0.784383	10	6.47935	0.957792	0.954836	11	6.8474	0.616504	1.25702	5	6.59042	0.890445	1.01095	3	6.95831	0.772018	1.26346	5	0.069963	10	7.21771	0.981575	0.761587	10	7.47528	0.855766	1.09202	10	6.54611	0.557937	0.703979	11	7.10637	0.992512	0.974401	5	7.25299	0.93036	0.936287	3
mmu-let-7d-5p	5	9.24594	9	14.0979	0.967907	0.998097	10	13.8807	0.28754	0.871223	10	14.1603	0.911705	1.0613	11	13.9764	0.79044	0.941288	5	14.0487	0.908747	0.988635	3	13.8052	0.305126	0.818127	5	10.5939	10	14.3223	0.976332	0.914065	10	14.158	0.855364	0.871602	10	14.1919	0.712784	0.898508	11	14.2542	0.890265	0.919555	5	14.2644	0.913631	0.917516	3
mmu-let-7e-3p	5	7.67557	9	2.58365	0.942659	1.19921	10	2.36734	0.783002	1.0437	10	2.48803	0.995544	1.0944	11	2.55882	0.940663	1.14056	5	2.62121	0.852982	1.32662	3	2.5195	0.970035	1.04718	5	7.21106	10	2.95104	0.981575	0.890289	10	2.88036	0.940505	0.892748	10	2.67431	0.676229	0.727639	11	2.71053	0.81774	0.757802	5	2.96925	0.969269	0.909034	3
mmu-let-7e-5p	5	7.30992	9	13.1729	0.972841	1.05796	10	12.7545	0.276941	0.809272	10	13.1793	0.959868	1.08265	11	13.0801	0.940663	1.0493	5	13.0338	0.758246	1.01572	3	12.9368	0.764234	0.933072	5	8.01706	10	13.7727	0.852686	0.851734	10	13.7484	0.870534	0.799799	10	13.4737	0.526639	0.810942	11	13.7368	0.761935	0.836387	5	13.7641	0.866846	0.924718	3
mmu-let-7f-1-3p	5	0.0464896	9	2.3619	0.890143	0.913099	10	2.15267	0.173274	0.72669	10	2.28148	0.812689	0.695772	11	2.51262	0.884868	0.974662	5	2.71804	0.929446	1.04595	3	2.54768	0.871578	0.904572	5	0.282518	10	1.78478	0.596413	0.763168	10	2.04549	0.855766	0.787843	10	1.63655	0.555557	0.735724	11	2.12795	0.87875	0.929768	5	1.78137	0.480242	0.706941	3
mmu-let-7f-5p	5	0.381696	9	15.3068	0.944315	1.00672	10	14.8337	0.240494	0.623923	10	15.2831	0.90936	0.969367	11	15.4204	0.931636	1.08007	5	15.2838	0.867485	0.927014	3	15.1445	0.764234	0.860334	5	0.271833	10	14.5051	0.852686	0.759035	10	14.639	0.939967	0.929549	10	14.1776	0.622148	0.510296	11	14.6591	0.940667	0.765113	5	14.294	0.686741	0.582117	3
mmu-let-7g-3p	5	0	9	3.9037	0.937522	1.13688	10	3.90514	0.705742	1.153	10	3.80217	0.956434	0.959525	11	3.84114	0.940663	1.08868	5	3.80816	0.94969	1.09881	3	4.12099	0.48814	1.28605	5	0	10	5.18282	0.986301	0.816842	10	5.38915	0.855766	1.09799	10	4.96307	0.766087	0.802941	11	5.24576	0.940667	0.967416	5	5.27691	0.907946	1.01184	3
mmu-let-7g-5p	5	0.558594	9	14.395	0.890143	0.907703	10	14.0624	0.18684	0.695746	10	14.3537	0.612431	0.900727	11	14.2244	0.446411	0.746124	5	14.3842	0.559501	0.934458	3	14.2642	0.516559	0.868708	5	2.03905	10	14.0796	0.737848	0.757676	10	14.1875	0.877164	0.824254	10	13.9582	0.566815	0.69513	11	14.1921	0.822534	0.799553	5	13.9841	0.712449	0.59926	3
mmu-let-7i-3p	5	0.342337	9	7.16856	0.942659	0.97285	10	7.04723	0.599789	0.893448	10	7.07521	0.859773	0.877536	11	7.08463	0.848553	0.937946	5	7.11634	0.859871	0.947268	3	7.26071	0.984491	1.00191	5	0.0779973	10	7.63802	0.996645	0.808097	10	7.73615	0.97246	1.07691	10	7.43966	0.811179	0.886812	11	7.84053	0.885323	1.02643	5	7.75213	0.928927	1.07417	3
mmu-let-7i-5p	5	0	9	13.4623	0.937522	0.93392	10	13.0796	0.237739	0.679134	10	13.4657	0.887988	1.05364	11	12.9504	0.479229	0.58537	5	13.4584	0.730701	0.936018	3	13.139	0.593498	0.782028	5	0	10	13.0754	0.546918	0.620722	10	12.9969	0.564011	0.648179	10	12.9509	0.526639	0.518156	11	13.3439	0.725455	0.758268	5	12.9968	0.626033	0.484551	3
mmu-let-7j	5	0.191766	9	9.70801	0.954341	1.07946	10	9.16585	0.221413	0.69017	10	9.93994	0.536022	1.25339	11	9.10303	0.487509	0.688665	5	9.59765	0.852982	0.979055	3	9.54602	0.928263	0.795364	5	0.129766	10	9.69196	0.73876	0.781423	10	9.71916	0.844996	0.862429	10	9.6569	0.648811	0.804159	11	9.74261	0.782219	0.774864	5	9.76247	0.858786	0.72684	3
mmu-let-7k	5	0.299264	9	3.92815	0.914663	1.78046	10	3.62515	0.828715	1.26381	10	3.73119	0.863743	1.46163	11	3.32115	0.98193	0.956042	5	3.93379	0.603127	1.65591	3	3.7461	0.766773	1.53551	5	0.294787	10	3.23854	0.915204	0.551355	10	3.58795	0.983308	0.93693	10	4.09349	0.655345	1.29592	11	3.48175	0.985821	0.919377	5	3.21601	0.882416	0.662963	3
mmu-miR-100-3p	5	4.96799	9	2.24188	0.868207	0.80384	10	2.45663	0.809805	0.949525	10	2.29402	0.826809	0.792292	11	2.4925	0.959918	1.01014	5	2.39847	0.864075	0.824923	3	2.7219	0.871605	0.982447	5	5.66324	10	1.75352	0.981575	0.958476	10	1.74249	0.97246	0.921054	10	1.52019	0.800583	0.820753	11	1.68473	0.990319	0.966361	5	1.6727	0.968461	0.899143	3
mmu-miR-100-5p	5	0.0526591	9	5.83266	0.951625	1.07774	10	5.79003	0.844143	1.02818	10	5.90794	0.993343	0.937948	11	5.91321	0.99234	1.07127	5	6.06279	0.890445	1.28442	3	5.99424	0.929183	1.1513	5	0	10	5.6746	0.893929	0.880676	10	5.80885	0.989618	1.06229	10	5.45001	0.618543	0.756633	11	5.91384	0.940667	1.00941	5	5.77552	0.957614	0.923302	3
mmu-miR-101a-5p	5	0.257254	9	2.12555	0.944315	1.01606	10	2.1217	0.883346	1.00428	10	2.0662	0.87578	1.0188	11	2.26107	0.848553	1.17817	5	2.24935	0.890445	1.11253	3	2.32356	0.766773	1.15892	5	0.128856	10	2.05173	0.960784	1.25052	10	1.98555	0.983308	1.17732	10	1.87584	0.919153	0.889562	11	2.1973	0.81774	1.22507	5	2.14328	0.866846	1.22068	3
mmu-miR-101c	5	5.48453	9	1.23757	0.914663	0.864015	10	1.15089	0.721921	0.725634	10	1.20193	0.861028	0.899532	11	1.44258	0.929673	1.01315	5	1.35213	0.997694	0.920103	3	1.36382	0.98561	0.978094	5	7.06985	10	0.830421	0.986301	1.06358	10	1.05408	0.844996	1.12601	10	0.978807	0.82649	1.14214	11	0.98075	0.894981	1.09761	5	0.903935	0.958333	1.14687	3
mmu-miR-103-2-5p	5	0.239477	9	0.0855018	0.914663	1.01622	10	0.151154	0.526959	1.04613	10	0.106041	0.862065	1.01256	11	0.0824536	0.905172	1.01111	5	0.039321	0.908747	0.995544	3	0.0905182	0.772018	1.0317	5	0.722553	10	0.0827792	0.960784	0.986391	10	0.0934548	0.97246	0.946898	10	0.169103	0.869574	1.04916	11	0.134001	0.985821	1.02016	5	0.179809	0.907946	1.03109	3
mmu-miR-103-3p	5	0.219141	9	9.96729	0.937522	0.881903	10	10.5394	0.164419	1.34461	10	10.0828	0.995544	0.910698	11	10.0477	0.958093	0.905873	5	9.9161	0.748969	0.756157	3	10.0512	0.972247	0.910964	5	0.504027	10	10.4927	0.998766	0.927259	10	10.4809	0.985985	1.04594	10	11.0182	0.526639	1.39778	11	10.3538	0.81774	0.878035	5	10.5635	0.93036	0.927011	3
mmu-miR-106a-5p	5	1.36156	9	0.490196	0.848537	0.750202	10	1.02398	0.438936	1.09378	10	0.634738	0.927345	0.86533	11	0.842219	0.916378	1.01373	5	0.918785	0.684199	1.02057	3	0.668725	0.925902	0.850348	5	0.41947	10	0.223251	0.960784	1.07379	10	0.312213	0.896786	1.12884	10	0.407229	0.526639	1.21185	11	0.173012	0.985821	1.05842	5	0.334672	0.838208	1.19457	3
mmu-miR-106b-3p	5	8.49052	9	4.33403	0.972841	0.954337	10	4.20786	0.60997	0.82959	10	4.31754	0.972382	0.844357	11	4.19084	0.674099	0.836265	5	4.28257	0.919061	0.96606	3	4.34431	0.993582	0.931071	5	8.77431	10	3.46779	0.986301	0.927905	10	3.46469	0.975026	1.04587	10	3.34256	0.885051	0.99982	11	3.54934	0.920094	1.07893	5	3.5108	0.940993	1.18936	3
mmu-miR-106b-5p	5	0.0433201	9	6.33308	0.480055	0.775946	10	6.62998	0.801979	0.963097	10	6.36189	0.607736	0.746809	11	6.51214	0.623464	0.882084	5	6.36332	0.139717	0.810359	3	6.39773	0.711011	0.767494	5	0	10	5.33038	0.986301	0.930184	10	5.47689	0.920167	1.05686	10	5.44336	0.883767	1.00902	11	5.36404	0.992512	0.941025	5	5.38092	0.968461	0.975395	3
mmu-miR-107-3p	5	8.20573	9	8.0955	0.972841	0.970497	10	8.23792	0.760866	0.99613	10	8.06062	0.925591	0.975788	11	8.21985	0.795775	1.07662	5	7.93571	0.603127	0.842146	3	8.22804	0.929183	1.21721	5	9.3983	10	8.32181	0.922259	0.858471	10	8.35629	0.966328	0.978878	10	8.38301	0.954894	0.884186	11	8.46942	0.943194	1.07573	5	8.38664	0.957548	0.954365	3
mmu-miR-107-5p	5	4.21145	9	1.14435	0.948566	1.15371	10	1.16782	0.866511	1.29002	10	1.13101	0.956434	1.16836	11	0.963128	0.940663	1.04878	5	1.10263	0.985696	1.07144	3	0.892055	0.800591	0.992448	5	5.6288	10	0.656204	0.990524	1.05018	10	0.820661	0.844996	1.04575	10	0.802094	0.595203	1.13315	11	0.562573	0.890265	0.940969	5	0.907348	0.676219	1.20453	3
mmu-miR-10a-3p	5	0.348449	9	0.0600031	0.942941	0.965245	10	0.0810735	0.991981	0.975083	10	0.0926915	0.946975	1.00787	11	0.209282	0.446411	1.06881	5	0.127987	0.890445	0.980673	3	0.0933673	0.936248	0.981951	5	0.142	10	0.0248716	0.833903	0.963966	10	0.0515605	0.97246	0.963966	10	0.133354	0.712784	1.06177	11	0		0.963966	5	0.0865704	0.928927	1.01449	3
mmu-miR-10a-5p	5	5.16251	9	0.585992	0.938828	1.08761	10	0.582194	0.797639	1.16609	10	0.987312	0.57335	1.34524	11	0.928599	0.46291	1.28397	5	0.882817	0.468605	1.29746	3	0.904541	0.609677	1.27746	5	6.98401	10	0.1872	0.929073	1.05832	10	0.378925	0.920167	1.17879	10	0.415308	0.732385	1.24464	11	0.433249	0.81774	1.25893	5	0.650067	0.708687	1.56202	3
mmu-miR-10b-3p	5	0.0639115	9	0		1	10	0		1	10	0		1	11	0.0215895	0.981418	1	5	0		1	3	0		1	5	0	10	0		1	10	0		1	10	0		1	11	0		1	5	0		1	3
mmu-miR-10b-5p	5	0.0297937	9	0.208406	0.890143	0.968426	10	0.210818	0.610523	0.923498	10	0.202684	0.833333	1.0104	11	0.341491	0.98193	1.07925	5	0.179138	0.665401	0.903839	3	0.233601	0.789729	1.00357	5	0.139879	10	0.29427	0.996645	1.02717	10	0.127011	0.844996	0.914146	10	0.0936058	0.526639	0.867508	11	0.229525	0.927943	0.984553	5	0.111168	0.698992	0.906119	3
mmu-miR-1187	5	0.171341	9	0.214625	0.942659	1.04652	10	0.0987121	0.611466	0.93669	10	0.0943867	0.828843	0.990751	11	0.142482	0.912404	0.994897	5	0.0929613	0.727019	0.929789	3	0.087686	0.764234	0.961528	5	0.172719	10	0.0677343	0.981575	0.946898	10	0.0989981	0.97246	1.00319	10	0.0863283	0.997336	0.946898	11	0.140186	0.87875	1.0271	5	0.34484	0.390196	1.14651	3
mmu-miR-1188-3p	5	0.653827	9	0.0580844	0.942659	0.998484	10	0.048309	0.768395	1.00521	10	0.044381	0.863743	0.9691	11	0.0653396	0.958093	1.01317	5	0.0764683	0.997694	1.03025	3	0.106742	0.936248	1.00145	5	0.127203	10	0.323097	0.986301	1.02301	10	0.343019	0.924106	1.0382	10	0.2054	0.527626	0.939873	11	0.341044	0.940667	0.977057	5	0.265242	0.93036	1.02525	3
mmu-miR-1188-5p	5	0.928075	9	1.97109	0.890143	0.820059	10	2.29992	0.846931	0.994629	10	1.92785	0.826809	0.827926	11	1.91656	0.514198	0.833318	5	1.88434	0.603127	0.83006	3	2.38172	0.78251	1.05988	5	0.731924	10	3.53339	0.976279	0.733851	10	3.43711	0.924106	0.995103	10	3.99406	0.672235	1.10242	11	3.29231	0.68343	0.756834	5	3.24503	0.717622	0.644756	3
mmu-miR-1191a	5	0.0682257	9	1.19553	0.59086	0.732994	10	1.45834	0.520061	0.859959	10	1.48001	0.818305	0.820029	11	1.25693	0.514198	0.834433	5	1.16794	0.311312	0.716034	3	1.24749	0.485333	0.744936	5	0.105329	10	0.666399	0.751832	0.814604	10	1.07944	0.844996	1.11121	10	0.602668	0.672235	0.892449	11	1.11721	0.665476	1.12441	5	0.673146	0.838208	0.89343	3
mmu-miR-1193-3p	5	7.15198	9	0.912487	0.453598	0.724512	10	0.748178	0.273931	0.721516	10	1.08671	0.845847	0.751643	11	0.967846	0.446411	0.817021	5	0.925454	0.571705	0.723189	3	0.944854	0.48814	0.768334	5	6.60088	10	1.17385	0.391133	0.557932	10	1.61161	0.896786	0.884816	10	1.01013	0.526639	0.556345	11	1.51152	0.747561	0.73481	5	1.12997	0.357482	0.552257	3
mmu-miR-1193-5p	5	5.2966	9	0.284561	0.942659	1.00776	10	0.384445	0.869207	1.07983	10	0.18497	0.818305	0.914348	11	0.386013	0.933756	1.07661	5	0.41336	0.80573	1.09429	3	0.503444	0.772018	1.19283	5	6.10719	10	0.672967	0.977656	0.895323	10	0.626029	0.896786	0.823629	10	0.655442	0.854441	0.872879	11	0.566279	0.82917	0.759832	5	0.631628	0.913631	0.770437	3
mmu-miR-1195	5	6.80787	9	1.39826	0.890143	0.891117	10	1.68446	0.880572	1.17051	10	1.34507	0.863743	1.00092	11	1.35003	0.785874	0.923643	5	1.29203	0.570269	0.846005	3	1.75722	0.869892	1.19297	5	4.42915	10	2.34371	0.947906	1.02052	10	2.23772	0.985985	0.84092	10	2.55989	0.526639	1.17621	11	2.21924	0.976883	0.952828	5	2.23455	0.968461	0.967141	3
mmu-miR-1197-3p	5	0.341156	9	0.0909851	0.942659	1.01767	10	0.04643	0.884999	1.00533	10	0.185031	0.888732	0.967406	11	0.0183427	0.733301	0.967406	5	0.0320556	0.881635	0.967406	3	0		0.967406	5	0.0393598	10	0.040302	0.98871	1	10	0.048812	0.97246	1	10	0.0932956	0.749824	1	11	0.0840763	0.864067	1.02118	5	0.0245782	0.93036	1	3
mmu-miR-1197-5p	5	0	9	0.0109343	0.890143	0.967134	10	0.0643889	0.918196	0.967134	10	0.0184748	0.851984	0.967134	11	0.0420178	0.966852	1.00088	5	0.106869	0.685042	1.05236	3	0.0209704	0.83632	0.967134	5	0	10	0.0377253	0.745874	0.871019	10	0.0808805	0.896786	0.922798	10	0.01703	0.530071	0.871019	11	0.0299827	0.709272	0.871019	5	0.114454	0.954904	0.907743	3
mmu-miR-1198-5p	5	16.2681	9	3.09075	0.942659	1.09895	10	3.4923	0.28754	1.47223	10	2.97555	0.956434	1.13798	11	2.99239	0.972574	1.12295	5	3.26696	0.603127	1.31159	3	3.06735	0.871605	1.17182	5	15.7216	10	3.58599	0.929075	0.957933	10	3.03672	0.746606	0.697177	10	4.02222	0.63382	1.65331	11	3.08502	0.471577	0.840825	5	3.39966	0.99441	1.02643	3
mmu-miR-1199-3p	5	0.196459	9	0.191514	0.942659	1.01161	10	0.249296	0.705742	1.11111	10	0.389025	0.828843	1.07196	11	0.151233	0.981418	0.967314	5	0.142566	0.946404	0.964451	3	0.0764739	0.649967	0.917931	5	0.413323	10	0.073618	0.977656	1.04171	10	0.0346899	0.97246	1	10	0.212049	0.672235	1.10799	11	0.0605268	0.985821	1	5	0.0695466	0.954904	1	3
mmu-miR-1199-5p	5	2.65142	9	0.594777	0.914663	0.862263	10	1.10372	0.233372	1.37152	10	0.653113	0.950581	0.873516	11	0.811553	0.736847	1.08328	5	0.909074	0.687172	1.19059	3	0.501073	0.628836	0.810047	5	2.39351	10	0.410528	0.881683	0.95329	10	0.404053	0.81181	0.955338	10	0.658573	0.73467	1.06812	11	0.178986	0.0818575	0.824178	5	0.503946	0.968461	0.978637	3
mmu-miR-12182-3p	5	2.97794	9	0		1	10	0.0387849	0.894114	1.03726	10	0.044381	0.939915	1	11	0.0420651	0.956872	1.01783	5	0		1	3	0.113461	0.642447	1.08914	5	3.79096	10	0.0462087	0.966064	1	10	0.0402458	0.97246	1	10	0.01703	0.840232	1	11	0.0124073	0.890265	1	5	0.0147388	0.907946	1	3
mmu-miR-12184-3p	5	1.26451	9	0.0483061	0.890143	1.03779	10	0.0241924	0.953106	1	10	0.0317186	0.927537	1	11	0.0267689	0.978262	1	5	0.0179748	0.97931	1	3	0.0761436	0.841901	1.03338	5	1.01841	10	0.112579		1.08632	10	0.0665237		1.03979	10	0.0564257		1	11	0.132755		1.08398	5	0.110404		1.10482	3
mmu-miR-12184-5p	5	0.0539206	9	0.179463	0.914663	1.07969	10	0.154553	0.424822	1.06777	10	0.131406	0.896613	1.01284	11	0.175838	0.532192	1.1127	5	0.175529	0.589787	1.1095	3	0.1663	0.776184	1.04797	5	0.0777169	10	0.172267	0.997305	0.982571	10	0.19899	0.97246	1.00649	10	0.266717	0.793087	1.03281	11	0.166801	0.992512	0.979692	5	0.246476	0.866846	1.05906	3
mmu-miR-12185-3p	5	1.1857	9	0.741991	0.951163	0.998238	10	0.47612	0.468653	0.848538	10	0.439866	0.818305	0.953907	11	0.647708	0.976579	0.949265	5	0.515484	0.603127	0.89865	3	1.14039	0.628836	1.58394	5	0.879363	10	1.47541	0.85955	1.12522	10	1.7517	0.674609	1.70638	10	1.12677	0.888132	1.17256	11	1.42642	0.875507	1.22182	5	1.55125	0.788599	1.43542	3
mmu-miR-12187-5p	5	0.832841	9	0		1	10	0.10084	0.439041	1.05187	10	0.120074	0.607736	1.10821	11	0.0157319	0.940663	1	5	0.0256001	0.995476	1	3	0.0798915	0.851216	1.04164	5	0.101245	10	0.0772583	0.991517	0.963966	10	0.210395	0.75021	1.11739	10	0.173692	0.724816	1.08118	11	0.226828	0.665476	1.09403	5	0.198674	0.658055	1.11552	3
mmu-miR-12192-5p	5	0.976941	9	0.325733	0.59086	0.922193	10	0.485908	0.883346	1.00512	10	0.353468	0.845667	0.966551	11	0.464944	0.956704	0.925318	5	0.486722	0.958475	0.961454	3	0.44344	0.929183	0.917374	5	0.639899	10	0.709637	0.986301	1.00389	10	0.57145	0.896786	0.864556	10	0.836256	0.854259	1.07812	11	0.497219	0.782219	0.878142	5	0.775625	0.972986	1.03138	3
mmu-miR-12193-3p	5	5.48714	9	0.0659438	0.934959	0.971748	10	0.15752	0.497479	1.04104	10	0.124661	0.925591	0.998275	11	0.177246	0.616504	1.04689	5	0.0533893	0.804064	0.966454	3	0.155328	0.79936	1.06139	5	2.71605	10	0.164348	0.833903	0.892568	10	0.18611	0.887902	0.914299	10	0.518667	0.763644	1.0249	11	0.150802	0.81774	0.912445	5	0.185745	0.866846	0.894611	3
mmu-miR-12193-5p	5	11.3401	9	0.19021	0.937522	0.969672	10	0.199188	0.850628	0.978855	10	0.065323	0.397152	0.854765	11	0.150746	0.514198	0.945485	5	0.180892	0.852982	0.928636	3	0.254345	0.920423	1.04526	5	11.4108	10	0.356979	0.977656	1.08199	10	0.225102	0.896786	0.914299	10	0.809929	0.230289	1.41272	11	0.302052	0.985821	0.950002	5	0.451917	0.866846	1.12804	3
mmu-miR-12194-3p	5	0.183492	9	1.41352	0.914663	1.12413	10	1.41961	0.736229	1.10977	10	0.994124	0.845847	0.919787	11	1.45217	0.705755	1.13914	5	1.45114	0.698309	1.10182	3	1.7177	0.639862	1.33343	5	0.338873	10	2.16761	0.751832	0.752164	10	2.19494	0.851813	0.73586	10	2.05532	0.526639	0.756838	11	2.63735	0.940667	1.10778	5	2.3058	0.882416	0.860277	3
mmu-miR-122-3p	5	2.12017	9	0.0109343	0.937522	1	10	0.0145925	0.883346	1	10	0.0333425	0.925591	1	11	0.0195363	0.98193	1	5	0.00896297	0.845341	1	3	0.0157912	0.936248	1	5	2.79548	10	0.0121921		1	10	0.0112581		1	10	0		1	11	0		1	5	0.0246054		1	3
mmu-miR-122-5p	5	0.083026	9	1.93441	0.983935	1.12656	10	1.82244	0.799467	0.980668	10	1.67665	0.834387	0.771219	11	1.96084	0.981418	1.01487	5	2.08622	0.786658	1.11849	3	1.9454	0.984491	0.952611	5	0.0913691	10	3.10044	0.9696	0.943781	10	2.85341	0.851813	0.749066	10	2.77087	0.648811	0.622798	11	3.14628	0.980683	0.91333	5	3.05581	0.913631	0.917752	3
mmu-miR-12201-5p	5	0.196198	9	0.0190772	0.744228	0.93636	10	0.132771	0.633754	1.03351	10	0.0427277	0.845847	0.967318	11	0.0685909	0.981418	0.978939	5	0.171296	0.685042	1.02478	3	0.0563799	0.869892	0.975349	5	0.212689	10	0.0255955	0.893929	1	10	0		1	10	0.0580748	0.919776	1	11	0.0197482	0.86219	1	5	0.0245782	0.866846	1	3
mmu-miR-12202-3p	5	0.0467474	9	0.295148	0.942941	1.08948	10	0.327977	0.748612	1.09718	10	0.216649	0.904765	1.05605	11	0.295735	0.959918	1.06051	5	0.325555	0.8558	1.08927	3	0.361789	0.90705	1.03835	5	0.0777169	10	0.0969208	0.751832	0.976765	10	0.16079	0.896786	1.00605	10	0.261798	0.932098	1.00848	11	0.227853	0.990976	1.05737	5	0.242219	0.979107	1.05079	3
mmu-miR-12205-5p	5	4.97851	9	0.487861	0.935216	0.922872	10	0.688065	0.608682	1.05004	10	0.654858	0.826809	1.06591	11	0.608818	0.905172	0.998278	5	0.564298	0.977601	1.00874	3	0.641188	0.917338	1.05152	5	4.27881	10	0.0947438	0.942093	1.03473	10	0.111177	0.896786	0.997804	10	0.169103	0.687742	1.04916	11	0.103969	0.930433	0.99222	5	0.0479647	0.928927	0.946898	3
mmu-miR-12206-5p	5	8.48305	9	0.207775	0.951625	1.0445	10	0.134189	0.801979	0.977997	10	0.151677	0.941508	0.974845	11	0.173744	0.98193	0.971736	5	0.212102	0.934355	0.99369	3	0.159295	0.954373	0.938386	5	6.97797	10	0.0795088	0.929073	0.98191	10	0.0549688	0.861151	0.947504	10	0.0701384	0.767302	0.953831	11	0.197135	0.827583	1.05721	5	0.111419	0.975385	0.979113	3
mmu-miR-1224-3p	5	2.77874	9	0.85653	0.914663	0.92322	10	0.885066	0.56809	0.925619	10	0.747184	0.852184	0.984528	11	0.907533	0.965113	0.924781	5	0.967899	0.982771	0.988155	3	1.00074	0.936248	1.08383	5	3.70664	10	2.91278	0.751832	1.07996	10	2.91867	0.844996	1.15974	10	2.54707	0.846382	0.957982	11	2.78324	0.894981	1.13872	5	2.92148	0.619644	1.16848	3
mmu-miR-1224-5p	5	0.236029	9	3.81273	0.942659	1.19515	10	3.72182	0.992449	1.08973	10	4.16063	0.863743	1.08038	11	3.59241	0.905172	0.955697	5	3.56531	0.852982	0.926265	3	3.64746	0.91414	1.00643	5	0	10	6.28556	0.73876	1.17165	10	5.68259	0.773536	0.783997	10	6.40222	0.527626	1.47289	11	5.60366	0.447496	0.777471	5	6.12464	0.907946	1.03505	3
mmu-miR-1231-5p	5	0.672198	9	0.168213	0.914663	0.962884	10	0.400476	0.486703	1.07384	10	0.187665	0.87017	0.984026	11	0.120864	0.520636	0.922791	5	0.240042	0.991411	0.984659	3	0.200137	0.929183	0.93432	5	0.995566	10	0.166851	0.85955	0.92006	10	0.0616601	0.655015	0.842526	10	0.270824	0.964645	0.967757	11	0.235205	0.965319	0.966826	5	0.230892	0.935703	1.00305	3
mmu-miR-124-3p	5	2.72871	9	16.3151	0.967907	1.0356	10	16.3623	0.846931	1.08191	10	16.2808	0.97895	0.968872	11	16.2697	0.981418	1.00288	5	16.2455	0.9571	1.0111	3	16.6027	0.557181	1.26118	5	3.65993	10	16.2643	0.833903	1.26236	10	16.282	0.851813	1.39255	10	15.9117	0.83384	1.11241	11	16.2537	0.81774	1.41002	5	16.2838	0.838208	1.48096	3
mmu-miR-124-5p	5	2.93469	9	4.03901	0.890143	1.282	10	4.07409	0.362185	1.29853	10	4.15936	0.607736	1.14599	11	4.03997	0.514198	1.16616	5	3.99274	0.621481	1.13903	3	4.17026	0.48814	1.34973	5	2.98337	10	4.05705	0.924982	1.14356	10	3.91167	0.97246	0.989795	10	4.15392	0.530071	1.15717	11	3.95829	0.990976	1.02418	5	4.0694	0.866846	1.1636	3
mmu-miR-1247-3p	5	6.77214	9	0.134242	0.584763	0.896261	10	0.162427	0.282344	0.896784	10	0.0811859	0.34885	0.843614	11	0.218821	0.848553	0.909588	5	0.178597	0.469214	0.906424	3	0.224343	0.875488	0.909548	5	7.16451	10	0.0121921	0.721446	0.929054	10	0		0.929054	10	0.0452636	0.816237	0.929054	11	0		0.929054	5	0		0.929054	3
mmu-miR-1247-5p	5	0.314375	9	3.24265	0.944315	0.917257	10	3.75308	0.27535	1.42263	10	3.68067	0.845847	1.08204	11	2.96695	0.929673	0.742189	5	2.53164	0.531477	0.705891	3	2.9924	0.882247	0.813065	5	0.26758	10	1.41712	0.893929	0.924309	10	1.38199	0.877164	0.780245	10	1.50645	0.816237	0.985741	11	1.38098	0.825423	0.830851	5	1.07337	0.662717	0.644031	3
mmu-miR-1249-3p	5	7.10946	9	5.77497	0.356254	1.4493	10	5.37381	0.869207	0.994975	10	5.91901	0.57335	1.63501	11	5.61707	0.473433	1.26248	5	5.63936	0.646365	1.44918	3	6.27688	0.48217	2.0994	5	8.61899	10	7.21367	0.73876	1.51325	10	7.33611	0.773536	1.66978	10	6.54715	0.944673	1.09966	11	7.61327	0.512292	1.99771	5	6.88936	0.901845	1.73509	3
mmu-miR-1249-5p	5	1.18718	9	0.230152	0.516427	1.13056	10	0.159918	0.619436	1.05909	10	0.613532	0.833333	1.15665	11	0.255646	0.514428	1.13014	5	0.237336	0.500276	1.14118	3	0.071669	0.817919	1.00231	5	0.80427	10	0.428731	0.99165	1.04595	10	0.346232	0.97246	1.07871	10	0.374612	0.932098	1.00068	11	0.379326	0.981887	1.01811	5	0.450099	0.968461	1.12874	3
mmu-miR-124b-3p	5	0.373576	9	0.0215468	0.890143	0.967134	10	0.0136355	0.420839	0.967134	10	0.0390316	0.913398	0.967134	11	0.0648246	0.966852	1.01507	5	0.0611725	0.981714	0.998217	3	0.0520507	0.972476	1.01024	5	0.589611	10	0.182213	0.90465	1.08632	10	0.0618817	0.97246	1	10	0.194627	0.713708	1.07432	11	0.10987	0.962068	1.04588	5	0.0591422	0.93036	1	3
mmu-miR-1251-3p	5	9.42715	9	0.0316721	0.516427	0.938468	10	0.0994555	0.703435	0.970064	10	0.0234681	0.463296	0.922224	11	0.0557243	0.514198	0.945973	5	0.147424	0.977601	1.03059	3	0.12875	0.882247	1.00443	5	9.57364	10	0.198517	0.833903	1.06464	10	0.0937243	0.939967	0.952602	10	0.0627006	0.73467	0.899151	11	0.0911428	0.940667	0.96727	5	0.231334	0.725545	1.05905	3
mmu-miR-1251-5p	5	0	9	0.279153	0.944315	1.01159	10	0.25104	0.941667	1.00025	10	0.199199	0.939915	0.908665	11	0.143829	0.69492	0.906532	5	0.0783036	0.361145	0.884028	3	0.209911	0.967369	0.904683	5	0	10	0.377281	0.756232	0.973333	10	0.455422	0.896786	1.00953	10	0.519686	0.932098	0.966268	11	0.637425	0.940667	1.12959	5	0.394518	0.821644	0.938393	3
mmu-miR-125a-3p	5	0	9	5.54862	0.890143	0.909636	10	5.68228	0.908701	0.989348	10	5.54479	0.828843	0.940797	11	5.40793	0.320406	0.85842	5	5.44617	0.500365	0.891763	3	5.4431	0.851216	0.779926	5	0	10	5.54019	0.581251	0.895618	10	5.25652	0.290358	0.745824	10	5.4197	0.526639	0.770409	11	5.52448	0.512292	0.83621	5	5.47091	0.456259	0.822797	3
mmu-miR-125a-5p	5	3.28275	9	5.6684	0.91783	1.12853	10	5.42424	0.90987	0.94733	10	5.47269	0.986931	1.09645	11	5.66602	0.896661	1.0723	5	5.75248	0.744967	1.13868	3	5.95295	0.614894	1.31804	5	3.02573	10	6.12375	0.915204	1.26515	10	6.11767	0.855766	1.22585	10	5.72615	0.850793	0.862113	11	6.17604	0.782219	1.36664	5	5.85088	0.985645	0.965513	3
mmu-miR-125b-1-3p	5	0.429505	9	5.30795	0.914663	0.871732	10	5.58629	0.413953	1.09184	10	5.31692	0.828843	0.975008	11	5.37603	0.848553	0.954798	5	5.5003	0.920337	1.00911	3	5.37468	0.764234	0.964097	5	0.20537	10	6.28105	0.921974	0.991908	10	6.15829	0.985985	0.922372	10	6.51626	0.538108	1.17881	11	6.08233	0.881754	0.899075	5	6.20154	0.954904	0.93006	3
mmu-miR-125b-2-3p	5	0	9	4.47956	0.440388	0.785307	10	4.67602	0.57203	0.894072	10	4.43947	0.131355	0.783003	11	4.61352	0.473433	0.875331	5	4.55351	0.361145	0.820266	3	4.58541	0.393365	0.868393	5	0.0753596	10	5.51955	0.704289	0.81964	10	5.7679	0.97246	0.912995	10	5.80758	0.954275	0.886041	11	5.76356	0.943194	0.887875	5	5.68738	0.881073	0.851344	3
mmu-miR-125b-5p	5	1.2069	9	6.25512	0.914663	0.931282	10	6.12441	0.306696	0.800435	10	6.06022	0.812689	0.955977	11	6.30152	0.731131	0.921269	5	6.42241	0.985696	1.04538	3	6.48163	0.905361	1.05643	5	2.36994	10	7.68689	0.960784	0.930245	10	7.89601	0.887902	0.991422	10	7.51691	0.73467	0.834356	11	7.87849	0.8655	0.993124	5	7.69702	0.954904	0.895657	3
mmu-miR-1264-3p	5	5.63649	9	0.023829	0.914663	0.982171	10	0.0686292	0.736229	1.016	10	0.0604554	0.925591	1.01887	11	0.0952282	0.789207	1.02711	5	0.0831492	0.852982	0.997568	3	0		0.9691	5	6.69665	10	0.0254014		1	10	0.0324145		1	10	0		1	11	0.0110274		1	5	0		1	3
mmu-miR-1264-5p	5	4.46817	9	0.245972	0.890143	0.926555	10	0.305411	0.486703	0.999154	10	0.403156	0.977789	0.995993	11	0.39798	0.981418	0.957311	5	0.242143	0.408511	0.926853	3	0.29529	0.764234	0.950183	5	4.56687	10	0.226595	0.881683	1.0453	10	0.209906	0.743792	1.09079	10	0.142455	0.876303	0.929054	11	0.167265	0.784137	1.04253	5	0.222687	0.86533	1.08574	3
mmu-miR-126a-3p	5	8.88172	9	8.08063	0.914663	0.876931	10	8.22066	0.736229	0.850709	10	8.07905	0.812689	0.748499	11	8.4225	0.965113	1.01541	5	8.42166	0.934355	0.942776	3	8.30241	0.905361	0.908808	5	9.0829	10	8.46454	0.500316	0.660597	10	8.75308	0.92519	0.840212	10	8.43312	0.526639	0.666952	11	8.85791	0.992512	0.895968	5	8.5591	0.682175	0.765192	3
mmu-miR-126a-5p	5	0.589113	9	5.51344	0.890143	0.742991	10	5.78859	0.94717	0.859071	10	5.68743	0.939915	0.664285	11	5.75021	0.978262	0.887507	5	5.80985	0.985038	0.902324	3	5.68013	0.897319	0.871219	5	0.201891	10	5.48038	0.997305	1.0715	10	5.51435	0.97246	1.07181	10	5.71985	0.622148	1.20599	11	5.45867	0.980683	0.984465	5	5.57942	0.913631	1.12192	3
mmu-miR-127-3p	5	0.420119	9	10.7582	0.848537	0.710121	10	11.2354	0.869207	1.15102	10	10.6938	0.536022	0.804755	11	11.1209	0.966263	1.00154	5	11.0054	0.798133	1.00888	3	10.7613	0.48731	0.807212	5	0.893686	10	11.7097	0.80897	0.847282	10	11.6731	0.81181	0.841764	10	12.0025	0.888132	1.06596	11	11.5166	0.512292	0.755278	5	11.7225	0.838208	0.963908	3
mmu-miR-127-5p	5	6.90522	9	3.71508	0.942941	1.02665	10	3.74434	0.85902	0.945326	10	3.83043	0.957792	1.03349	11	3.74079	0.933756	0.969624	5	3.57734	0.656297	0.928627	3	3.8835	0.910002	1.03381	5	4.90324	10	4.61918	0.73876	0.829266	10	4.7725	0.940716	0.964774	10	4.72387	0.814063	0.832609	11	4.80364	0.965179	0.990248	5	4.74498	0.881059	0.920133	3
mmu-miR-128-1-5p	5	2.15686	9	2.84104	0.914663	0.586343	10	2.94957	0.793823	0.899688	10	3.6292	0.927547	1.0243	11	2.77029	0.90478	0.641868	5	1.85358	0.361145	0.309832	3	2.62162	0.816824	0.697552	5	1.56068	10	4.95772	0.981575	3.40195	10	5.026	0.97246	2.62602	10	3.7219	0.854441	1.0343	11	6.03187	0.861044	7.64483	5	4.46661	0.985645	2.5687	3
mmu-miR-128-2-5p	5	0	9	0.349759	0.944315	1.02857	10	0.317691	0.991981	1.01172	10	0.171749	0.828843	0.915469	11	0.280599	0.965308	0.973548	5	0.430126	0.727019	1.07979	3	0.340947	0.949131	0.96946	5	0.142468	10	0.781663	0.852686	1.0257	10	0.509294	0.97246	0.85995	10	0.80552	0.73467	1.04422	11	0.580562	0.990976	0.812242	5	0.682775	0.93036	0.880428	3
mmu-miR-128-3p	5	1.10605	9	9.67926	0.942659	1.16546	10	9.19995	0.413953	0.757307	10	9.61252	0.956434	1.10232	11	9.84292	0.532192	1.2291	5	9.64491	0.958475	1.15308	3	9.80696	0.648904	1.21582	5	2.14083	10	10.0711	0.73876	0.871541	10	10.3521	0.97246	0.986054	10	9.65965	0.526639	0.657509	11	10.0685	0.668318	0.789799	5	10.1736	0.866313	0.937055	3
mmu-miR-129-1-3p	5	3.81523	9	8.44689	0.954341	0.88225	10	8.32257	0.748197	0.762985	10	8.38016	0.904765	0.924418	11	8.44203	0.978262	0.823713	5	8.41552	0.920337	0.922995	3	8.80669	0.626878	1.09318	5	2.7164	10	9.01333	0.932282	1.14244	10	9.12163	0.887902	1.37888	10	8.44708	0.749824	1.09251	11	9.16461	0.81774	1.27387	5	8.85134	0.975385	1.23641	3
mmu-miR-129-2-3p	5	0.863899	9	10.0029	0.937522	1.16657	10	9.77639	0.858283	0.887024	10	10.1006	0.852184	1.11706	11	9.96032	0.940663	1.07085	5	9.85509	0.991512	1.12542	3	10.317	0.485333	1.32849	5	0.407256	10	11.2167	0.977656	1.04991	10	11.3075	0.93675	1.11878	10	10.7027	0.758907	0.934219	11	11.4455	0.865572	1.17186	5	10.9906	0.957548	1.14525	3
mmu-miR-1291	5	0.372641	9	0.260946	0.890143	1.069	10	0.211833	0.924179	0.983121	10	0.307993	0.828843	1.05694	11	0.186749	0.981418	1.00097	5	0.193154	0.995476	1.02101	3	0.313867	0.764234	1.13605	5	0.977059	10	0.223678	0.917076	0.925136	10	0.380813	0.896786	1.01311	10	0.412681	0.710706	1.01419	11	0.293079	0.995668	0.950526	5	0.366364	0.913631	1.04703	3
mmu-miR-1298-3p	5	2.78173	9	0.107587	0.972841	0.986496	10	0.13726	0.823355	1.00974	10	0.0481212	0.828843	0.908203	11	0.140535	0.940663	0.979869	5	0.089385	0.901351	0.947448	3	0.237004	0.789729	1.1351	5	4.8305	10	0.0957536	0.976279	1.02924	10	0.156954	0.844996	1.06339	10	0.181274	0.680521	1.05259	11	0.153721	0.81774	1.03523	5	0.134951	0.866846	0.999785	3
mmu-miR-1298-5p	5	0.0916334	9	1.52287	0.942659	1.11346	10	1.7157	0.922242	1.13379	10	1.39681	0.852648	1.03453	11	1.82203	0.911429	1.3486	5	1.5533	0.908747	1.10213	3	1.72472	0.962327	1.28455	5	0.0333979	10	2.23669	0.93106	0.694136	10	1.10784	0.743792	0.627311	10	1.17586	0.614148	0.701106	11	1.49292	0.980683	0.895214	5	1.3847	0.893928	0.884064	3
mmu-miR-129b-5p	5	0.950828	9	0.0824624	0.890143	1.05196	10	0.0337513	0.714836	1	10	0.0200987	0.925591	1	11	0.00799459	0.981418	1	5	0.0355221	0.798133	1	3	0		1	5	0.386236	10	0		1	10	0.0325364	0.924106	1	10	0		1	11	0.0100768	0.992512	1	5	0.0671516	0.881073	1	3
mmu-miR-1306-5p	5	0.326571	9	2.33016	0.938828	0.978644	10	2.3772	0.714305	1.02506	10	2.34257	0.956434	0.867561	11	2.20633	0.940663	0.878741	5	2.4468	0.794875	1.10508	3	2.49428	0.869892	1.25116	5	0.0333979	10	2.53829	0.833903	1.23789	10	2.41356	0.898499	1.1435	10	2.16573	0.816237	1.00851	11	2.43766	0.858947	1.00099	5	2.55553	0.814147	1.2565	3
mmu-miR-130a-3p	5	5.13998	9	8.16332	0.453598	0.763128	10	8.26597	0.273931	0.821683	10	8.08613	0.37601	0.684659	11	8.15381	0.263978	0.770789	5	8.22155	0.196288	0.828089	3	8.12009	0.642447	0.732589	5	3.71122	10	6.98573	0.981575	0.974959	10	6.77545	0.855766	0.883211	10	7.2241	0.526639	1.12279	11	6.65243	0.44	0.772097	5	7.09113	0.858786	1.09622	3
mmu-miR-130a-5p	5	0.978525	9	0.817663	0.904038	0.880994	10	0.754258	0.473805	0.881604	10	0.785035	0.865065	0.851858	11	0.93185	0.978262	0.982864	5	0.824126	0.80573	0.90096	3	0.79074	0.639862	0.897869	5	1.44626	10	0.37959	0.893929	0.916352	10	0.472563	0.992142	0.968121	10	0.430141	0.899809	0.936396	11	0.196992	0.512292	0.852522	5	0.269656	0.748707	0.869484	3
mmu-miR-130b-3p	5	0.325742	9	5.13306	0.914663	0.934211	10	5.27384	0.984501	0.994309	10	4.99484	0.37601	0.814541	11	5.04808	0.450846	0.861792	5	5.18922	0.730701	0.967666	3	5.20719	0.851216	0.94521	5	0.1184	10	3.6895	0.960784	0.925679	10	3.42889	0.668222	0.849263	10	3.98595	0.767302	1.16754	11	3.2508	0.0818575	0.7194	5	3.63821	0.907946	0.821187	3
mmu-miR-130b-5p	5	2.61147	9	3.05083	0.47691	1.43528	10	2.7862	0.576241	1.1035	10	2.91414	0.852184	1.05046	11	3.07083	0.320406	1.50745	5	3.20796	0.250375	1.68158	3	3.28101	0.372919	1.59767	5	2.81659	10	2.13353	0.976279	1.10558	10	2.08995	0.939806	1.04893	10	1.52504	0.530071	0.807374	11	2.04727	0.839972	0.953414	5	2.03738	0.866846	0.983717	3
mmu-miR-133a-3p	5	0.0433201	9	4.66549	0.915844	0.954779	10	5.11581	0.522348	1.24723	10	4.64836	0.828843	0.916143	11	5.11957	0.622421	1.33804	5	4.99884	0.852982	1.36425	3	5.30405	0.510603	1.59044	5	0.0908839	10	7.4488	0.596413	1.13775	10	7.48282	0.659939	1.23908	10	7.16971	0.983133	1.05795	11	7.47876	0.665476	1.30963	5	7.60043	0.386392	1.49842	3
mmu-miR-133a-5p	5	1.14502	9	0.109058	0.937522	1.00777	10	0.138261	0.710178	1.04104	10	0.0787277	0.956434	0.98034	11	0.128453	0.911429	0.979776	5	0.193514	0.434153	1.05774	3	0.137849	0.789729	1.05333	5	1.40497	10	0.388783	0.839012	1.09127	10	0.374633	0.920167	1.06146	10	0.283137	0.962938	1.01724	11	0.354164	0.940667	1.01927	5	0.548476	0.658055	1.20799	3
mmu-miR-133b-3p	5	0.572362	9	2.71994	0.914663	0.79497	10	3.05247	0.556928	1.07412	10	2.67711	0.826809	0.770831	11	3.19302	0.446411	1.19504	5	3.17486	0.489238	1.25282	3	3.42212	0.305126	1.4543	5	0.103675	10	5.28251	0.93106	0.994028	10	5.51771	0.743792	1.2122	10	5.01534	0.655345	0.865488	11	5.40607	0.825423	1.15122	5	5.45356	0.436521	1.18524	3
mmu-miR-133b-5p	5	1.569	9	0		1	10	0		1	10	0		1	11	0		1	5	0		1	3	0		1	5	2.03611	10	0		1	10	0		1	10	0		1	11	0		1	5	0		1	3
mmu-miR-134-3p	5	0.981048	9	4.25246	0.948566	0.978335	10	4.19946	0.801979	0.963771	10	4.12983	0.828843	0.94705	11	4.28293	0.998102	0.978851	5	4.18473	0.802036	0.951344	3	4.47273	0.817919	1.21164	5	0.313659	10	5.99384	0.832845	0.877802	10	6.16052	0.97246	1.00752	10	5.69518	0.465375	0.759266	11	6.08712	0.875507	0.98905	5	5.90666	0.725545	0.877233	3
mmu-miR-134-5p	5	3.31719	9	5.74936	0.942659	0.927385	10	6.29929	0.433786	1.48665	10	5.8064	0.946975	0.943074	11	5.62938	0.702066	0.946085	5	5.74144	0.854175	0.9693	3	5.7551	0.869892	1.04531	5	4.40557	10	6.25101	0.92195	1.13583	10	6.06351	0.861151	1.03	10	7.27565	0.526639	2.39174	11	5.90992	0.992512	1.01089	5	6.17719	0.912489	1.0568	3
mmu-miR-135a-1-3p	5	1.17014	9	0.581184	0.756126	0.888743	10	0.592218	0.531621	0.903956	10	0.635582	0.845847	0.82406	11	0.883335	0.821229	1.05831	5	0.562483	0.488886	0.84666	3	0.426456	0.48217	0.754561	5	1.67593	10	3.77296	0.999113	0.977129	10	4.00706	0.896786	1.00973	10	3.62498	0.861087	0.792945	11	4.1093	0.783599	1.14608	5	3.83989	0.968461	1.15471	3
mmu-miR-135a-5p	5	2.31485	9	7.80323	0.59086	0.749767	10	7.69068	0.24738	0.700679	10	7.77692	0.806869	0.697562	11	7.99257	0.780012	0.834345	5	7.65167	0.311469	0.601322	3	7.69122	0.557181	0.730905	5	2.29048	10	7.56778	0.721446	0.830504	10	7.77219	0.896786	0.866039	10	7.81379	0.82649	0.917142	11	7.82357	0.940667	0.957033	5	7.86121	0.93036	0.903933	3
mmu-miR-135b-3p	5	0.301228	9	1.66413	0.890143	0.93356	10	1.79573	0.903075	1.10503	10	1.47144	0.828843	0.840535	11	1.18539	0.309576	0.667505	5	1.32058	0.436957	0.8333	3	1.23179	0.408154	0.723598	5	0.191463	10	0.634677	0.837893	1.10968	10	0.403006	0.97246	0.980493	10	0.904373	0.538108	1.29978	11	0.690609	0.673005	1.22907	5	0.533797	0.93036	1.0306	3
mmu-miR-135b-5p	5	0.0495854	9	6.77641	0.890143	0.876422	10	6.99354	0.772116	0.924644	10	6.7029	0.734747	0.683556	11	6.82449	0.742132	0.873902	5	6.96889	0.852982	0.818592	3	6.83757	0.766773	0.836014	5	0.0264733	10	4.48118	0.630683	0.748074	10	4.66273	0.895137	0.71062	10	4.70132	0.713708	0.758137	11	4.88055	0.980683	1.03317	5	4.63443	0.698992	0.863909	3
mmu-miR-136-3p	5	5.27314	9	4.10087	0.914663	0.972725	10	3.93886	0.48976	0.842955	10	4.16425	0.927547	0.888691	11	4.1774	0.940663	0.979366	5	4.08465	0.788294	0.902898	3	4.06005	0.766773	0.936908	5	4.8535	10	4.55032	0.751832	0.580459	10	5.17942	0.855766	1.07838	10	4.66123	0.732385	0.630918	11	4.68682	0.68343	0.722518	5	4.70392	0.838208	0.771958	3
mmu-miR-136-5p	5	1.45068	9	5.40293	0.944315	0.953781	10	5.49866	0.992449	1.04223	10	5.24915	0.855792	0.734902	11	5.5937	0.929673	1.07961	5	5.49613	0.997694	0.981442	3	5.43822	0.93936	0.992349	5	1.57442	10	7.00497	0.989072	1.16607	10	7.05717	0.982134	1.1832	10	7.36132	0.568866	1.3322	11	7.0075	0.990976	1.02701	5	6.95903	0.954904	1.11426	3
mmu-miR-137-3p	5	8.37307	9	7.09693	0.59086	0.774449	10	7.23432	0.400593	0.805869	10	7.05595	0.57335	0.726993	11	7.30757	0.789207	0.829326	5	7.02909	0.408511	0.680536	3	7.1356	0.608319	0.789738	5	8.89842	10	8.29104	0.553105	0.755711	10	8.63522	0.888212	0.834139	10	8.60535	0.734273	0.880886	11	8.61371	0.81774	0.929755	5	8.46707	0.658055	0.784351	3
mmu-miR-137-5p	5	0.380841	9	1.03553	0.977555	0.976103	10	0.91455	0.488227	0.941362	10	1.08209	0.956434	0.969651	11	0.981956	0.927777	0.918278	5	0.877046	0.727019	0.949594	3	0.949982	0.918615	0.974328	5	1.0279	10	2.31828	0.976279	0.931468	10	2.10363	0.861151	0.761364	10	2.126	0.654948	0.856804	11	2.22195	0.885323	0.89101	5	2.27143	0.928927	1.04398	3
mmu-miR-138-1-3p	5	0.690924	9	4.0475	0.954341	0.889586	10	4.6347	0.439041	1.57065	10	4.27914	0.925591	1.06476	11	4.02263	0.940663	0.957453	5	4.14581	0.997694	1.06274	3	3.92866	0.871578	0.918585	5	1.1355	10	4.80151	0.99165	0.76385	10	4.39347	0.743792	0.808319	10	5.78328	0.557937	2.73279	11	4.49974	0.781869	0.767464	5	4.68345	0.954904	0.741524	3
mmu-miR-138-2-3p	5	4.20335	9	2.11785	0.972841	0.884963	10	2.55475	0.446826	1.30035	10	2.26837	0.927547	1.06112	11	2.02871	0.940663	0.84642	5	2.23601	0.913323	1.03446	3	2.07687	0.933556	0.957258	5	6.13416	10	2.93281	0.932631	1.04762	10	2.5887	0.896786	0.944114	10	3.66769	0.555557	2.08716	11	2.60463	0.91253	0.901253	5	2.88086	0.918714	1.05939	3
mmu-miR-138-5p	5	0	9	12.8291	0.924419	0.987457	10	12.7674	0.920537	0.918865	10	12.8293	0.87578	0.9921	11	12.8467	0.848553	0.988302	5	12.7679	0.95915	0.934526	3	12.9112	0.764234	1.01833	5	0	10	13.0516	0.630683	0.728132	10	12.9608	0.659939	0.736724	10	13.1779	0.667414	0.773547	11	12.8918	0.403099	0.669597	5	12.9776	0.587011	0.723322	3
mmu-miR-139-3p	5	0.0684496	9	8.09437	0.977555	0.909294	10	8.46345	0.233372	1.16862	10	7.98749	0.904765	0.930014	11	7.87723	0.733301	0.871805	5	7.99443	0.890445	0.886459	3	8.13101	0.962312	1.01681	5	0.0618849	10	10.0602	0.80897	1.48532	10	10.0091	0.855766	1.27107	10	10.2727	0.5606	1.69219	11	10.1382	0.668318	1.42051	5	9.9134	0.906298	1.27827	3
mmu-miR-139-5p	5	0.896784	9	10.5232	0.942941	0.796285	10	10.9122	0.622135	1.1936	10	10.4971	0.899462	0.906518	11	10.5826	0.966852	0.952243	5	10.6212	0.991512	1.0217	3	10.652	0.985608	1.04551	5	0.764334	10	12.2596	0.986301	1.24608	10	12.034	0.896786	0.950009	10	12.5918	0.62368	1.30542	11	11.8918	0.770981	0.904289	5	12.4155	0.881073	1.25659	3
mmu-miR-140-3p	5	0.869993	9	7.77781	0.934959	0.90058	10	8.30824	0.12216	1.29592	10	7.95026	0.927547	0.954337	11	7.72017	0.473433	0.834003	5	7.79099	0.864075	0.83018	3	7.68265	0.766773	0.920269	5	0.681798	10	7.69164	0.92709	0.932915	10	7.39466	0.92519	0.977042	10	8.52931	0.526639	1.95852	11	7.50956	0.947602	1.00616	5	7.69755	0.866846	1.05587	3
mmu-miR-140-5p	5	0.316318	9	5.79277	0.890143	0.749284	10	6.32567	0.384494	1.18664	10	5.65722	0.607736	0.682911	11	6.07356	0.981418	1.00028	5	6.1198	0.884571	1.0205	3	6.04768	0.98561	0.939893	5	0.089249	10	5.47353	0.99165	0.973412	10	5.77812	0.81181	1.23143	10	5.61453	0.786421	1.10602	11	5.64181	0.81774	1.09835	5	5.57447	0.913631	0.994948	3
mmu-miR-141-3p	5	0.0238481	9	8.73501	0.889528	0.803355	10	9.29049	0.48976	1.27798	10	8.79304	0.888732	0.946989	11	8.91828	0.978262	0.957335	5	9.22499	0.603127	1.18831	3	8.8053	0.875488	0.938544	5	0.0264733	10	1.9536	0.73876	0.60481	10	3.21402	0.896786	1.12993	10	2.79281	0.950388	0.932716	11	3.05223	0.90286	1.4158	5	2.57961	0.96819	1.0984	3
mmu-miR-141-5p	5	6.26028	9	7.36357	0.934959	0.818255	10	8.02769	0.531621	1.28678	10	7.43528	0.904765	0.958236	11	7.44666	0.905172	0.86414	5	7.89055	0.730701	1.24665	3	7.37998	0.869892	0.92549	5	6.22275	10	1.10999	0.630683	0.624479	10	1.77093	0.97246	1.15612	10	1.58267	0.883861	0.887129	11	1.84549	0.940667	1.16624	5	1.77745	0.954904	1.04893	3
mmu-miR-142a-3p	5	0.0697703	9	1.19659	0.912599	0.658412	10	1.55726	0.999155	0.878369	10	1.35346	0.888732	0.770223	11	1.5971	0.981418	0.998614	5	1.6759	0.912722	1.0106	3	1.54549	0.98561	0.856822	5	0	10	1.17503	0.977656	1.17939	10	1.22931	0.940716	1.24762	10	1.36947	0.75683	1.41834	11	1.28295	0.875507	1.18291	5	1.33971	0.866846	1.34815	3
mmu-miR-142a-5p	5	0.320428	9	0.631583	0.59086	0.782629	10	0.463051	0.237739	0.711483	10	0.795238	0.956434	0.781463	11	0.828978	0.981418	0.85008	5	0.898006	0.958475	0.996975	3	0.759371	0.886501	0.872884	5	0.335506	10	0.294594	0.759678	0.839306	10	0.415341	0.97246	0.854484	10	0.424137	0.921386	0.913987	11	0.409204	0.947779	0.901303	5	0.390873	0.928927	0.905413	3
mmu-miR-143-3p	5	0.504729	9	10.2907	0.840016	0.80188	10	10.3145	0.522348	0.861145	10	10.1828	0.397152	0.758495	11	10.3927	0.789207	0.942187	5	10.4518	0.819014	0.879937	3	10.5911	0.972247	1.03671	5	0.208284	10	10.2628	0.976332	0.942342	10	10.5645	0.887902	1.22895	10	10.2164	0.882889	0.867855	11	10.4698	0.915022	1.18666	5	10.3974	0.954904	1.07453	3
mmu-miR-145a-3p	5	7.58424	9	1.75808	0.972841	0.819281	10	1.56315	0.736229	0.697235	10	1.82975	0.957749	0.738937	11	1.92514	0.920262	0.942083	5	1.89821	0.893903	0.856198	3	2.02055	0.772018	0.997474	5	7.41768	10	1.54611	0.911081	0.795441	10	1.78972	0.97246	0.841067	10	1.48397	0.704503	0.719232	11	1.79228	0.961215	0.900978	5	1.73514	0.990729	1.14482	3
mmu-miR-145a-5p	5	9.46776	9	6.09846	0.890143	0.864483	10	6.49604	0.788252	1.09193	10	6.25232	0.914065	0.947191	11	6.36894	0.986999	1.12534	5	6.35179	0.997694	1.11959	3	6.50334	0.851216	1.19766	5	8.52072	10	6.86229	0.990524	0.933122	10	6.92305	0.97246	0.94173	10	7.08411	0.622507	1.09884	11	6.90623	0.980683	0.933905	5	7.11068	0.717622	1.11009	3
mmu-miR-145b	5	0	9	2.2995	0.914663	0.774882	10	3.04958	0.408401	1.5675	10	2.33663	0.845847	0.889872	11	2.63767	0.981418	0.974537	5	2.60395	0.997694	0.953348	3	2.6381	0.969479	1.10551	5	0	10	2.95656	0.99165	0.998746	10	2.93489	0.991191	1.10801	10	3.86939	0.526639	1.80951	11	2.93259	0.992512	1.04657	5	3.15268	0.866846	1.01515	3
mmu-miR-146a-5p	5	0.501097	9	7.5199	0.942659	0.817567	10	7.90902	0.382137	1.23729	10	7.67878	0.956434	1.06111	11	7.95894	0.514198	1.22082	5	8.02635	0.464444	1.33749	3	8.06418	0.485333	1.38991	5	0.712913	10	7.4475	0.987705	0.891872	10	7.88446	0.674609	1.387	10	7.64254	0.696591	1.3506	11	7.89597	0.0818575	1.33024	5	7.93371	0.552798	1.16995	3
mmu-miR-146b-3p	5	0.162522	9	0.387893	0.917797	1.00992	10	0.340946	0.877607	1.00342	10	0.425012	0.828843	1.08319	11	0.308538	0.986999	1.01509	5	0.378585	0.890445	1.07328	3	0.424185	0.816824	1.08933	5	0.0908839	10	0.421942	0.80897	0.858599	10	0.611517	0.97246	0.947575	10	0.363083	0.526639	0.866867	11	0.569575	0.985821	0.946962	5	0.516374	0.913631	0.944773	3
mmu-miR-146b-5p	5	1.11688	9	4.59708	0.964604	0.965886	10	5.03521	0.282344	1.43343	10	4.65371	0.977228	1.0347	11	4.73258	0.933756	1.10505	5	4.82607	0.741387	1.2555	3	4.6345	0.993582	1.04314	5	1.05007	10	4.52553	0.828447	0.977374	10	4.70293	0.97246	0.992139	10	4.79991	0.909485	1.25994	11	4.63336	0.890265	0.985436	5	4.71684	0.972986	0.94005	3
mmu-miR-147-3p	5	0.893807	9	0.254451	0.954341	0.988559	10	0.316453	0.800308	0.992859	10	0.275868	0.983033	0.988125	11	0.373876	0.646142	1.05394	5	0.338147	0.6816	1.02821	3	0.38988	0.817919	1.16553	5	0.426742	10	0.637445	0.986301	1.10781	10	0.573982	0.97246	0.978448	10	0.559684	0.884957	1.10008	11	0.641785	0.984802	1.12946	5	0.52884	0.913631	1.03753	3
mmu-miR-148a-3p	5	6.12439	9	1.71715	0.669872	0.636237	10	1.67604	0.354858	0.650353	10	1.61819	0.607736	0.543219	11	2.03623	0.940663	0.891018	5	1.74954	0.58492	0.639784	3	1.75486	0.627609	0.657065	5	7.40378	10	1.26713	0.630683	0.698879	10	1.37493	0.838835	0.753357	10	1.08863	0.526639	0.645701	11	1.31808	0.214956	0.772614	5	1.18608	0.440147	0.655877	3
mmu-miR-148b-3p	5	0.225261	9	3.5882	0.914663	0.798018	10	3.56913	0.60997	0.789619	10	3.72699	0.940169	0.712456	11	3.78471	0.981418	0.869825	5	3.85045	0.997694	0.870191	3	3.65622	0.890315	0.853129	5	0.299292	10	3.14968	0.759678	0.749483	10	3.61307	0.896786	1.00603	10	3.13096	0.712784	0.665377	11	3.27879	0.884865	0.842453	5	3.35021	0.951345	0.915667	3
mmu-miR-148b-5p	5	0.0221512	9	1.22515	0.491265	0.690305	10	1.58212	0.787122	0.869788	10	0.985537	0.57335	0.723709	11	1.23233	0.473433	0.735265	5	1.59608	0.852982	0.913939	3	1.32976	0.490701	0.791166	5	0	10	1.10808	0.792625	1.03725	10	1.19136	0.896786	0.942518	10	1.6783	0.526639	1.31781	11	1.01975	0.668318	0.934736	5	1.18532	0.842775	0.966553	3
mmu-miR-149-5p	5	5.51521	9	11.9265	0.942659	1.08122	10	11.6617	0.237739	0.783664	10	11.7116	0.854498	0.934517	11	12.0153	0.995343	1.07201	5	11.9217	0.836232	0.985602	3	12.0543	0.961341	1.10221	5	5.57932	10	12.2685	0.73876	0.651108	10	12.7712	0.896786	0.985914	10	12.2783	0.535936	0.720979	11	12.7197	0.940667	0.935423	5	12.3655	0.78817	0.760432	3
mmu-miR-150-3p	5	0.557354	9	0.701601	0.914663	0.939138	10	1.01823	0.647358	1.06744	10	0.779703	0.977789	0.904018	11	0.459949	0.288469	0.799579	5	0.53792	0.531477	0.803836	3	0.623417	0.642447	0.886524	5	1.04898	10	1.62453	0.915204	1.06311	10	1.27856	0.855766	0.863655	10	1.72671	0.816237	0.896203	11	1.16337	0.561064	0.753122	5	1.2781	0.725545	0.82249	3
mmu-miR-150-5p	5	3.91479	9	7.85123	0.890143	0.687527	10	8.23631	0.883346	1.01151	10	7.79123	0.828843	0.664755	11	7.71546	0.514198	0.696825	5	7.87818	0.727019	0.801069	3	7.80893	0.772018	0.731464	5	2.85584	10	9.87819	0.792625	1.10603	10	9.60279	0.991191	0.950483	10	9.9033	0.810846	1.65157	11	9.22738	0.665476	0.722032	5	9.67859	0.95276	0.94723	3
mmu-miR-151-3p	5	0.325821	9	3.04666	0.914663	0.788571	10	3.51881	0.611466	1.20726	10	2.93788	0.806869	0.788662	11	2.93346	0.514198	0.800173	5	3.29438	0.997694	1.03013	3	3.21744	0.929183	1.05332	5	0.264869	10	3.2842	0.945039	0.768157	10	3.31879	0.907099	0.840476	10	4.17295	0.526639	1.34237	11	3.28758	0.847628	0.830601	5	3.38842	0.935703	0.891894	3
mmu-miR-151-5p	5	0.33087	9	11.5546	0.922116	0.897491	10	11.9126	0.273931	1.10864	10	11.5905	0.904765	0.887497	11	11.699	0.956704	1.04514	5	11.7121	0.890445	1.02548	3	11.7478	0.890315	0.99659	5	0.166281	10	11.9114	0.928958	0.902311	10	12.1757	0.920167	1.19235	10	12.1314	0.897704	1.13209	11	11.8611	0.822088	0.895189	5	11.9436	0.913631	1.06786	3
mmu-miR-152-3p	5	0.316631	9	3.38277	0.848537	0.745529	10	3.77155	0.932661	0.959499	10	3.48475	0.828843	0.786253	11	3.5282	0.795775	0.872969	5	3.57302	0.836232	0.975727	3	3.45597	0.764234	0.799646	5	0.0598711	10	3.00834	0.963081	0.958533	10	2.9641	0.931807	0.962855	10	3.68735	0.526639	1.68615	11	3.10546	0.984802	0.998158	5	3.20428	0.881073	1.05625	3
mmu-miR-152-5p	5	0.0982752	9	0.0513225	0.914663	0.999201	10	0.139406	0.878167	1.04613	10	0.0576957	0.880287	0.999109	11	0.156688	0.905172	1.05227	5	0.167396	0.838636	1.09146	3	0.159093	0.853218	1.09627	5	0	10	0.156894	0.846722	1.01606	10	0.0724072	0.920167	0.967459	10	0.0815933	0.905205	0.930438	11	0.129513	0.943194	0.973124	5	0.253551	0.682175	1.12658	3
mmu-miR-153-3p	5	0.241701	9	5.31533	0.890143	1.20786	10	5.13132	0.922476	1.05355	10	5.36838	0.832437	1.38552	11	5.39537	0.514198	1.25595	5	5.32766	0.571705	1.24448	3	5.09202	0.992921	0.995799	5	0.189349	10	5.86911	0.73876	0.74365	10	5.91166	0.855766	0.913703	10	5.83323	0.526639	0.791244	11	6.1516	0.985821	0.991012	5	6.03181	0.928927	0.777725	3
mmu-miR-153-5p	5	0	9	0.877633	0.914663	1.08957	10	0.944664	0.56475	1.13695	10	0.755546	0.977789	1.02955	11	0.971993	0.624647	1.23655	5	0.76176	0.997694	1.02778	3	1.06118	0.639862	1.33893	5	0	10	0.494285	0.996205	1.11745	10	0.760081	0.855766	1.22139	10	0.523128	0.950357	1.13859	11	0.573437	0.940667	1.11567	5	0.679521	0.881059	1.17515	3
mmu-miR-154-3p	5	0	9	1.58295	0.967907	0.989439	10	1.46977	0.772116	1.02764	10	1.57988	0.956434	1.08347	11	1.87222	0.646142	1.28193	5	1.60523	0.997694	1.04672	3	1.63799	0.965921	1.10551	5	0	10	1.34887	0.93106	1.09463	10	1.20906	0.973899	0.989485	10	1.17667	0.895989	0.968675	11	1.4883	0.770981	1.36569	5	1.4008	0.881073	1.17184	3
mmu-miR-154-5p	5	7.2006	9	8.45272	0.942659	0.939819	10	8.93751	0.237739	1.37526	10	8.39691	0.888039	0.896383	11	8.28056	0.514198	0.879213	5	8.43799	0.884571	1.06775	3	8.33048	0.627609	0.92162	5	7.19773	10	9.50458	0.990524	0.877592	10	9.28219	0.844996	0.828954	10	9.96534	0.592301	1.0428	11	9.25978	0.668318	0.820729	5	9.34583	0.882413	0.761818	3
mmu-miR-155-5p	5	0.172631	9	3.79426	0.866622	0.789626	10	4.07547	0.930667	1.03162	10	4.07654	0.956434	1.02272	11	4.2146	0.761694	1.17892	5	4.33379	0.571705	1.37661	3	4.14456	0.875488	1.14124	5	0.105597	10	3.16673	0.915204	1.14106	10	3.27082	0.855766	1.29439	10	3.4785	0.526639	1.5882	11	3.28412	0.790781	1.32609	5	3.66395	0.514029	1.70372	3
mmu-miR-15a-3p	5	1.74201	9	0.580625	0.91783	0.927778	10	0.618102	0.850262	0.94351	10	0.742405	0.863743	0.995019	11	0.634112	0.981418	1.04131	5	0.513597	0.603127	0.934668	3	0.817112	0.625445	1.14594	5	0.418883	10	0.658675	0.960784	0.961039	10	0.872855	0.814655	1.24802	10	0.721759	0.793143	1.1145	11	0.880678	0.68343	1.17115	5	0.833699	0.821644	1.19809	3
mmu-miR-15a-5p	5	1.0345	9	9.90361	0.937522	0.940729	10	9.90406	0.872018	0.922807	10	9.91196	0.956434	0.917178	11	10.0333	0.916378	1.06086	5	10.1049	0.683961	1.06308	3	10.1862	0.510603	1.16128	5	2.4565	10	8.37608	0.785141	0.893474	10	8.89461	0.81181	1.16501	10	8.43303	0.83268	0.776658	11	8.75271	0.865572	1.04729	5	8.56636	0.957548	1.00833	3
mmu-miR-15b-3p	5	1.40324	9	1.21004	0.914663	0.837055	10	0.956933	0.237739	0.704298	10	1.32528	0.925591	0.91096	11	1.28547	0.872996	0.937335	5	1.46933	0.890445	1.083	3	1.43188	0.979136	1.10287	5	1.20624	10	0.858204	0.976332	1.06899	10	0.817528	0.987879	1.13249	10	0.667473	0.816237	0.822022	11	0.854692	0.949907	1.07713	5	0.95769	0.901845	1.14172	3
mmu-miR-15b-5p	5	0	9	6.14682	0.842574	0.668588	10	5.98784	0.221413	0.589547	10	5.79081	0.37601	0.645893	11	6.21529	0.263978	0.757927	5	6.00185	0.0465531	0.651975	3	6.16464	0.0974977	0.724807	5	0	10	5.73197	0.960784	1.20221	10	5.87652	0.81181	1.23756	10	5.49768	0.857005	0.935149	11	5.81342	0.825423	1.27184	5	5.78694	0.902378	1.21136	3
mmu-miR-16-1-3p	5	0.625147	9	0.153034	0.942659	0.990741	10	0.198329	0.872018	1.06799	10	0.339621	0.899462	0.970197	11	0.194856	0.916378	1.00653	5	0.233999	0.603127	1.04018	3	0.184438	0.972247	0.997671	5	1.55821	10	0.086534	0.999113	1.00557	10	0.105473	0.97246	1.04068	10	0.234152	0.566815	1.10725	11	0.115159	0.940667	1.05756	5	0.128563	0.918714	1.04525	3
mmu-miR-16-2-3p	5	0.946103	9	0.0190772	0.942659	1	10	0.0695941	0.384494	1.03921	10	0.0102243	0.956434	1	11	0.0352682	0.654275	1.01783	5	0.0180903	0.852982	1	3	0.0542587	0.776184	1.03338	5	0.931163	10	0.0369713	0.986301	1	10	0.0325364	0.97246	1	10	0.0580748	0.92622	1	11	0.0248132	0.940667	1	5	0.011916	0.838208	1	3
mmu-miR-16-5p	5	1.47222	9	10.2976	0.914663	0.866119	10	10.6413	0.505598	1.10011	10	10.3563	0.93136	0.905806	11	10.4663	0.981418	1.08465	5	10.5306	0.890445	0.963297	3	10.4986	0.913873	1.03218	5	2.54306	10	8.71307	0.70629	0.861828	10	8.98609	0.97246	0.974653	10	8.87284	0.83384	0.999017	11	9.02939	0.894981	1.04091	5	8.8445	0.838208	0.919761	3
mmu-miR-17-5p	5	1.62632	9	5.47755	0.30868	0.606311	10	5.96602	0.611466	0.9178	10	5.65343	0.37601	0.713369	11	5.57495	0.263978	0.690456	5	5.70397	0.144781	0.68357	3	5.39977	0.305126	0.569618	5	3.1513	10	4.65106	0.981575	0.811802	10	4.5258	0.822648	0.888298	10	5.1937	0.538108	1.22563	11	4.4236	0.401628	0.789802	5	4.6522	0.93036	0.852297	3
mmu-miR-181a-1-3p	5	3.91069	9	6.81806	0.914663	0.908085	10	6.41139	0.276941	0.622983	10	6.54389	0.445257	0.813639	11	6.6886	0.663515	0.853034	5	6.69131	0.519483	0.840464	3	6.80303	0.929183	0.975826	5	3.27889	10	5.93497	0.630683	0.703513	10	6.59157	0.844996	1.15345	10	5.83513	0.527626	0.632837	11	6.29902	0.940667	0.945992	5	5.90373	0.66948	0.735343	3
mmu-miR-181a-2-3p	5	3.40239	9	0.435247	0.890143	0.867008	10	0.46662	0.610523	0.943648	10	0.313384	0.607736	0.858833	11	0.404823	0.531659	0.868219	5	0.527767	0.907011	1.01744	3	0.645849	0.772018	1.03269	5	2.93483	10	0.547638	0.945039	0.947282	10	0.564923	0.97246	0.980533	10	0.354061	0.526639	0.860792	11	0.524677	0.896058	0.957193	5	0.514362	0.902378	1.00059	3
mmu-miR-181a-5p	5	9.30071	9	15.3478	0.891279	0.880121	10	15.6491	0.255729	1.04042	10	15.3234	0.828843	0.884115	11	15.3735	0.605825	0.911176	5	15.3487	0.527563	0.857632	3	15.4522	0.766773	0.925122	5	8.90225	10	14.9254	0.839012	0.857162	10	15.1011	0.983308	0.963376	10	15.188	0.840537	1.01595	11	14.959	0.81774	0.884793	5	14.8757	0.717622	0.845871	3
mmu-miR-181b-1-3p	5	7.12277	9	0.692788	0.890143	1.03191	10	0.393924	0.454403	0.860359	10	0.564823	0.995544	0.905765	11	0.527783	0.965113	0.979334	5	0.541325	0.958475	0.95328	3	0.442522	0.81035	0.879717	5	8.53624	10	0.197708	0.981575	0.971689	10	0.228994	0.91692	1.01397	10	0.410755	0.557937	1.24873	11	0.316604	0.523665	1.07798	5	0.0896766	0.838208	0.863629	3
mmu-miR-181b-2-3p	5	0.0645599	9	0.307049	0.722554	0.942006	10	0.300183	0.64724	0.913065	10	0.188485	0.397152	0.875055	11	0.29452	0.522872	0.936989	5	0.270588	0.4283	0.891874	3	0.314035	0.663708	0.927211	5	0.0370025	10	0.13664	0.792625	1.03742	10	0.0977528	0.920167	1.00512	10	0.223621	0.614148	1.03067	11	0.105076	0.81774	1.02423	5	0.160552	0.866252	1.03011	3
mmu-miR-181b-5p	5	0	9	13.2369	0.972841	1.00786	10	13.6183	0.164419	1.33268	10	13.3091	0.904765	1.09013	11	13.1723	0.929673	1.03821	5	13.251	0.958475	1.0587	3	13.2201	0.993582	1.00164	5	0	10	12.4641	0.986301	0.71767	10	12.7081	0.848267	1.17743	10	13.1453	0.526639	1.29255	11	12.4057	0.992512	0.868014	5	12.3977	0.979107	0.750605	3
mmu-miR-181c-3p	5	0.906491	9	2.64168	0.888256	0.896544	10	2.8203	0.991981	1.0068	10	2.76729	0.956434	0.856969	11	2.52158	0.393956	0.853198	5	2.67096	0.713257	0.888157	3	2.65913	0.627609	0.918562	5	0.923888	10	2.75676	0.981575	1.01645	10	2.90559	0.940716	1.0026	10	2.56272	0.622148	0.845683	11	2.77374	0.985821	0.942468	5	2.74055	0.95262	0.86705	3
mmu-miR-181d-3p	5	0.664562	9	0.329952	0.964693	1.00915	10	0.322234	0.987525	1.00626	10	0.1558	0.607736	0.948021	11	0.292233	0.940663	0.986232	5	0.204957	0.445556	0.915301	3	0.392619	0.875488	0.984571	5	0.524568	10	0.485158	0.947851	1.0557	10	0.421434	0.989618	0.954039	10	0.265281	0.712784	0.801837	11	0.29395	0.890265	0.863282	5	0.299167	0.881073	0.913318	3
mmu-miR-181d-5p	5	2.66085	9	7.69972	0.951625	0.959594	10	7.94866	0.384494	1.14389	10	7.707	0.956434	1.09423	11	7.51468	0.602932	0.950201	5	7.7139	0.95826	1.04377	3	7.52641	0.764234	0.969303	5	2.68122	10	6.8109	0.917076	0.676396	10	7.1097	0.97246	0.933203	10	7.46903	0.614148	1.04282	11	6.96355	0.985821	0.858806	5	6.8045	0.866846	0.701641	3
mmu-miR-182-3p	5	1.18008	9	5.25161	0.942659	0.984816	10	5.83523	0.357997	1.49164	10	5.31907	0.956434	0.897677	11	5.85679	0.446411	1.37834	5	5.72776	0.758246	1.50282	3	5.62333	0.786479	1.09376	5	1.2554	10	0.298165	0.73876	0.941995	10	0.561577	0.773536	1.09872	10	0.326281	0.814063	0.909842	11	0.619584	0.81774	0.99864	5	0.467552	0.951345	0.94805	3
mmu-miR-182-5p	5	0.0987745	9	12.9678	0.890143	0.870244	10	12.6167	0.243201	0.718694	10	12.9817	0.863743	0.864758	11	13.1226	0.958093	1.12013	5	13.3494	0.859871	1.18117	3	12.997	0.905361	1.0899	5	0.264456	10	4.69237	0.833903	0.834239	10	5.50365	0.852909	1.37154	10	5.16126	0.888132	1.24255	11	5.3802	0.875507	1.20405	5	5.40179	0.902378	1.47884	3
mmu-miR-183-3p	5	0	9	7.48043	0.91956	0.804066	10	7.80627	0.816543	1.2448	10	7.84639	0.888732	1.15379	11	7.65501	0.998102	0.938087	5	7.80345	0.852982	1.14563	3	7.52218	0.925902	0.808053	5	0.0686084	10	0.870341	0.936731	0.791918	10	1.08365	0.97246	1.2351	10	0.90326	0.846382	0.901681	11	0.998737	0.992512	1.07716	5	1.22077	0.882416	1.13059	3
mmu-miR-183-5p	5	5.70366	9	13.3655	0.951625	1.02536	10	13.2267	0.60997	0.87707	10	13.2871	0.904765	0.884419	11	13.6606	0.514198	1.23619	5	13.8374	0.527563	1.5154	3	13.7541	0.772018	1.51384	5	5.97466	10	5.4011	0.93106	0.917984	10	6.11609	0.851813	1.23146	10	5.77271	0.866801	1.11523	11	5.91943	0.890265	1.19326	5	6.09548	0.866846	1.54483	3
mmu-miR-1839-3p	5	2.99822	9	3.58661	0.914663	0.990163	10	3.97019	0.531621	1.30511	10	3.52725	0.845847	0.972897	11	3.94005	0.681255	1.24822	5	4.0084	0.523587	1.25774	3	3.75386	0.936248	1.08103	5	3.32743	10	3.73879	0.637136	0.820841	10	3.77871	0.81181	0.796723	10	3.64171	0.526639	0.726101	11	4.07444	0.993125	0.981301	5	3.64705	0.658055	0.847067	3
mmu-miR-1839-5p	5	1.92386	9	6.99035	0.974428	0.946499	10	6.63724	0.248196	0.754772	10	7.0087	0.977789	0.91709	11	6.98879	0.986999	0.901418	5	7.12006	0.872404	0.954856	3	6.8993	0.910002	0.892119	5	0.780382	10	6.44932	0.745874	0.900681	10	6.57223	0.920167	0.877488	10	6.54284	0.814063	0.923994	11	6.46724	0.710993	0.886359	5	6.6212	0.918714	0.996361	3
mmu-miR-184-3p	5	3.47626	9	4.64785	0.918796	0.895149	10	4.73074	0.85902	0.921422	10	4.84802	0.956434	0.851929	11	4.58735	0.742132	0.810367	5	4.4972	0.607775	0.727743	3	4.5639	0.730311	0.782946	5	3.57718	10	3.77586	0.939996	0.862787	10	3.22519	0.290358	0.653031	10	4.18432	0.5606	1.07034	11	3.60569	0.665263	0.822246	5	3.75365	0.913631	0.852593	3
mmu-miR-1843a-3p	5	0.677161	9	6.45608	0.987942	0.937193	10	6.12377	0.354858	0.72561	10	6.40721	0.946975	1.00599	11	6.35721	0.798683	0.933091	5	6.32916	0.666392	0.933208	3	6.51937	0.883658	1.01976	5	0.717331	10	7.83355	0.945039	1.02577	10	7.93639	0.983308	1.10448	10	7.61137	0.677304	1.03595	11	8.00745	0.943194	1.14811	5	7.87264	0.918714	1.07108	3
mmu-miR-1843a-5p	5	4.45302	9	4.72855	0.942941	0.919614	10	4.63594	0.753623	0.928315	10	4.7141	0.946975	0.970824	11	4.98207	0.733301	1.13315	5	5.05306	0.637438	1.23548	3	5.0241	0.764234	1.1777	5	4.46199	10	6.16253	0.893929	0.965904	10	6.28804	0.966328	0.962463	10	5.62239	0.526639	0.637864	11	6.34964	0.993125	1.0378	5	6.29628	0.954904	1.06282	3
mmu-miR-1843b-3p	5	1.20824	9	5.97097	0.942659	0.944836	10	5.52979	0.418868	0.822713	10	6.1185	0.806869	1.14636	11	5.80154	0.960609	1.04138	5	5.86162	0.977601	0.967116	3	6.03672	0.812727	1.12002	5	2.07286	10	7.65963	0.986301	1.35207	10	7.85788	0.896786	1.41498	10	7.52013	0.932153	1.17351	11	8.07818	0.782219	1.62347	5	7.73331	0.93036	1.42852	3
mmu-miR-1843b-5p	5	0.219907	9	4.26345	0.972841	1.04025	10	4.07562	0.701184	0.98554	10	4.04035	0.833961	0.818522	11	4.43967	0.789207	1.26156	5	4.45723	0.730701	1.25374	3	4.5761	0.639862	1.27003	5	0.256863	10	5.80557	0.960784	1.02523	10	5.9831	0.967574	1.02936	10	5.22896	0.526639	0.626868	11	5.9392	0.985821	1.03014	5	5.94713	0.969269	1.09812	3
mmu-miR-185-3p	5	0.427898	9	0.798575	0.914663	1.15611	10	0.901399	0.475729	1.24613	10	0.835055	0.854498	1.22201	11	0.752701	0.905172	1.10109	5	0.708468	0.9571	1.10091	3	0.8762	0.772018	1.28111	5	0.382481	10	1.61363	0.839012	0.870802	10	1.4756	0.844996	0.743709	10	1.75564	0.977089	0.957517	11	1.76073	0.992512	1.11967	5	1.51026	0.682175	0.81614	3
mmu-miR-185-5p	5	0.114602	9	8.50791	0.890143	0.881295	10	8.39219	0.276941	0.775805	10	8.53243	0.845667	0.931707	11	8.51315	0.602932	0.898383	5	8.41574	0.375243	0.8219	3	8.42618	0.789729	0.757064	5	0.15146	10	9.08437	0.599984	0.751817	10	9.22704	0.848267	0.87351	10	9.29683	0.796611	0.940479	11	9.05017	0.512292	0.716512	5	9.14192	0.66948	0.761518	3
mmu-miR-186-3p	5	0.0561454	9	2.36887	0.967907	0.95962	10	2.18499	0.486703	0.85138	10	2.40883	0.96654	1.13062	11	2.217	0.620993	0.917664	5	2.22527	0.641026	0.84031	3	2.23557	0.851216	0.905114	5	0.0686084	10	2.13377	0.947906	0.941128	10	2.12666	0.896786	0.850969	10	2.60188	0.526639	1.18165	11	2.25121	0.992512	0.987475	5	2.09664	0.838208	0.824611	3
mmu-miR-186-5p	5	0.222851	9	3.80694	0.890143	0.833736	10	3.92677	0.783002	0.916126	10	3.7635	0.847297	0.754076	11	4.02235	0.981418	1.01042	5	3.89791	0.852982	0.884528	3	3.73466	0.642447	0.81275	5	0.287219	10	3.34515	0.637136	0.866594	10	3.41658	0.877164	0.862052	10	3.15306	0.526639	0.61041	11	3.43241	0.737693	0.903692	5	3.22371	0.333473	0.727806	3
mmu-miR-187-3p	5	0	9	9.79486	0.917797	0.802117	10	10.1996	0.608682	1.08977	10	9.62649	0.812689	0.672276	11	9.50825	0.412999	0.682099	5	9.79855	0.754286	0.785006	3	9.6435	0.642447	0.710761	5	0.0370025	10	7.22902	0.929073	0.776806	10	7.19954	0.855766	0.864635	10	7.91657	0.628639	1.40696	11	6.9414	0.501664	0.734794	5	7.20476	0.86451	0.844435	3
mmu-miR-187-5p	5	0.397516	9	2.04188	0.954341	1.08801	10	2.4775	0.245306	1.41093	10	2.04753	0.946975	1.20066	11	1.98751	0.998102	1.05958	5	2.20863	0.730701	1.26582	3	2.17691	0.764234	1.19269	5	1.47142	10	0.641203	0.917076	0.847046	10	0.816573	0.985118	0.953078	10	0.73056	0.90394	0.900991	11	0.76239	0.980683	1.01134	5	1.01419	0.838208	1.31607	3
mmu-miR-188-3p	5	7.38594	9	1.47401	0.942659	1.0961	10	1.45528	0.963516	1.10748	10	1.43473	0.993343	0.958493	11	1.4025	0.956872	1.00725	5	1.48988	0.890445	1.08957	3	1.50002	0.894426	1.08604	5	8.74742	10	1.72153	0.93106	1.00505	10	1.77112	0.97246	1.05997	10	1.85779	0.954275	1.03596	11	2.03269	0.81774	1.17103	5	1.80083	0.957548	1.0302	3
mmu-miR-188-5p	5	0.28369	9	4.89894	0.937522	0.956772	10	5.45267	0.281593	1.46989	10	4.90572	0.862065	0.978178	11	4.84931	0.709866	0.946808	5	4.97352	0.913323	1.01154	3	4.96339	0.905361	1.05346	5	0.385097	10	5.00109	0.960784	0.997585	10	4.79932	0.97246	1.00888	10	5.60155	0.526639	1.26772	11	4.75173	0.917495	0.886147	5	5.14609	0.835575	1.01365	3
mmu-miR-18b-5p	5	11.2232	9	0.0893676	0.932556	0.952801	10	0.077338	0.603552	0.970064	10	0.127646	0.956434	0.969587	11	0.100533	0.828106	0.995934	5	0.0600001	0.527563	0.980418	3	0.0568556	0.652765	0.95301	5	10.2973	10	0.0751445	0.986301	0.989619	10	0.0499513	0.97246	0.987796	10	0		0.949997	11	0.0110274	0.713887	0.949997	5	0.0958897	0.93036	0.949997	3
mmu-miR-190a-5p	5	5.5527	9	3.52834	0.914663	1.02189	10	3.52635	0.573698	1.02869	10	3.65817	0.946975	0.9739	11	3.96212	0.798465	1.38197	5	3.84356	0.891139	1.1642	3	3.5132	0.851216	0.959612	5	6.66702	10	2.86788	0.73876	0.733548	10	3.21118	0.97246	0.919712	10	3.36258	0.883434	0.898563	11	3.02032	0.82917	0.690758	5	2.7635	0.662717	0.69854	3
mmu-miR-190b-5p	5	7.89864	9	2.14776	0.954341	1.10378	10	1.79796	0.281593	0.802046	10	1.54358	0.828843	0.867098	11	1.99566	0.905172	0.979898	5	2.13756	0.978397	0.972806	3	2.13974	0.962327	1.00773	5	8.73786	10	1.90515	0.833903	1.21679	10	1.78889	0.920167	1.03753	10	1.85299	0.803223	1.06642	11	1.60769	0.985821	1.00384	5	1.60161	0.968461	0.872339	3
mmu-miR-191-5p	5	0	9	12.9794	0.516427	0.868748	10	12.907	0.273931	0.789945	10	12.851	0.34885	0.79997	11	12.9212	0.309576	0.862353	5	12.9228	0.311469	0.865057	3	13.0714	0.637142	0.92482	5	0	10	12.8654	0.839012	0.807792	10	13.2093	0.848267	1.17416	10	12.9324	0.884957	0.933449	11	13.0234	0.993125	1.00191	5	12.9029	0.838208	0.919309	3
mmu-miR-1912-3p	5	1.8817	9	0.012595		1	10	0		1	10	0		1	11	0		1	5	0		1	3	0		1	5	1.91014	10	0		1	10	0		1	10	0		1	11	0		1	5	0		1	3
mmu-miR-192-3p	5	4.57002	9	0.877014	0.967907	0.978435	10	0.829233	0.846931	0.967674	10	0.903741	0.97895	0.913916	11	0.735978	0.7273	0.924155	5	0.745596	0.707195	0.872171	3	0.709228	0.69527	0.903095	5	5.92867	10	0.667601	0.915204	0.875431	10	0.374718	0.659939	0.719497	10	0.651616	0.803223	0.891993	11	0.554667	0.81774	0.85178	5	0.598793	0.866252	0.827827	3
mmu-miR-192-5p	5	0.105769	9	6.88018	0.890143	0.912189	10	7.05086	0.751543	1.03457	10	6.91215	0.607736	0.961996	11	6.61869	0.446411	0.808437	5	6.74154	0.474735	0.805778	3	6.89686	0.797214	0.958748	5	0	10	5.66825	0.821589	0.971037	10	6.15283	0.640851	1.29993	10	5.7404	0.654592	0.960125	11	5.94573	0.865572	1.03675	5	5.7264	0.838208	0.898236	3
mmu-miR-1927	5	3.88856	9	0.57976	0.934959	1.02921	10	0.542879	0.776904	1.0981	10	0.544012	0.925591	1.16863	11	0.606433	0.68367	1.09707	5	0.62094	0.684199	1.08803	3	0.431303	0.936248	0.99399	5	5.77359	10	0.079687	0.870044	0.931064	10	0.0567832	0.855766	0.931064	10	0.131523	0.850793	0.931064	11	0.190869	0.990976	1.06791	5	0.0862437	0.866846	0.972504	3
mmu-miR-1931	5	0.768733	9	0.431581	0.914663	1.08256	10	0.50036	0.27535	1.14846	10	0.149929	0.812689	0.90852	11	0.416882	0.531261	1.06269	5	0.479459	0.378677	1.10548	3	0.403321	0.772018	1.06969	5	1.33154	10	0.397845	0.99165	0.938	10	0.418253	0.97246	0.995355	10	0.481238	0.838909	1.0991	11	0.290337	0.81774	0.926416	5	0.393701	0.983018	0.933242	3
mmu-miR-1932	5	4.2773	9	0.0717671	0.937522	1.03359	10	0.0390392	0.991282	1	10	0.0276943	0.927547	1	11	0.0397581	0.99234	1.03489	5	0.0482242	0.968062	1.02938	3	0.0196183	0.875488	1	5	5.73379	10	0.0487464	0.960784	0.949997	10	0.0886164	0.97246	0.949997	10	0.1348	0.758907	1.06551	11	0.0513251	0.940667	0.970114	5	0.120088	0.907946	1.0405	3
mmu-miR-1933-3p	5	1.32623	9	0.0215468	0.794793	0.912695	10	0.0333317	0.493043	0.912695	10	0.060956	0.845847	0.94287	11	0.0545	0.733301	0.927994	5	0.11138	0.937286	0.991572	3	0.127712	0.984491	0.953375	5	1.35576	10	0		1	10	0.119857	0.97246	1	10	0.0377145	0.829575	1	11	0.0224841	0.87875	1	5	0.046931	0.93036	1	3
mmu-miR-1933-5p	5	10.5622	9	0.0331939	0.942659	1.00156	10	0.0616853	0.573076	1.01153	10	0.0441423	0.946975	0.973367	11	0.0522583	0.916378	0.973367	5	0.0647752	0.607775	1.01543	3	0.0157912	0.905361	0.973367	5	8.74666	10	0.0844348	0.917076	1.04638	10	0.0317718	0.97246	1	10	0.01703	0.840164	1	11	0.046398	0.985821	1	5	0.0343661	0.969269	1	3
mmu-miR-1934-3p	5	0.276285	9	0.236877	0.453598	1.1438	10	0.126122	0.631453	1.04509	10	0.137444	0.845847	1.01462	11	0.172122	0.446411	1.07333	5	0.18392	0.503357	1.11144	3	0.22071	0.764234	1.17086	5	0.448102	10	0.276066	0.882443	1.11009	10	0.0957683	0.855766	0.906969	10	0.240885	0.840164	1.05782	11	0.19179	0.990976	0.969036	5	0.320556	0.86533	1.05331	3
mmu-miR-1934-5p	5	0.214587	9	1.86242	0.914663	1.25097	10	1.6564	0.873744	1.05741	10	1.68511	0.960283	1.03332	11	1.95396	0.514198	1.27316	5	1.83575	0.836232	1.03818	3	2.0504	0.485333	1.38716	5	0.327541	10	2.3966	0.73876	0.737216	10	2.46902	0.855766	0.802223	10	2.10773	0.526639	0.636132	11	2.46149	0.80495	0.718171	5	2.48019	0.838208	0.772801	3
mmu-miR-193a-3p	5	0.413473	9	5.00479	0.942659	1.04429	10	5.61578	0.357997	1.60041	10	5.37792	0.834387	1.31565	11	4.83062	0.646142	0.870854	5	4.98176	0.852982	0.996652	3	5.12681	0.98561	1.26704	5	0.125424	10	6.06724	0.833903	0.848745	10	5.62256	0.991191	0.915188	10	6.88524	0.306053	1.82769	11	6.16424	0.545888	1.34456	5	6.10503	0.678738	1.17952	3
mmu-miR-193a-5p	5	1.70949	9	1.98399	0.942941	1.0619	10	2.46893	0.248943	1.56061	10	1.86646	0.977789	0.948249	11	1.80712	0.981418	0.984713	5	2.04122	0.786658	1.15918	3	1.85018	0.993582	0.9651	5	0.895182	10	2.48766	0.947906	0.949214	10	2.26162	0.998938	0.957457	10	3.61717	0.526639	2.31817	11	2.36141	0.920094	0.997566	5	2.58949	0.838208	1.17958	3
mmu-miR-193b-3p	5	0.806633	9	3.34539	0.944315	1.04429	10	3.22073	0.576241	0.952868	10	3.1486	0.845847	0.954264	11	3.30584	0.929722	0.992464	5	3.49414	0.890445	1.1562	3	3.53126	0.894426	1.25786	5	1.80424	10	4.78327	0.883218	0.708182	10	5.05359	0.975733	1.01523	10	4.63261	0.73467	0.925642	11	5.08275	0.978308	1.01762	5	4.91973	0.93036	0.859634	3
mmu-miR-193b-5p	5	1.75705	9	1.3543	0.891279	1.11548	10	1.3285	0.622367	1.03695	10	0.971444	0.845847	0.876963	11	1.02375	0.905172	0.905809	5	1.25626	0.852982	1.12404	3	1.04597	0.929183	0.874413	5	3.08071	10	3.39515	0.751832	1.27547	10	2.89492	0.84852	0.933605	10	3.28759	0.712784	1.27324	11	2.68551	0.248068	0.76244	5	3.26216	0.838208	1.12642	3
mmu-miR-194-2-3p	5	3.22648	9	0.0453758	0.890143	0.953197	10	0.0711005	0.793823	0.958381	10	0.0774847	0.925591	0.96554	11	0.108657	0.98193	0.984257	5	0.0957132	0.971854	0.981502	3	0.161047	0.772018	1.01458	5	4.61685	10	0.103256	0.974095	1.00925	10	0.130932	0.980956	1.00299	10	0.11555	0.954894	1.02332	11	0.0934691	0.930433	0.990454	5	0.106393	0.954904	0.977744	3
mmu-miR-194-5p	5	1.81086	9	3.86325	0.914663	0.821496	10	4.157	0.865463	1.07577	10	3.84366	0.904765	0.746724	11	3.69561	0.624647	0.833861	5	3.8721	0.751511	0.870409	3	3.71722	0.626878	0.818374	5	2.18918	10	2.65382	0.770082	0.710903	10	2.73993	0.898499	0.749198	10	2.72382	0.749824	0.739885	11	2.6234	0.731746	0.753652	5	2.56148	0.788599	0.776911	3
mmu-miR-1941-5p	5	1.03005	9	0.345618	0.954049	0.957231	10	0.333771	0.88921	0.991832	10	0.106284	0.37601	0.840859	11	0.265001	0.736847	0.896016	5	0.183718	0.378677	0.877527	3	0.196042	0.648904	0.896676	5	0.79638	10	0.976431	0.932971	0.926769	10	0.879579	0.655015	0.873049	10	1.32822	0.555557	1.12081	11	1.06023	0.978308	0.990132	5	0.97902	0.902378	0.935039	3
mmu-miR-1943-3p	5	0.184431	9	0.160842	0.974428	1.00311	10	0.153708	0.97346	0.986943	10	0.282433	0.845847	1.01578	11	0.230681	0.514428	1.03844	5	0.327652	0.499568	1.08376	3	0.0594379	0.608319	0.927269	5	0.248498	10	0.185145	0.737848	0.92373	10	0.0551768	0.33528	0.791657	10	0.152167	0.566815	0.871982	11	0.0507679	0.0971846	0.812347	5	0.14083	0.658055	0.858413	3
mmu-miR-1943-5p	5	0.675974	9	0.847289	0.937522	0.973781	10	1.05797	0.647358	1.07359	10	0.783763	0.925591	0.93568	11	0.870969	0.965113	0.975216	5	0.912228	0.997694	1.10566	3	0.851827	0.929183	0.925068	5	1.02386	10	0.918947	0.976279	1.1042	10	0.608531	0.81181	0.805767	10	1.13214	0.624499	1.15452	11	0.755424	0.909064	0.972274	5	0.770134	0.907946	0.939051	3
mmu-miR-1946a	5	0.99409	9	0.0468705	0.942659	1.0268	10	0.0626639	0.758401	1	10	0		1	11	0.0279591	0.998102	1	5	0.0466547	0.881635	1.02938	3	0.0384675	0.95319	1	5	1.15353	10	0.0340166	0.745874	0.929054	10	0.10228	0.896786	0.979001	10	0.172164	0.952991	1.02332	11	0.165993	0.978308	1.05651	5	0.109551	0.900767	0.970405	3
mmu-miR-1946b	5	4.4468	9	0.0759233		1.05516	10	0.0853187		1.08168	10	0		1	11	0.0287211		1.01676	5	0.0397555		1.03155	3	0.0405887		1.04164	5	5.68086	10	0.040302	0.756232	0.930438	10	0.0977914	0.991191	0.970059	10	0.0843105	0.929677	0.930438	11	0.0718721	0.898593	0.976902	5	0.0717071	0.918714	0.969667	3
mmu-miR-1947-5p	5	0.166703	9	1.08119	0.968851	0.961057	10	1.11112	0.982825	0.998592	10	1.12521	0.956434	0.982519	11	1.07475	0.966852	0.916618	5	1.1569	0.934355	1.08908	3	1.06668	0.929183	0.955434	5	0.448764	10	0.615842	0.986301	0.84612	10	0.703305	0.97246	0.983423	10	0.748244	0.835952	0.920557	11	0.628102	0.981887	0.941019	5	0.808999	0.866846	1.05334	3
mmu-miR-1948-3p	5	2.39451	9	0.478388	0.716681	0.848111	10	0.59808	0.660193	0.921825	10	0.681589	0.956434	1.01436	11	0.569681	0.514198	0.91309	5	0.507982	0.503357	0.861726	3	0.630338	0.871605	0.977506	5	2.0887	10	0.165276	0.73876	0.83651	10	0.123266	0.743792	0.811554	10	0.223273	0.768177	0.879876	11	0.289757	0.943194	0.978476	5	0.177369	0.742124	0.902394	3
mmu-miR-1949	5	7.56524	9	0.523421	0.942659	0.969625	10	0.416454	0.608682	0.899012	10	0.553142	0.978637	1.04425	11	0.446743	0.705394	0.912658	5	0.501293	0.880321	1.01601	3	0.519241	0.929183	0.994302	5	7.292	10	0.4361	0.73876	0.730114	10	0.634438	0.851813	0.909763	10	0.514768	0.54173	0.844329	11	0.586694	0.668875	0.853875	5	0.338143	0.333473	0.792579	3
mmu-miR-1955-5p	5	0.0695745	9	1.04132	0.454826	0.783504	10	1.27379	0.86663	0.941695	10	0.924747	0.37601	0.716917	11	1.1031	0.535398	0.857467	5	1.13461	0.603127	0.874117	3	1.11771	0.725833	0.864274	5	0.201483	10	1.01636	0.73876	0.852161	10	1.39893	0.940716	1.10339	10	1.26111	0.962938	1.07763	11	1.22302	0.943194	0.915604	5	1.07079	0.838208	0.840323	3
mmu-miR-1958	5	1.22732	9	0.136528	0.942659	1.06888	10	0.124248	0.883346	1.04509	10	0.104822	0.977789	1.03901	11	0.113801	0.981418	1.05887	5	0.172758	0.845962	1.03139	3	0.0506986	0.871156	1.00945	5	1.17235	10	0		1	10	0.0166622	0.893135	1	10	0.0564257	0.972958	1	11	0.0414529	0.978308	1	5	0.011916	0.838208	1	3
mmu-miR-195a-3p	5	0.411588	9	0.864325	0.890143	1.07255	10	0.82108	0.731644	0.979446	10	0.695787	0.956434	0.859376	11	0.891142	0.646142	1.15189	5	0.851788	0.730701	1.10693	3	0.920845	0.649967	1.0782	5	0.239472	10	0.587068	0.998766	1.08769	10	0.669934	0.920167	1.15106	10	0.468289	0.767302	0.909058	11	0.638002	0.943194	1.1322	5	0.75451	0.732153	1.1077	3
mmu-miR-195a-5p	5	0.122917	9	7.64339	0.914663	0.99096	10	7.83909	0.674779	1.09427	10	7.77004	0.966365	0.996536	11	7.73091	0.981418	1.00464	5	7.7506	0.997694	0.978989	3	7.76558	0.984491	0.950147	5	0.111559	10	6.13535	0.977656	0.864033	10	6.14591	0.97246	0.843675	10	6.13445	0.884957	0.903808	11	6.099	0.90331	0.857692	5	6.09439	0.866846	0.879324	3
mmu-miR-195b	5	0.197905	9	0.0808084	0.91956	1.04023	10	0.247783	0.788252	1.07525	10	0.0478213	0.845847	0.999109	11	0.19137	0.960609	1.11767	5	0.112359	0.901351	1.05236	3	0.253968	0.78251	1.13956	5	0.148882	10	0.0255955	0.960784	1	10	0.0704375	0.910243	1.05945	10	0		1	11	0.0457768	0.985821	1	5	0.0147388	0.866846	1	3
mmu-miR-1960	5	2.89189	9	0.0547763	0.942941	1.01472	10	0.102352	0.930702	0.973367	10	0.0647943	0.956434	0.973367	11	0.0577051	0.965113	0.973367	5	0.0309671	0.845962	0.973367	3	0.0764739	0.984491	1.0139	5	2.64012	10	0.133987	0.833903	1.10386	10	0.0626101	0.97246	1.03979	10	0.0609955	0.950357	1	11	0		1	5	0.011916	0.866846	1	3
mmu-miR-1961	5	1.77389	9	0.431186	0.440388	1.21298	10	0.173274	0.599271	1.02532	10	0.131833	0.960756	1.01369	11	0.162481	0.913231	1.02276	5	0.432829	0.311469	1.21319	3	0.216136	0.764234	1.07582	5	1.32126	10	0.22735	0.917076	1.13199	10	0.345042	0.855766	1.20781	10	0.229846	0.798721	1.03161	11	0.368262	0.81774	1.02405	5	0.153155	0.979107	1.01385	3
mmu-miR-1963	5	9.29566	9	0.0661922	0.932806	1.01761	10	0.0483438	0.758401	1.03921	10	0.0333425	0.950581	1	11	0.114943	0.557239	1.07651	5	0.11896	0.378677	1.08642	3	0.110612	0.393365	1.08328	5	8.75409	10	0.0579064		1	10	0.0537753		1	10	0.02959		1	11	0.0743881		1.0232	5	0.0695737		1	3
mmu-miR-1964-5p	5	0.0194719	9	0.802965	0.890143	0.905717	10	0.996857	0.919673	1.05052	10	1.02806	0.956434	0.990956	11	0.777452	0.731131	0.878241	5	0.873708	0.890445	1.0005	3	0.965917	0.985608	0.967103	5	0	10	0.678826	0.945039	0.885017	10	1.12297	0.814655	1.24536	10	1.19021	0.54173	1.3583	11	0.84097	0.978572	1.042	5	0.799363	0.99441	1.00897	3
mmu-miR-1966-3p	5	3.09189	9	0.0898623	0.942659	0.995577	10	0.103243	0.991981	1.01033	10	0.0929408	0.956434	0.967845	11	0.0983494	0.981418	1.00225	5	0.139575	0.890445	0.981104	3	0.116958	0.967369	1.0539	5	3.73957	10	0.0612964	0.73876	0.929054	10	0.108353	0.877164	0.984283	10	0.219457	0.803223	1.09851	11	0.100844	0.804109	0.987135	5	0.0753602	0.730011	0.977744	3
mmu-miR-1966-5p	5	0.166703	9	0.0933966	0.890143	1.06802	10	0.0468386	0.793823	1.03921	10	0		1	11	0.0404369	0.965113	1.01783	5	0.0729344	0.838636	1	3	0.0157912	0.890315	1	5	1.62079	10	0.0121921	0.751832	0.963966	10	0.0294672	0.896786	0.963966	10	0.01703	0.646312	0.963966	11	0.0829285	0.985821	1.00721	5	0.109673	0.93036	1.00687	3
mmu-miR-1968-5p	5	6.72751	9	1.96293	0.942941	0.994758	10	2.24596	0.439041	1.1634	10	1.57938	0.812689	0.800355	11	1.84506	0.731131	0.933155	5	1.99987	0.993893	1.10229	3	1.83385	0.816824	0.829725	5	7.20623	10	2.08359	0.939996	1.15939	10	2.02478	0.97246	1.03493	10	2.40456	0.526639	1.26817	11	1.90386	0.90286	0.909973	5	1.98263	0.979107	1.07421	3
mmu-miR-1969	5	2.35154	9	0.69123	0.86879	0.91621	10	0.729514	0.505598	0.933418	10	1.0672	0.904765	1.03476	11	0.77224	0.702066	0.929564	5	0.944188	0.985038	1.0795	3	0.731453	0.766773	0.857642	5	1.84307	10	1.05342	0.917076	0.808684	10	1.14302	0.97246	0.990848	10	1.15621	0.92622	0.957589	11	1.09961	0.918631	0.983863	5	1.2546	0.954904	0.982808	3
mmu-miR-196a-5p	5	0.0421135	9	0.124473	0.914663	1.04903	10	0.0580268	0.967851	1.00505	10	0.150637	0.845847	1.0168	11	0.100353	0.532192	1.02503	5	0.124218	0.750948	1.02816	3	0.0602576	0.972247	1.02754	5	0	10	0.0761795	0.990524	1.04316	10	0.0593838	0.97246	1	10	0.107106	0.884957	1.07432	11	0.108217	0.943194	1.05493	5	0		1	3
mmu-miR-196b-5p	5	0.135926	9	0.208158	0.932556	0.897042	10	0.17128	0.714305	0.891951	10	0.696933	0.879189	1.044	11	0.401981	0.981418	0.973254	5	0.480963	0.920337	1.09952	3	0.387382	0.985608	1.0307	5	0.173162	10	0.0509969		1	10	0.0763409		1.05376	10	0.259967		1.22296	11	0.0375394		1.02118	5	0.244407		1.15722	3
mmu-miR-1970c-5p	5	0	9	0.821435	0.942941	0.968655	10	0.600008	0.501938	0.886275	10	0.803086	0.956434	0.95811	11	0.753439	0.981418	0.97855	5	0.912412	0.793572	0.985999	3	1.0145	0.485333	1.1568	5	0.152044	10	0.413488	0.509661	0.729427	10	0.809514	0.989618	1.02825	10	0.573388	0.622507	0.798592	11	0.744038	0.943194	0.916983	5	0.735206	0.918714	0.9712	3
mmu-miR-1981-3p	5	0	9	0.148365	0.942941	1.0609	10	0.148782	0.872018	1.01011	10	0.13187	0.959889	0.97396	11	0.153972	0.922431	1.03982	5	0.176449	0.796813	1.08835	3	0.153127	0.929833	1.09696	5	0	10	0.392787	0.839012	1.08594	10	0.242954	0.97246	1.10787	10	0.197189	0.952991	1.03281	11	0.198192	0.984802	0.993427	5	0.295141	0.902378	1.08766	3
mmu-miR-1981-5p	5	0	9	5.54567	0.914663	0.917888	10	5.66444	0.927379	0.987276	10	5.66769	0.956434	1.06765	11	5.56682	0.784408	0.98418	5	5.79201	0.890445	1.16653	3	5.37287	0.639862	0.865223	5	0	10	7.10995	0.93106	1.05125	10	6.71408	0.743792	0.845412	10	7.29098	0.555557	1.19312	11	6.77998	0.563852	0.872107	5	7.05128	0.968461	1.08428	3
mmu-miR-1982-3p	5	0.0975218	9	0.927229	0.942941	0.973623	10	0.867847	0.984501	0.921849	10	0.730665	0.863671	0.839767	11	0.857409	0.998102	0.95843	5	0.936903	0.896062	1.03849	3	0.975626	0.882247	0.959565	5	0.190071	10	1.44184	0.960784	1.11961	10	1.43057	0.939967	1.06408	10	1.52625	0.676229	1.26085	11	1.28987	0.976961	0.981546	5	1.41601	0.918714	1.18544	3
mmu-miR-1982-5p	5	0.23858	9	0.0600891	0.942659	1.01983	10	0.0723166	0.746926	1.03921	10	0.470387	0.821996	1.14428	11	0.0225753	0.940663	1	5	0.0817978	0.748969	1.03214	3	0.0157912	0.875488	1	5	0.358818	10	0.088226	0.890045	1.00867	10	0.0898441	0.855766	1.02127	10	0.0990587	0.712784	1.03561	11	0.0127265	0.782219	0.963966	5	0.0853975	0.886083	1.00461	3
mmu-miR-199a-3p	5	2.24398	9	6.96336	0.914663	1.23767	10	7.18294	0.857422	1.411	10	6.92397	0.852184	1.02973	11	7.13048	0.927777	1.4144	5	7.06178	0.8558	1.07004	3	7.30765	0.95319	1.37742	5	1.955	10	5.51507	0.936731	0.855362	10	5.81969	0.898499	1.19938	10	5.53557	0.854441	0.818096	11	5.84819	0.81774	1.1344	5	5.75423	0.907946	1.12847	3
mmu-miR-199a-5p	5	0.0971291	9	1.86685	0.914663	0.781376	10	1.64436	0.505598	0.773268	10	2.1328	0.904765	0.944457	11	2.03474	0.88069	1.00358	5	1.66305	0.656297	0.732464	3	1.94911	0.851216	0.823504	5	0.128856	10	1.4111	0.986301	0.837978	10	1.50283	0.967574	1.16428	10	1.31551	0.950357	0.768304	11	1.65258	0.875507	1.04168	5	1.83262	0.708687	1.33161	3
mmu-miR-199b-3p	5	8.63212	9	6.96226	0.914663	1.23763	10	7.1826	0.857422	1.41189	10	6.92328	0.852184	1.0303	11	7.12957	0.927777	1.41441	5	7.06079	0.8558	1.07042	3	7.30615	0.95319	1.37692	5	9.4627	10	5.51492	0.936731	0.855377	10	5.8191	0.898499	1.19947	10	5.53579	0.854441	0.818538	11	5.84701	0.81774	1.13305	5	5.75306	0.907946	1.12857	3
mmu-miR-199b-5p	5	5.60653	9	0.332831	0.951625	1.05133	10	0.237776	0.793823	0.966331	10	0.269921	0.955086	0.986694	11	0.241474	0.905172	0.979484	5	0.174758	0.603127	0.952639	3	0.242562	0.933225	0.886094	5	6.90899	10	0.101781	0.960784	0.976779	10	0.085893	0.910243	0.951341	10	0.136093	0.98653	0.990398	11	0.14441	0.984802	0.993765	5	0.13484	0.992299	0.939184	3
mmu-miR-19a-3p	5	4.35026	9	0.112568	0.974226	0.995319	10	0.120333	0.992232	0.975119	10	0.0644797	0.845847	0.96749	11	0.0617635	0.783465	0.94875	5	0.104741	0.968062	0.9608	3	0.148147	0.933556	1.02883	5	4.47383	10	0.0499174	0.893929	1.04316	10	0.144414	0.97246	1.08517	10	0.0678697	0.82949	1	11	0.0455288	0.877855	1	5	0.13973	0.957614	1.15722	3
mmu-miR-19b-1-5p	5	0.0598112	9	0.342485	0.891279	0.874232	10	0.419364	0.816543	0.921756	10	0.455448	0.959868	0.961056	11	0.230543	0.263978	0.855091	5	0.350433	0.469214	0.932463	3	0.188488	0.485333	0.819836	5	0	10	0.125461	0.630683	0.797518	10	0.231879	0.852988	0.903361	10	0.293772	0.766087	0.892539	11	0.161652	0.668318	0.808135	5	0.275716	0.881073	0.799344	3
mmu-miR-19b-3p	5	0	9	1.55512	0.453598	0.74651	10	1.35362	0.0829038	0.645633	10	1.15569	0.607736	0.6913	11	1.57973	0.514198	0.793302	5	1.34333	0.144781	0.723338	3	1.28593	0.557181	0.690047	5	0.100242	10	1.07867	0.795419	0.904613	10	1.18198	0.883732	0.920984	10	1.05909	0.557937	0.82447	11	1.24583	0.940667	0.924883	5	1.09488	0.838208	0.832345	3
mmu-miR-1a-1-5p	5	0.135792	9	0		1	10	0.0115497	0.903075	1	10	0		1	11	0		1	5	0.00912737	0.908747	1	3	0.0157912	0.984507	1	5	0.0383571	10	0		1	10	0.0654742	0.949739	1.05803	10	0		1	11	0.0607583	0.940667	1.05243	5	0		1	3
mmu-miR-1a-3p	5	0.0239031	9	4.55555	0.914663	0.913583	10	4.13383	0.292992	0.682636	10	4.55389	0.877118	0.991623	11	4.73417	0.98193	1.01488	5	4.75466	0.970916	1.02273	3	4.83218	0.928263	0.963	5	0	10	4.70112	0.917076	0.841834	10	4.96198	0.939967	1.13555	10	4.48486	0.747396	0.71344	11	4.70232	0.864067	0.806658	5	4.76391	0.918714	1.02314	3
mmu-miR-1b-3p	5	0	9	0.27789	0.944315	1.10568	10	0.183432	0.760866	1.0322	10	0.305375	0.927547	1.07069	11	0.211069	0.958093	1.02972	5	0.230038	0.968062	1.07198	3	0.0209704	0.485333	0.901351	5	0	10	0.137223	0.921104	0.864392	10	0.238198	0.97246	0.959311	10	0.0781593	0.526639	0.887472	11	0.0861353	0.710993	0.826078	5	0.0659044	0.60228	0.862846	3
mmu-miR-200a-3p	5	0.245818	9	10.101	0.669872	0.721994	10	10.5845	0.992232	1.02452	10	10.2289	0.845847	0.765133	11	10.5605	0.986999	0.950929	5	10.7336	0.8558	1.05227	3	10.3494	0.825817	0.725702	5	0.0316059	10	2.58147	0.751832	0.860162	10	3.39999	0.848267	1.52621	10	3.02021	0.952991	1.1517	11	3.37676	0.81774	1.5166	5	3.31171	0.892004	1.57511	3
mmu-miR-200a-5p	5	6.12952	9	9.48411	0.86879	0.823077	10	10.2167	0.393668	1.41304	10	9.4828	0.828843	0.749229	11	9.44403	0.446411	0.75114	5	9.84546	0.931158	0.98171	3	9.40026	0.557181	0.731294	5	4.5622	10	2.49832	0.79023	0.824995	10	3.28978	0.877164	1.42064	10	3.13572	0.832656	1.65267	11	3.21986	0.894981	1.45679	5	3.09241	0.935703	1.557	3
mmu-miR-200b-3p	5	3.84164	9	12.7998	0.840016	0.800783	10	13.1723	0.736229	1.18075	10	13.0104	0.956434	1.01586	11	13.0979	0.958093	1.09742	5	13.2448	0.684249	1.26623	3	13.0605	0.985608	1.04392	5	3.46175	10	4.70355	0.770082	0.834908	10	5.49022	0.861151	1.43209	10	5.25315	0.854441	1.14245	11	5.44252	0.87875	1.44619	5	5.35073	0.918714	1.45746	3
mmu-miR-200b-5p	5	7.1101	9	6.53117	0.890143	0.676896	10	7.24997	0.505598	1.41818	10	6.64458	0.904765	0.788085	11	6.44122	0.578296	0.654322	5	7.05929	0.770416	1.09971	3	6.52217	0.766773	0.715338	5	5.77504	10	0.649275	0.986301	0.939194	10	0.85494	0.896786	1.04962	10	0.903784	0.685372	1.11416	11	0.949124	0.81774	1.11738	5	0.800451	0.93036	1.15644	3
mmu-miR-200c-3p	5	0	9	13.2859	0.911286	0.844365	10	13.7898	0.543778	1.33382	10	13.4103	0.956434	0.931081	11	13.3529	0.848553	0.867208	5	13.728	0.612161	1.112	3	13.356	0.925902	0.992373	5	0	10	5.08714	0.751832	0.729926	10	5.92026	0.887902	1.28456	10	5.76566	0.842323	1.32841	11	5.93655	0.875507	1.38908	5	5.80906	0.928927	1.26111	3
mmu-miR-200c-5p	5	8.59394	9	1.96973	0.756126	0.691784	10	2.48742	0.769142	1.10658	10	2.22142	0.946975	1.0019	11	2.17241	0.905172	0.73625	5	2.43161	0.8558	0.968122	3	2.10726	0.867256	0.780254	5	8.71068	10	0.064881	0.873064	1.04638	10	0.107559	0.773536	1.08517	10	0.0206845	0.840537	1	11	0.0251338	0.943194	1	5	0.0381713	0.990536	1	3
mmu-miR-201-3p	5	6.01964	9	0.0634925	0.942659	1.01649	10	0.117212	0.751382	0.967406	10	0.0196096	0.826809	0.967406	11	0.0537616	0.981418	0.989866	5	0.064955	0.901351	1.01308	3	0.0566058	0.978964	0.967406	5	7.30899	10	0		1	10	0.108618		1.05945	10	0.225152		1.10799	11	0.0127265		1	5	0		1	3
mmu-miR-201-5p	5	2.00637	9	0.320402	0.942659	1.01814	10	0.245563	0.869207	0.960789	10	0.139466	0.668824	0.885453	11	0.439965	0.446411	1.11978	5	0.491422	0.391032	1.18275	3	0.440392	0.485333	1.12036	5	1.95533	10	0.16915	0.915204	1.06061	10	0.106711	0.975026	1.03912	10	0.0655993	0.73467	0.987671	11	0.195592	0.885323	1.04742	5	0.224517	0.742124	1.09663	3
mmu-miR-202-3p	5	0	9	0.166038	0.840016	1.14286	10	0.11535	0.689964	1.07453	10	0.0317186	0.955086	1	11	0.107917	0.848553	1.02175	5	0.167067	0.603127	1.09443	3	0.0157912	0.871578	1	5	0	10	0.44896	0.986301	0.979141	10	0.328315	0.877164	0.870998	10	0.657772	0.747396	1.084	11	0.272692	0.737693	0.897455	5	0.280844	0.838208	0.808931	3
mmu-miR-203-3p	5	0.203302	9	3.71991	0.868207	0.741326	10	4.08125	0.984307	0.907455	10	3.95859	0.904765	0.710512	11	4.08349	0.986999	0.859004	5	4.04978	0.95826	0.828139	3	4.08288	0.984491	0.828416	5	0.200575	10	2.83103	0.756232	1.37924	10	2.79077	0.855766	1.19665	10	3.13482	0.526639	1.6349	11	2.83539	0.747927	1.29882	5	3.00764	0.587011	1.50707	3
mmu-miR-203-5p	5	0.0499759	9	0.824969	0.937522	0.936787	10	0.698769	0.367358	0.85307	10	0.920408	0.946975	1.01555	11	0.878171	0.995343	1.07167	5	0.913213	0.908747	1.01812	3	1.0232	0.764234	1.04694	5	0.492364	10	0.737401	0.821172	0.882157	10	0.730591	0.851813	0.932715	10	0.761547	0.767302	0.912707	11	1.046	0.804109	1.1675	5	0.573241	0.386392	0.833418	3
mmu-miR-204-3p	5	5.74389	9	5.42347	0.942941	0.923198	10	5.92862	0.215689	1.42726	10	5.54743	0.959496	1.00878	11	5.29646	0.674099	0.846717	5	5.34577	0.687172	0.862813	3	5.39022	0.83632	0.918122	5	4.27396	10	5.37877	0.828447	1.05304	10	4.97121	0.822648	1.27312	10	6.0832	0.526639	2.60826	11	4.76289	0.93761	1.0206	5	5.26615	0.658055	1.35403	3
mmu-miR-204-5p	5	0.145007	9	12.8668	0.440388	0.705918	10	13.0599	0.375011	0.856931	10	12.4111	0.244542	0.54164	11	12.8625	0.520636	0.751594	5	13.0979	0.836232	0.886157	3	13.0901	0.789729	0.808479	5	0	10	12.1384	0.351101	1.45104	10	11.8657	0.743792	1.21112	10	11.5642	0.940117	0.99292	11	12.2183	0.0723067	1.72899	5	11.897	0.708687	1.20408	3
mmu-miR-205-5p	5	4.30387	9	2.53108	0.449705	0.674717	10	2.81343	0.367358	0.894734	10	3.04754	0.904765	1.02219	11	2.81723	0.532192	0.829565	5	2.81526	0.563954	0.901613	3	2.98447	0.925902	0.875066	5	3.36234	10	1.80479	0.984979	0.892184	10	1.85245	0.993099	1.05539	10	1.89991	0.928677	1.18088	11	1.70616	0.839972	0.850435	5	2.25853	0.60228	1.18151	3
mmu-miR-206-3p	5	0.117241	9	3.34424	0.951625	0.975964	10	3.29544	0.736229	0.856178	10	3.27695	0.95187	1.13759	11	3.18382	0.555862	0.80881	5	3.38629	0.9571	0.94148	3	3.31336	0.936248	0.81346	5	0.284421	10	3.42528	0.852686	1.11509	10	3.1957	0.942499	1.01242	10	3.64617	0.551069	1.40884	11	2.88711	0.90331	0.79874	5	3.36165	0.907946	0.895475	3
mmu-miR-20a-5p	5	0	9	5.18789	0.0879853	0.649776	10	5.80819	0.883346	1.02847	10	5.29467	0.37601	0.725446	11	5.40364	0.446411	0.733654	5	5.36273	0.137401	0.706605	3	5.21111	0.510603	0.71863	5	0	10	4.31155	0.993955	0.915504	10	4.27882	0.97246	1.03164	10	4.73842	0.587276	1.40323	11	4.23989	0.943194	0.99043	5	4.41685	0.93036	1.0377	3
mmu-miR-20b-3p	5	2.22822	9	0.167816	0.966641	1.02805	10	0.103251	0.801979	0.970064	10	0.101036	0.904765	1.00886	11	0.164867	0.981418	1.01251	5	0.132648	0.958475	1.03861	3	0.071669	0.789729	0.963329	5	2.93112	10	0.163244	0.924982	1.03065	10	0.0594197	0.855766	0.904757	10	0.0206845	0.526639	0.904757	11	0.094041	0.940667	0.955564	5	0.13346	0.971	0.990946	3
mmu-miR-20b-5p	5	0.431292	9	1.21072	0.937522	0.931329	10	1.95947	0.354248	1.592	10	1.39005	0.956434	1.17217	11	1.76601	0.446411	1.35053	5	1.87167	0.311469	1.42459	3	1.59272	0.766773	1.12628	5	0.352634	10	0.847122	0.917418	0.967157	10	0.858677	0.91692	1.06552	10	0.828005	0.766087	0.943715	11	0.85655	0.90331	1.03615	5	1.05498	0.928927	1.12966	3
mmu-miR-210-3p	5	8.05385	9	2.77574	0.938828	1.09236	10	3.06063	0.273931	1.44556	10	2.908	0.812689	1.24289	11	2.92165	0.624647	1.24204	5	2.90473	0.603127	1.22454	3	2.91605	0.648904	1.20042	5	8.83602	10	4.37826	0.915204	1.29667	10	4.54252	0.843056	1.33551	10	4.6799	0.526639	1.62643	11	4.53957	0.561064	1.42782	5	4.57091	0.708687	1.59909	3
mmu-miR-210-5p	5	4.05833	9	0.020599	0.942659	1.01349	10	0.0145925	0.768395	1	10	0.0624389	0.925591	1	11	0.0290286	0.981418	1	5	0.0344476	0.997694	1	3	0.105165	0.817919	1.06676	5	5.63528	10	0.14877	0.947906	1.02924	10	0.202825	0.855766	1.06025	10	0.135046	0.89889	0.949997	11	0.257417	0.501664	1.15623	5	0.259357	0.725545	1.11913	3
mmu-miR-211-3p	5	1.49417	9	0.0096647		1	10	0.0145925		1	10	0		1	11	0.0183427		1	5	0		1	3	0.0775762		1.04457	5	2.93931	10	0		1	10	0		1	10	0		1	11	0.0110274	0.822088	1	5	0.0262553	0.869719	1	3
mmu-miR-211-5p	5	1.16033	9	7.41334	0.942659	0.931301	10	7.83873	0.758401	1.09519	10	6.95864	0.833961	0.438672	11	7.70429	0.960609	1.10683	5	7.1987	0.754796	0.693264	3	7.98127	0.764234	1.20969	5	1.0882	10	6.69192	0.219684	2.26713	10	6.77793	0.187252	2.08616	10	6.00335	0.680521	1.67271	11	6.96783	0.0723067	2.56998	5	6.47245	0.60228	2.36648	3
mmu-miR-212-5p	5	0.0464896	9	0.055685	0.891279	0.968336	10	0.021782	0.27535	0.93687	10	0.0200987	0.397152	0.93687	11	0.0984808	0.965308	0.997187	5	0.193798	0.445556	1.06957	3	0.0542587	0.817919	0.968145	5	0.138568	10	0.219564	0.934605	0.953043	10	0.343109	0.971363	0.948512	10	0.171901	0.672235	0.965754	11	0.312345	0.943194	1.09436	5	0.257258	0.968461	0.962194	3
mmu-miR-2137	5	4.21485	9	0.967255	0.967907	0.877412	10	1.12927	0.866511	1.13159	10	0.906061	0.939915	0.887063	11	0.956215	0.981418	0.972221	5	1.07345	0.94969	1.05959	3	0.891615	0.871605	0.894127	5	4.89885	10	1.335	0.990524	0.917888	10	1.62393	0.920167	1.05731	10	1.64644	0.720241	1.28282	11	1.54591	0.890265	1.05204	5	1.54842	0.928927	1.06621	3
mmu-miR-214-3p	5	10.4411	9	2.10564	0.922116	0.993367	10	2.1928	0.773615	1.14251	10	2.12533	0.863743	0.875594	11	2.06516	0.802412	1.01336	5	1.93763	0.707195	0.998052	3	2.06962	0.83632	0.824308	5	9.40728	10	1.64225	0.73876	1.26478	10	1.10671	0.887902	0.817794	10	1.7597	0.559669	1.23169	11	1.29455	0.992512	0.802411	5	1.95695	0.264996	1.42783	3
mmu-miR-214-5p	5	7.41508	9	0.0644552	0.914663	0.991353	10	0.0657796	0.720356	0.997159	10	0.164608	0.959496	1.02876	11	0.114857	0.956704	1.05637	5	0.0859268	0.852982	1.0441	3	0.0668686	0.817919	1.00231	5	8.45095	10	0.0628211	0.981575	1.04638	10	0.0914883	0.983308	1.05945	10	0.0628099	0.932153	1	11	0.0291617	0.890265	1	5	0.0413262	0.913631	1	3
mmu-miR-215-5p	5	0.380667	9	0.0498635	0.529722	0.893032	10	0.125676	0.660193	0.926776	10	0.0530241	0.57335	0.906789	11	0.10225	0.624647	0.927414	5	0.153194	0.824036	0.945653	3	0.1299	0.772018	0.93432	5	0.191907	10	0		1	10	0.0750021		1.04258	10	0.0235184		1	11	0.044882		1.02614	5	0.0756922		1.04451	3
mmu-miR-216a-3p	5	1.6715	9	0		1	10	0		1	10	0		1	11	0.0122272		1	5	0		1	3	0		1	5	2.58471	10	0		1	10	0		1	10	0		1	11	0.0127265		1	5	0		1	3
mmu-miR-216a-5p	5	0.0297937	9	0.165759	0.957428	1.0125	10	0.272472	0.569015	1.12795	10	0.179016	0.982988	1.05834	11	0.266621	0.789207	1.07118	5	0.169626	0.971854	1.02594	3	0.162446	0.981675	0.93852	5	0.211781	10	0.552354	0.92195	0.941236	10	0.423486	0.940716	0.91297	10	0.565301	0.780377	1.04051	11	0.539824	0.930433	1.02712	5	0.434313	0.951345	0.907365	3
mmu-miR-216b-5p	5	0.276969	9	0.012595	0.691542	0.959539	10	0.0532242	0.86663	0.997159	10	0.0473039	0.867892	0.994149	11	0.0754269	0.98193	0.975623	5	0.0507003	0.890445	0.990377	3	0.0157912	0.639862	0.959539	5	0.431148	10	0.0657034	0.457592	0.90369	10	0		0.867508	10	0.125452	0.766087	0.93198	11	0.0452194	0.244845	0.867508	5	0.0490591	0.256614	0.904084	3
mmu-miR-217-3p	5	0.1432	9	0.040624	0.890143	1.0268	10	0.0105569	0.933836	1	10	0.0102243	0.956434	1	11	0.0167085	0.940663	1	5	0.0254357	0.793572	1	3	0		1	5	0.0393598	10	0.0117901	0.500316	0.929054	10	0.0166622	0.655015	0.929054	10	0.0206845	0.526639	0.929054	11	0		0.929054	5	0.0409942	0.725545	0.929054	3
mmu-miR-217-5p	5	0.82233	9	0.0978325	0.914663	0.998296	10	0.171492	0.959943	1.01284	10	0.183204	0.954769	1.06019	11	0.0973979	0.758355	0.996645	5	0.139389	0.933667	1.02499	3	0.0606827	0.663708	0.975349	5	0.757309	10	0.236967	0.960784	0.866122	10	0.163635	0.844996	0.877822	10	0.411819	0.766087	0.994529	11	0.270693	0.981887	0.931914	5	0.159632	0.754809	0.917216	3
mmu-miR-218-1-3p	5	4.64898	9	0.343593	0.611254	0.728426	10	0.573354	0.674779	0.884827	10	0.598999	0.87578	0.786581	11	0.597797	0.828106	0.907435	5	0.397054	0.519483	0.773427	3	0.571609	0.772018	0.871327	5	6.16476	10	2.34936	0.981575	1.10091	10	2.23769	0.97246	0.934582	10	2.25031	0.954894	0.944888	11	2.10268	0.901092	0.859016	5	2.10736	0.907946	0.817018	3
mmu-miR-218-2-3p	5	0.177789	9	2.89329	0.942941	1.05034	10	3.43771	0.273931	1.51997	10	2.56969	0.904765	0.903536	11	3.08035	0.674099	1.1843	5	2.92003	0.890445	1.07058	3	2.98282	0.800591	1.0812	5	0.104677	10	4.18149	0.976279	1.14908	10	4.04936	0.97246	0.981802	10	4.74562	0.530071	1.62529	11	3.74489	0.68343	0.779817	5	4.10823	0.979107	1.18462	3
mmu-miR-218-5p	5	0.528261	9	10.5368	0.691542	0.667145	10	11.1332	0.9786	1.13958	10	11.147	0.956434	0.93002	11	10.2552	0.520636	0.471117	5	10.0795	0.474735	0.509719	3	10.1618	0.372919	0.531388	5	1.02888	10	10.7651	0.99165	1.20824	10	10.9299	0.97246	1.31185	10	10.8394	0.950357	1.51318	11	11.3125	0.822088	1.81219	5	10.4707	0.918714	0.920115	3
mmu-miR-219a-1-3p	5	0.278909	9	0.933014	0.914663	1.05466	10	0.98221	0.702421	1.04551	10	1.07134	0.837904	1.15014	11	0.735333	0.774356	0.846746	5	0.907038	0.8558	0.957701	3	0.60472	0.695867	0.811396	5	3.46949	10	0.676042	0.751832	0.888149	10	0.857701	0.97246	1.03706	10	0.647814	0.546812	0.920092	11	0.632923	0.653869	0.8738	5	0.523102	0.333473	0.861709	3
mmu-miR-219a-2-3p	5	0.176732	9	7.96524	0.942659	1.11294	10	7.63267	0.702421	0.826355	10	7.8598	0.972382	0.873725	11	7.95797	0.933954	1.04123	5	8.05107	0.777203	1.25486	3	8.21943	0.772018	1.19459	5	0.142	10	9.08815	0.630683	0.68535	10	9.14539	0.81181	0.795138	10	8.95201	0.73467	0.433835	11	9.29256	0.839972	0.727783	5	8.93629	0.658055	0.703074	3
mmu-miR-219a-5p	5	0	9	1.11842	0.937522	1.07027	10	0.854184	0.736229	0.902279	10	1.33116	0.845847	1.22455	11	1.22297	0.668119	1.13461	5	1.27072	0.707195	1.18099	3	1.19067	0.766773	1.1515	5	0	10	2.00362	0.751832	0.758546	10	2.32167	0.993099	1.01432	10	2.28202	0.954275	0.80617	11	2.46327	0.930433	1.02194	5	2.1474	0.913631	0.881454	3
mmu-miR-21a-3p	5	0.0465446	9	0.40809	0.890143	0.868669	10	0.397819	0.526959	0.854192	10	0.202385	0.34885	0.766632	11	0.358455	0.514198	0.833235	5	0.244711	0.144781	0.792381	3	0.368023	0.776184	0.863861	5	0.0522465	10	0.377312	0.921104	0.997445	10	0.365506	0.903278	0.961736	10	0.263878	0.555557	0.961173	11	0.479227	0.980683	1.05172	5	0.419053	0.954904	0.984934	3
mmu-miR-21a-5p	5	0	9	7.05244	0.840016	0.808138	10	7.18619	0.543778	0.805576	10	7.14754	0.845847	0.714697	11	7.42354	0.99234	1.00535	5	7.41639	0.991512	0.844399	3	7.20977	0.789729	0.74365	5	0.0658331	10	5.71927	0.574211	0.851394	10	6.03767	0.903278	1.06385	10	5.83414	0.712784	0.755582	11	6.08946	0.926937	1.07895	5	5.85002	0.686741	0.858596	3
mmu-miR-22-3p	5	2.11961	9	7.18561	0.888256	0.778249	10	7.30943	0.603552	0.861646	10	7.10384	0.806869	0.745523	11	7.47717	0.956704	1.00851	5	7.44289	0.892849	0.911229	3	7.42563	0.871578	0.830791	5	3.07143	10	7.81965	0.654034	0.76806	10	8.05518	0.931952	0.907148	10	7.59207	0.526639	0.668793	11	7.95276	0.816597	0.846162	5	7.80783	0.662717	0.804291	3
mmu-miR-22-5p	5	0.185355	9	5.61846	0.692062	0.844328	10	6.007	0.946984	1.12823	10	5.75125	0.845847	0.951019	11	5.69013	0.646142	0.910239	5	5.75573	0.751511	0.87843	3	5.69731	0.76348	0.896022	5	0.115785	10	6.10548	0.637136	0.713188	10	6.28266	0.844996	0.762284	10	6.463	0.813471	0.932572	11	6.01709	0.401628	0.658806	5	6.29252	0.768945	0.82188	3
mmu-miR-221-3p	5	0	9	5.37054	0.937522	1.24414	10	5.46223	0.437353	1.16805	10	5.31074	0.904765	1.11352	11	5.42335	0.731131	1.13839	5	5.35454	0.836232	1.11648	3	5.54207	0.663708	1.16361	5	0	10	6.46885	0.500316	0.868433	10	6.52301	0.743792	0.862548	10	6.3939	0.526639	0.781457	11	6.6406	0.790781	1.00471	5	6.4932	0.658055	0.81743	3
mmu-miR-221-5p	5	0.0910747	9	2.10438	0.914663	1.16346	10	1.80608	0.850628	1.08691	10	2.04104	0.946975	1.07535	11	2.08403	0.905172	1.21663	5	2.03244	0.890445	1.16089	3	2.21467	0.79936	1.48109	5	0	10	2.71133	0.654034	0.725342	10	3.00027	0.985985	1.01118	10	2.61574	0.63382	0.956322	11	2.96015	0.948492	0.924147	5	3.09164	0.928927	1.22301	3
mmu-miR-222-3p	5	0.343732	9	6.72536	0.942659	1.08667	10	6.50436	0.799467	0.931729	10	6.50986	0.925591	0.942119	11	6.65789	0.965308	1.06403	5	6.57437	0.977601	1.05766	3	6.66795	0.936248	1.16192	5	0.329335	10	7.76003	0.915204	0.929705	10	8.20174	0.844996	1.17478	10	7.83007	0.854441	0.987639	11	7.96033	0.962068	1.12197	5	7.70398	0.902378	0.895406	3
mmu-miR-222-5p	5	0.0238481	9	2.23228	0.974226	1.17474	10	2.00644	0.384494	0.858255	10	2.29435	0.917684	1.11858	11	1.72375	0.514198	0.822062	5	1.75255	0.603127	0.725851	3	2.11951	0.936248	1.16436	5	0.123723	10	2.67432	0.999113	1.61295	10	3.1572	0.887902	2.09032	10	2.41778	0.846555	1.02347	11	3.3438	0.790781	2.21949	5	2.47222	0.93036	1.23526	3
mmu-miR-223-3p	5	2.10671	9	4.02749	0.848537	0.837811	10	4.22237	0.611466	0.964858	10	4.58554	0.956434	1.12858	11	4.91114	0.956872	1.31381	5	4.61232	0.963001	1.03082	3	4.94039	0.905361	1.48842	5	2.47849	10	3.15883	0.73876	0.727344	10	3.44122	0.855766	0.789261	10	3.45198	0.761825	0.715741	11	3.62715	0.978308	0.931091	5	3.68863	0.99441	0.898875	3
mmu-miR-223-5p	5	4.34416	9	0.331279	0.744228	0.804596	10	0.382845	0.486703	0.864552	10	0.428204	0.845847	0.858833	11	0.70555	0.995343	1.03511	5	0.795331	0.937469	1.02938	3	0.710138	0.98561	1.05824	5	4.64104	10	0.0769806	0.837893	0.951741	10	0.146011	0.972494	1.06226	10	0.212995	0.767302	1.01477	11	0.231753	0.75979	1.05347	5	0.1042	0.918714	0.985296	3
mmu-miR-224-3p	5	3.72781	9	0.218317	0.974428	1.00541	10	0.250918	0.883346	1.06172	10	0.132558	0.832437	0.978883	11	0.196776	0.966795	0.99556	5	0.233433	0.990738	1.04416	3	0.0946877	0.764234	0.917336	5	4.78877	10	0		1	10	0		1	10	0		1	11	0		1	5	0		1	3
mmu-miR-224-5p	5	6.87378	9	4.07547	0.59086	0.729133	10	4.06159	0.329727	0.725748	10	4.06154	0.581269	0.683011	11	4.09182	0.514198	0.747637	5	4.37733	0.891523	0.898471	3	4.15493	0.642447	0.780585	5	6.21449	10	0.630933	0.926743	1.22788	10	0.611446	0.966328	1.13176	10	0.710935	0.614148	1.28643	11	0.680861	0.81774	1.19128	5	0.799253	0.835575	1.27743	3
mmu-miR-23a-3p	5	0.0774498	9	9.34533	0.937522	1.11986	10	9.57057	0.233372	1.35839	10	9.41295	0.845847	1.11126	11	9.43542	0.514198	1.23046	5	9.48623	0.571705	1.31742	3	9.60808	0.305126	1.40093	5	0.175014	10	10.5285	0.986301	1.05794	10	10.6799	0.861151	1.13824	10	10.7344	0.555557	1.14368	11	10.5625	0.985821	1.03233	5	10.6513	0.866846	1.14153	3
mmu-miR-23a-5p	5	1.91211	9	0.374426	0.840016	1.075	10	0.218608	0.866511	0.964531	10	0.641508	0.834387	1.14219	11	0.375208	0.553166	1.07371	5	0.466635	0.361145	1.13073	3	0.28904	0.881657	1.03556	5	3.11792	10	1.00604	0.990524	0.990596	10	0.67926	0.659939	0.793024	10	0.821109	0.655345	0.826988	11	0.619063	0.401628	0.749391	5	1.03983	0.969269	0.946144	3
mmu-miR-23b-3p	5	11.0234	9	10.609	0.904099	1.17118	10	10.7372	0.196875	1.30656	10	10.5683	0.845847	1.09019	11	10.64	0.427241	1.22797	5	10.6327	0.589787	1.26854	3	10.7142	0.485333	1.33889	5	11.8163	10	11.4899	0.988999	1.06675	10	11.6562	0.855766	1.13754	10	11.5466	0.89774	1.19017	11	11.4518	0.940667	1.01808	5	11.4549	0.951345	1.07225	3
mmu-miR-23b-5p	5	3.71548	9	1.72546	0.794793	1.1573	10	1.33161	0.835192	0.962552	10	1.61114	0.863743	1.009	11	1.84471	0.473433	1.33749	5	1.76146	0.563954	1.21586	3	1.79967	0.523128	1.24897	5	4.79091	10	2.7673	0.932282	1.23907	10	2.73117	0.896786	1.19657	10	2.26117	0.587717	0.902617	11	2.78835	0.725455	1.21749	5	2.5198	0.935703	1.11191	3
mmu-miR-24-1-5p	5	10.4078	9	1.46698	0.914663	1.13112	10	1.35443	0.866511	1.06378	10	1.24843	0.950581	1.09033	11	1.42181	0.833445	1.14901	5	1.51125	0.603127	1.15175	3	1.67005	0.48731	1.23578	5	11.0062	10	1.52905	0.957071	0.884862	10	1.56671	0.97246	1.0306	10	1.29977	0.57376	0.77707	11	1.80882	0.85336	1.08681	5	1.66823	0.954904	0.938643	3
mmu-miR-24-2-5p	5	8.13966	9	1.40224	0.954341	0.948436	10	1.5014	0.87259	1.02937	10	1.34147	0.943655	0.831086	11	1.40904	0.981418	0.973473	5	1.36252	0.901351	0.924301	3	1.3631	0.90747	0.898235	5	7.92388	10	1.88716	0.833903	0.963397	10	1.85483	0.896786	0.863948	10	1.62853	0.526639	0.841511	11	1.9365	0.985821	1.00526	5	2.00096	0.954904	0.967205	3
mmu-miR-24-3p	5	3.99222	9	10.3217	0.951625	1.08758	10	10.6332	0.282344	1.38951	10	10.2681	0.97471	1.03373	11	10.4701	0.660798	1.25062	5	10.4952	0.603127	1.27391	3	10.4451	0.766773	1.19364	5	4.51096	10	10.9394	0.977656	1.03969	10	10.8416	0.967574	0.973616	10	11.1329	0.548671	1.12477	11	10.7719	0.802936	0.916351	5	11.0301	0.818245	0.99121	3
mmu-miR-25-3p	5	13.2643	9	6.68397	0.105131	0.815498	10	6.58192	0.0829038	0.75375	10	6.62238	0.534054	0.826542	11	6.67583	0.443258	0.78236	5	6.66121	0.243582	0.797454	3	6.66864	0.764234	0.753969	5	13.0856	10	5.94866	0.977656	0.966562	10	6.1786	0.743792	1.16749	10	5.84982	0.747396	0.856634	11	5.90749	0.885323	1.0147	5	6.02191	0.968461	1.16995	3
mmu-miR-25-5p	5	0.0447928	9	0.161471	0.914663	1.04154	10	0.182782	0.590103	1.05166	10	0.22376	0.832437	1.09174	11	0.248336	0.446411	1.07758	5	0.3151	0.324113	1.12952	3	0.236489	0.506924	1.1039	5	0	10	0.263117	0.917076	1.01273	10	0.321258	0.844996	1.04751	10	0.155903	0.901959	0.956896	11	0.23946	0.940667	1.02436	5	0.404595	0.686741	1.18046	3
mmu-miR-26a-1-3p	5	0	9	0.267991	0.951625	0.965648	10	0.303496	0.904704	0.987163	10	0.179873	0.826809	0.96497	11	0.333388	0.92882	1.00649	5	0.342723	0.890445	1.03367	3	0.180519	0.766773	0.890405	5	0.0264733	10	0.128072	0.737848	0.89355	10	0.232182	0.97246	0.99421	10	0.328813	0.672235	1.00068	11	0.267869	0.978308	1.01317	5	0.173901	0.865224	0.927507	3
mmu-miR-26a-2-3p	5	1.88718	9	2.49497	0.954341	0.914512	10	2.17171	0.393668	0.71793	10	1.98642	0.827205	0.732853	11	2.5087	0.981418	0.925737	5	2.69553	0.852982	1.09944	3	2.76806	0.766773	1.1515	5	1.21925	10	1.49966	0.926743	0.963683	10	1.79746	0.887902	1.19928	10	1.48852	0.842323	0.811364	11	1.62161	0.992512	1.02396	5	1.52089	0.918714	0.967733	3
mmu-miR-26a-5p	5	3.85302	9	15.4258	0.985932	1.04026	10	15.589	0.629095	1.21856	10	15.3734	0.927547	0.95561	11	15.5676	0.761694	1.16162	5	15.6074	0.748969	1.19935	3	15.5685	0.871578	1.26644	5	2.47719	10	14.1349	0.824579	0.794899	10	14.6562	0.896786	1.3124	10	14.1919	0.768177	0.938583	11	14.5682	0.930433	1.10383	5	14.334	0.951345	0.890577	3
mmu-miR-26b-3p	5	0.812167	9	0.836368	0.974428	0.976032	10	0.708344	0.505598	0.897096	10	1.08735	0.852184	1.04634	11	0.922052	0.905172	1.07117	5	0.934437	0.869716	1.07854	3	0.88447	0.871605	1.04579	5	0.811977	10	0.900913	0.816308	1.06258	10	0.908676	0.822648	1.13487	10	0.760588	0.884957	1.02927	11	1.14222	0.401628	1.3971	5	0.80525	0.838208	1.03045	3
mmu-miR-26b-5p	5	0.981405	9	11.3057	0.890143	0.926992	10	11.4846	0.952507	1.0525	10	11.4383	0.956434	1.03469	11	11.6351	0.789207	1.19955	5	11.5452	0.890445	1.06004	3	11.4186	0.936248	0.936171	5	1.93702	10	9.4887	0.98871	0.903413	10	9.75282	0.886822	1.2349	10	9.66969	0.83268	1.09974	11	9.68409	0.877515	1.10078	5	9.5638	0.93036	0.940203	3
mmu-miR-27a-3p	5	0.405236	9	8.54641	0.942659	1.03367	10	8.78369	0.564821	1.1541	10	8.52693	0.927345	1.00023	11	8.61546	0.992834	1.07891	5	8.79	0.641026	1.11981	3	8.72715	0.894426	1.17755	5	0.470511	10	9.49062	0.986301	0.883131	10	9.59903	0.97246	1.05776	10	9.65261	0.816237	1.10018	11	9.58676	0.95692	1.02069	5	9.7413	0.838208	1.07435	3
mmu-miR-27a-5p	5	0.111551	9	0.203186	0.934959	1.04699	10	0.18687	0.872018	0.974973	10	0.171629	0.956434	1.02836	11	0.193263	0.929485	1.04805	5	0.221949	0.852982	1.02902	3	0.230847	0.817919	1.02171	5	0.227689	10	0.349864	0.751832	1.11457	10	0.316529	0.877164	1.17368	10	0.151444	0.899809	0.996558	11	0.249363	0.940667	1.02651	5	0.30267	0.881073	1.07714	3
mmu-miR-27b-3p	5	3.60072	9	11.2923	0.948566	0.913431	10	11.5236	0.408401	1.13728	10	11.3345	0.957749	1.12225	11	11.4094	0.940663	1.11804	5	11.5595	0.603127	1.17604	3	11.5386	0.48814	1.16001	5	3.31627	10	11.0873	0.791601	0.773602	10	11.4431	0.996115	1.06061	10	11.3838	0.950357	1.15637	11	11.2837	0.940667	1.01056	5	11.2752	0.918714	0.888107	3
mmu-miR-27b-5p	5	0	9	1.0447	0.935939	1.09237	10	0.975452	0.924179	1.07185	10	0.863218	0.939915	1.04787	11	1.10464	0.791153	1.18654	5	1.11901	0.755327	1.0758	3	1.08601	0.825817	1.08244	5	0	10	1.41701	0.960784	1.01825	10	1.29773	0.877164	0.813729	10	0.983704	0.526639	0.666407	11	1.28348	0.81774	0.827309	5	1.03176	0.60228	0.746983	3
mmu-miR-28a-3p	5	3.81753	9	3.48895	0.935939	0.981478	10	3.16964	0.251279	0.68901	10	3.46436	0.863743	0.894174	11	3.53616	0.88069	0.972805	5	3.39911	0.681492	0.798807	3	3.56085	0.984491	1.0134	5	5.15804	10	3.08065	0.709128	0.90832	10	3.34561	0.982553	1.10366	10	2.79297	0.566017	0.689125	11	3.21583	0.810859	0.941308	5	3.00258	0.770395	0.9534	3
mmu-miR-28a-5p	5	2.08133	9	5.37106	0.890143	0.883524	10	5.56001	0.621787	1.03859	10	5.44019	0.956434	0.916866	11	5.44361	0.958093	0.931735	5	5.57848	0.771896	1.06218	3	5.5172	0.933225	1.04299	5	3.10899	10	4.73915	0.66505	0.844476	10	4.94665	0.940716	0.982159	10	4.63726	0.557937	0.746577	11	4.7666	0.68343	0.896613	5	4.81892	0.742124	0.917729	3
mmu-miR-28b	5	0.281751	9	0.0924755	0.942659	0.931622	10	0.179763	0.793823	1.02415	10	0.131394	0.977789	0.943844	11	0.114152	0.981418	0.952308	5	0.127415	0.997694	0.963464	3	0.185638	0.88096	1.03729	5	0.103771	10	0.102285	0.97973	1.04171	10	0.0593055	0.97246	1.05376	10	0.138559	0.791782	1.14864	11	0.104572	0.943194	1.05616	5	0.0509023	0.93036	1	3
mmu-miR-28c	5	0.812986	9	0.719739	0.934959	1.00553	10	0.599876	0.865463	0.993934	10	0.64766	0.962645	1.0486	11	0.673226	0.981418	1.02058	5	0.629026	0.908747	1.01473	3	0.856715	0.639862	1.17454	5	0.839571	10	0.468406	0.981575	0.952547	10	0.45812	0.97246	0.912999	10	0.450903	0.883434	0.877814	11	0.499088	0.992512	0.928337	5	0.618283	0.866846	1.06092	3
mmu-miR-292a-3p	5	0.100549	9	0		1	10	0		1	10	0		1	11	0		1	5	0		1	3	0		1	5	0.170662	10	0		1	10	0		1	10	0		1	11	0		1	5	0		1	3
mmu-miR-293-3p	5	0.540333	9	0		1	10	0.0115497	0.948467	1	10	0		1	11	0.0212913	0.905172	1	5	0.0180903	0.880321	1	3	0		1	5	0	10	0		1	10	0		1	10	0.0331106	0.856426	1	11	0.0197482	0.985481	1	5	0		1	3
mmu-miR-294-3p	5	0.111944	9	0		1	10	0		1	10	0		1	11	0		1	5	0		1	3	0		1	5	0.0753596	10	0		1	10	0		1	10	0		1	11	0		1	5	0		1	3
mmu-miR-295-3p	5	0	9	0		1	10	0		1	10	0		1	11	0		1	5	0		1	3	0		1	5	0	10	0		1	10	0		1	10	0.0483422		1	11	0		1	5	0		1	3
mmu-miR-297a-3p	5	3.19181	9	0.784371	0.59086	0.843484	10	0.78937	0.371971	0.780425	10	1.00112	0.956434	0.890852	11	0.844087	0.624647	0.903867	5	0.552536	0.144781	0.682618	3	0.727537	0.485333	0.782899	5	2.31205	10	0.42753	0.960784	1.01785	10	0.277314	0.81181	0.870998	10	0.314928	0.62368	0.936687	11	0.369595	0.875507	0.908549	5	0.188609	0.587011	0.831003	3
mmu-miR-297b-3p	5	6.78742	9	0.784371	0.59086	0.843484	10	0.78937	0.371971	0.780425	10	1.00112	0.956434	0.890852	11	0.844087	0.624647	0.903867	5	0.552536	0.144781	0.682618	3	0.727537	0.485333	0.782899	5	5.73498	10	0.42753	0.960784	1.01785	10	0.277314	0.81181	0.870998	10	0.314928	0.62368	0.936687	11	0.369595	0.875507	0.908549	5	0.188609	0.587011	0.831003	3
mmu-miR-297b-5p	5	5.17995	9	0.105743	0.914663	0.938711	10	0.0600655	0.439041	0.922224	10	0.0904277	0.834387	0.920973	11	0.15197	0.956872	0.9851	5	0.0507661	0.537735	0.879656	3	0.161047	0.95319	0.96775	5	4.9996	10	0.0130815	0.947906	1	10	0.0599482	0.920167	1.03979	10	0.01703	0.884957	1	11	0.0552531	0.938625	1.0232	5	0		1	3
mmu-miR-297c-3p	5	3.1727	9	0.784371	0.59086	0.843484	10	0.78937	0.371971	0.780425	10	1.00112	0.956434	0.890852	11	0.844087	0.624647	0.903867	5	0.552536	0.144781	0.682618	3	0.727537	0.485333	0.782899	5	3.53435	10	0.42753	0.960784	1.01785	10	0.277314	0.81181	0.870998	10	0.314928	0.62368	0.936687	11	0.369595	0.875507	0.908549	5	0.188609	0.587011	0.831003	3
mmu-miR-297c-5p	5	1.02012	9	0.322237	0.977155	1.01404	10	0.228776	0.685226	0.908301	10	0.17535	0.708984	0.895802	11	0.213604	0.731131	0.899289	5	0.213596	0.589787	0.90903	3	0.298131	0.936248	0.995143	5	0.406707	10	0.124249	0.986301	0.945858	10	0.169866	0.97246	1.00607	10	0.159505	0.93785	0.975523	11	0.172814	0.940667	0.982874	5	0.146651	0.974088	0.939184	3
mmu-miR-298-3p	5	0.997533	9	0.192361	0.964604	0.999438	10	0.146742	0.736437	0.979756	10	0.193209	0.977789	0.910373	11	0.155192	0.905172	0.967314	5	0.0436079	0.375243	0.90956	3	0.0157912	0.393365	0.881238	5	0.406707	10	0.0826314	0.766967	0.871019	10	0.0924141	0.844996	0.917846	10	0.0986156	0.687742	0.871019	11	0.0380063	0.512292	0.871019	5	0.0125649	0.456259	0.871019	3
mmu-miR-298-5p	5	7.4197	9	2.65125	0.0879853	0.661968	10	2.29854	0.0829038	0.487434	10	2.65857	0.546635	0.582909	11	2.30726	0.00533098	0.529053	5	2.30036	0.0555519	0.507492	3	2.30763	0.273319	0.546156	5	5.42839	10	2.68874	0.334874	0.59604	10	2.63773	0.564011	0.680162	10	2.53501	0.526639	0.564457	11	2.56638	0.0723067	0.608513	5	2.6344	0.256614	0.623096	3
mmu-miR-299a-3p	5	3.18319	9	1.52719	0.749337	0.845662	10	1.42476	0.473805	0.869301	10	1.45545	0.812689	0.843188	11	1.73152	0.981418	0.972671	5	1.6352	0.707195	0.972558	3	1.66596	0.929183	1.08078	5	3.86476	10	3.01776	0.744317	0.962994	10	2.93672	0.773536	0.806633	10	2.71059	0.526639	0.617264	11	3.16536	0.812484	0.974759	5	2.9	0.587011	0.840768	3
mmu-miR-299a-5p	5	6.13457	9	1.50034	0.974428	1.00646	10	1.46483	0.961436	0.898349	10	1.64559	0.904765	0.994467	11	1.66795	0.646142	1.14378	5	1.54856	0.890445	1.01319	3	1.67762	0.817919	1.09948	5	5.83789	10	3.06062	0.676207	0.860638	10	3.38313	0.991191	1.10981	10	2.99605	0.587276	0.824187	11	3.33289	0.961215	1.02705	5	3.07687	0.736547	0.876945	3
mmu-miR-299b-3p	5	3.53555	9	0.0418786	0.968851	0.967406	10	0.0323388	0.816543	0.967406	10	0.022629	0.833333	0.967406	11	0.0605185	0.940663	1.0139	5	0.101096	0.687172	1.05101	3	0.0196183	0.783985	0.967406	5	3.38113	10	0.0758834	0.751832	0.916252	10	0.115525	0.896786	0.922798	10	0.0514033	0.538108	0.871019	11	0.165003	0.985821	0.978639	5	0.174295	0.99711	0.962316	3
mmu-miR-299b-5p	5	0.0460543	9	0.156214	0.942659	1.01161	10	0.16133	0.760712	1.01948	10	0.191	0.845847	1.04813	11	0.271745	0.568847	1.1151	5	0.137575	0.985038	1.02282	3	0.266097	0.772018	1.1106	5	0.115785	10	0.430084	0.988999	0.915503	10	0.682919	0.59946	1.15974	10	0.601414	0.672235	1.0246	11	0.598163	0.81774	1.05803	5	0.280185	0.838208	0.834632	3
mmu-miR-29a-3p	5	0.769082	9	13.6025	0.890143	1.09652	10	13.5561	0.751543	1.00158	10	13.6332	0.826657	1.13508	11	13.7185	0.446411	1.23094	5	13.6334	0.531477	1.17196	3	13.7432	0.79936	1.42344	5	0.481743	10	13.7653	0.976279	0.900396	10	13.8818	0.959179	1.12428	10	13.7836	0.954275	0.964798	11	14.0242	0.737693	1.13042	5	13.9077	0.866846	1.09162	3
mmu-miR-29a-5p	5	2.94306	9	5.58151	0.972841	1.01397	10	5.97018	0.240494	1.35143	10	5.37763	0.859773	0.782263	11	5.67603	0.909203	1.05782	5	5.54496	0.997694	1.14129	3	5.47347	0.905361	1.0073	5	3.13334	10	5.43632	0.99165	1.02171	10	5.6823	0.896786	1.23712	10	5.91119	0.566017	1.53642	11	5.64904	0.877855	1.11369	5	5.46036	0.983018	0.963836	3
mmu-miR-29b-2-5p	5	0.1352	9	6.53056	0.890143	1.15663	10	6.93464	0.164419	1.56702	10	6.55349	0.818305	1.10521	11	6.52369	0.646142	1.13862	5	6.61943	0.565309	1.3571	3	6.60389	0.627609	1.19726	5	0	10	7.71246	0.837893	1.09663	10	7.51041	0.921992	1.08037	10	8.24754	0.526639	1.31502	11	7.32055	0.81774	0.864416	5	7.73957	0.805477	1.1301	3
mmu-miR-29b-3p	5	0.494594	9	10.1184	0.972841	1.01951	10	10.0316	0.872018	0.958842	10	10.1812	0.934558	1.08407	11	10.4224	0.446411	1.28932	5	10.2937	0.754796	1.10862	3	10.5023	0.557181	1.34831	5	0.524609	10	10.6208	0.979645	0.964887	10	10.8049	0.920167	1.12748	10	10.6365	0.954894	1.04773	11	10.9049	0.770981	1.11777	5	10.887	0.838208	1.17752	3
mmu-miR-29c-3p	5	0	9	9.01679	0.937522	1.07822	10	8.99255	0.883346	1.01377	10	9.11045	0.833333	1.1532	11	9.27811	0.427241	1.27377	5	9.10183	0.603127	1.12122	3	9.40936	0.510687	1.45603	5	0	10	9.47313	0.850673	0.939129	10	9.67705	0.97246	1.08991	10	9.45045	0.816237	0.869912	11	9.76691	0.839972	1.07669	5	9.63556	0.99441	1.01399	3
mmu-miR-29c-5p	5	5.56892	9	5.73893	0.724965	1.36777	10	5.67701	0.515511	1.24487	10	5.71339	0.812689	1.22493	11	5.86996	0.427241	1.39868	5	5.85992	0.474735	1.61129	3	5.97386	0.354357	1.57156	5	7.5772	10	6.42075	0.81113	1.0802	10	6.40909	0.896786	1.10316	10	6.18963	0.888132	0.8012	11	6.54114	0.668318	1.14544	5	6.48264	0.835575	1.18235	3
mmu-miR-300-3p	5	7.81693	9	6.93248	0.942941	0.933045	10	6.95882	0.907763	1.02032	10	6.81046	0.828843	0.915878	11	7.00853	0.986999	1.03717	5	6.88122	0.880321	0.919734	3	6.96231	0.982585	1.11269	5	7.39228	10	8.29993	0.81113	0.831556	10	8.30157	0.887902	0.914942	10	8.54833	0.928677	0.958535	11	8.59411	0.940667	1.08176	5	8.47035	0.93036	0.988472	3
mmu-miR-300-5p	5	1.38554	9	3.79876	0.855322	0.965829	10	3.66388	0.348077	0.949205	10	3.77756	0.828843	0.916748	11	3.79658	0.871992	0.910042	5	3.91975	0.977601	0.975473	3	3.73157	0.785323	0.853908	5	1.51138	10	5.12947	0.819394	0.90767	10	5.21722	0.967574	0.891094	10	5.1715	0.83384	0.803925	11	5.18814	0.873932	0.858167	5	5.13982	0.838208	0.820304	3
mmu-miR-301a-3p	5	0	9	2.90827	0.890143	0.881752	10	3.16136	0.919673	0.998582	10	2.98384	0.904765	0.834409	11	3.00356	0.92882	0.959385	5	2.98165	0.793644	0.923641	3	2.92756	0.764234	0.903296	5	0.209058	10	2.40563	0.918892	1.02619	10	2.66252	0.773536	1.10754	10	2.66964	0.528199	1.22574	11	2.38989	0.940667	0.938415	5	2.37264	0.93036	0.899241	3
mmu-miR-301a-5p	5	0.430586	9	0.0686379	0.972841	0.975579	10	0.103255	0.846931	0.978444	10	0.0836306	0.956434	0.98833	11	0.0775262	0.99234	0.986646	5	0.126892	0.793572	0.984435	3	0.120626	0.883658	1.06557	5	0.647828	10	0.0340166	0.947906	1	10	0.0636267	0.887902	1	10	0.02959	0.86855	1	11	0.12251	0.563852	1.09709	5	0		1	3
mmu-miR-301b-3p	5	0.56164	9	1.73673	0.944315	0.933586	10	1.9801	0.587193	1.06029	10	1.82465	0.95868	1.08602	11	1.66952	0.92882	0.992233	5	1.83248	0.937469	1.00747	3	1.70431	0.925902	0.847176	5	0.966787	10	0.76393	0.73876	0.884855	10	0.744754	0.855364	0.998735	10	1.13297	0.813116	1.21988	11	0.833935	0.85336	0.884776	5	0.965518	0.954904	0.9394	3
mmu-miR-302b-3p	5	0.264523	9	0.0473582	0.974428	0.999482	10	0.162613	0.486703	1.06777	10	0.0530241	0.968153	1.01709	11	0.186419	0.46291	1.13951	5	0.0709447	0.901351	1.00921	3	0.153143	0.817919	1.06429	5	0.434534	10	0.0958574	0.907647	0.936652	10	0.111233	0.920167	0.952602	10	0.12079	0.895989	0.965975	11	0.0996828	0.887034	0.924841	5	0.125129	0.954904	0.899151	3
mmu-miR-302d-3p	5	0	9	0.15721	0.942941	1.03131	10	0.0612201	0.749858	0.971254	10	0.0987324	0.946975	0.98034	11	0.217212	0.768614	1.08962	5	0.11226	0.968062	0.996547	3	0.157593	0.940973	1.05333	5	0	10	0.175574	0.917076	1.06464	10	0.140364	0.896786	0.93744	10	0.0485693	0.566017	0.899151	11	0.158484	0.877855	1.03964	5	0.0865704	0.790396	0.946273	3
mmu-miR-3057-3p	5	0	9	0.113733	0.951625	1.02055	10	0.108926	0.904028	0.984933	10	0.0937913	0.904765	0.984449	11	0.104278	0.905172	1.01192	5	0.110227	0.884571	1.02499	3	0.195775	0.627609	1.06139	5	0.105329	10	0.0577421	0.500316	0.867508	10	0.150012	0.83394	0.978333	10	0.151781	0.654948	0.920251	11	0.282013	0.985821	1.05875	5	0.149464	0.802943	0.944731	3
mmu-miR-3057-5p	5	0	9	0.887728	0.914663	1.15849	10	0.869823	0.689964	1.15802	10	1.06073	0.833333	1.13016	11	0.879082	0.705755	1.11649	5	0.873614	0.687172	1.06812	3	0.744048	0.972476	1.14413	5	0	10	1.76298	0.745874	1.32126	10	1.36223	0.896786	0.974063	10	1.56699	0.811925	1.12932	11	1.46384	0.992512	1.04012	5	1.47695	0.988956	1.19014	3
mmu-miR-3058-5p	5	0	9	0.109233	0.914663	1.0393	10	0.15338	0.329727	1.05909	10	0.0317186	0.893397	0.959539	11	0.0549062	0.995343	0.98041	5	0.051368	0.997694	0.959539	3	0.125869	0.724857	1.05563	5	0	10	0.279859	0.80897	1.1474	10	0.101632	0.898499	0.951341	10	0.129785	0.884957	0.975523	11	0.179852	0.984802	0.980712	5	0.115615	0.914746	0.946287	3
mmu-miR-3059-3p	5	0.0194719	9	1.87428	0.942659	0.96835	10	2.28938	0.367358	1.30641	10	1.81393	0.904765	0.981434	11	1.93795	0.981418	1.08414	5	2.01253	0.908521	1.06819	3	2.20508	0.625769	1.19884	5	0.0264733	10	1.52286	0.73876	0.748129	10	1.6941	0.855766	0.935833	10	1.9391	0.869018	1.11879	11	1.45999	0.44	0.745028	5	1.41885	0.658055	0.82016	3
mmu-miR-3059-5p	5	0.0462571	9	3.99013	0.942659	0.868611	10	4.4584	0.54108	1.48638	10	3.89298	0.845847	0.918368	11	4.01882	0.920262	1.1118	5	4.19562	0.972233	1.28029	3	4.04789	0.91777	1.00909	5	0	10	3.42439	0.986301	0.857094	10	3.34743	0.975733	1.11732	10	4.33439	0.526639	1.49327	11	3.57429	0.401628	1.1611	5	3.27264	0.928927	0.926055	3
mmu-miR-3060-3p	5	0.13041	9	0.138709	0.890143	1.05861	10	0.0857534	0.892615	1.01422	10	0.183291	0.833333	1.06677	11	0.0718165	0.998102	1.02014	5	0.102389	0.890445	1.00921	3	0.0367616	0.817919	0.9997	5	0	10	0.186706	0.73876	1.04756	10	0.157012	0.939967	0.931064	10	0.110326	0.93785	0.987671	11	0.04239	0.823497	0.955398	5	0.108455	0.968461	0.972504	3
mmu-miR-3061-3p	5	0.0983817	9	2.52271	0.937522	1.04653	10	2.35456	0.773083	0.964318	10	2.23306	0.833961	0.906536	11	2.16314	0.514198	0.801971	5	2.376	0.881373	0.969986	3	2.4205	0.984491	1.08641	5	0.358041	10	2.14551	0.630683	0.735532	10	2.25317	0.81181	0.740528	10	2.20367	0.526639	0.821799	11	2.34819	0.6649	0.897547	5	2.23566	0.390196	0.802499	3
mmu-miR-3061-5p	5	0	9	3.31515	0.744228	0.773216	10	3.50445	0.748612	0.898879	10	3.50478	0.925591	0.866176	11	3.23392	0.427241	0.753017	5	3.30599	0.469214	0.755532	3	3.38965	0.724857	0.869447	5	0.196708	10	2.87508	0.915204	0.963968	10	2.9191	0.965869	0.951256	10	3.11244	0.884957	0.990083	11	2.94045	0.940667	0.993942	5	2.85536	0.86533	0.913606	3
mmu-miR-3062-5p	5	3.46078	9	0.0846524	0.914663	1.05516	10	0.138041	0.476806	1.07453	10	0.102796	0.834387	1.05136	11	0.122115	0.599736	1.08718	5	0.145751	0.324113	1.09465	3	0.0953231	0.743418	1.08328	5	2.78042	10	0.102483	0.986301	1.08342	10	0.0690149	0.966328	1	10	0.01703	0.680966	1	11	0.0751008	0.943194	1.02614	5	0.145188	0.951345	1.08891	3
mmu-miR-3064-3p	5	10.0363	9	0.171329	0.914663	0.999438	10	0.152116	0.622367	0.984889	10	0.0755473	0.607736	0.913024	11	0.179382	0.905172	1.01359	5	0.319895	0.798133	1.08927	3	0.279313	0.91414	1.03835	5	10.2378	10	0.126363	0.986301	1.06408	10	0.208727	0.965869	1.07857	10	0.131083	0.954894	1.03561	11	0.206127	0.940667	1.11003	5	0.122637	0.957614	1.0558	3
mmu-miR-3064-5p	5	0.0645599	9	1.30982	0.937522	0.960384	10	1.30242	0.793823	0.978788	10	1.26218	0.871045	0.913976	11	1.12945	0.532192	0.864409	5	1.48251	0.908747	1.11718	3	1.47034	0.936248	1.22548	5	0.0393598	10	1.60134	0.896866	1.08683	10	1.21875	0.896786	0.897899	10	1.76069	0.548671	1.31344	11	1.12485	0.810859	0.781722	5	1.69709	0.835575	1.24207	3
mmu-miR-3066-5p	5	0.0238481	9	1.00015	0.632305	0.872191	10	1.21623	0.816543	0.970446	10	1.06271	0.863743	0.931223	11	1.13159	0.981418	0.955427	5	1.05672	0.838636	0.881278	3	1.17958	0.933968	0.971751	5	0.16493	10	0.754193	0.828447	1.15638	10	0.474556	0.97246	0.954906	10	0.720569	0.749824	1.27792	11	0.633192	0.90286	1.06232	5	0.550034	0.969269	1.05862	3
mmu-miR-3067-5p	5	2.06615	9	0.083216	0.937522	1.03749	10	0.16703	0.240494	1.11468	10	0.0102243	0.826809	0.973367	11	0.0436781	0.978262	0.989684	5	0.0424597	0.937751	1.00408	3	0.0798915	0.925902	1.0139	5	0.695066	10	0		1	10	0		1	10	0.0514033	0.720241	1	11	0		1	5	0		1	3
mmu-miR-3068-3p	5	0.322591	9	0.605559	0.951625	1.07278	10	0.85811	0.248425	1.25818	10	0.700083	0.833333	1.14853	11	0.73983	0.535398	1.1506	5	0.568899	0.997694	0.975705	3	0.687956	0.869892	1.1536	5	0.314296	10	0.859456	0.945039	0.996171	10	0.800169	0.896786	0.959431	10	1.0488	0.728786	1.12966	11	0.944047	0.990976	1.04464	5	1.00341	0.866846	1.07433	3
mmu-miR-3068-5p	5	0.159714	9	7.08425	0.935939	0.919837	10	7.2731	0.884999	1.02444	10	6.92633	0.353877	0.801079	11	7.28854	0.940663	1.07151	5	7.35201	0.755327	1.12965	3	7.35326	0.620177	1.11064	5	0.148871	10	7.41954	0.759678	0.738869	10	7.85493	0.966328	1.0591	10	7.32298	0.654592	0.582864	11	7.7438	0.993125	0.888865	5	7.48626	0.838208	0.741424	3
mmu-miR-3069-3p	5	2.58128	9	0.429963	0.974428	0.967568	10	0.416503	0.947048	0.959565	10	0.601015	0.877043	0.958054	11	0.379158	0.927777	0.947771	5	0.293566	0.603127	0.871984	3	0.664173	0.642447	1.17458	5	1.55354	10	1.30037	0.950643	0.982946	10	1.22944	0.97246	1.0257	10	1.26712	0.883161	0.93793	11	1.31103	0.875507	1.07144	5	1.39806	0.78817	1.07936	3
mmu-miR-3069-5p	5	8.59292	9	0.444232	0.937522	0.961321	10	0.653033	0.674779	1.17614	10	0.50234	0.96146	1.09718	11	0.667397	0.736847	1.16746	5	0.579568	0.890445	1.0869	3	0.585274	0.91414	1.03947	5	6.62976	10	0.852835	0.924982	0.949147	10	1.14886	0.855766	1.20374	10	0.75083	0.766087	1.11983	11	1.02894	0.943194	1.0619	5	0.7634	0.78817	0.882633	3
mmu-miR-3070-2-3p	5	3.61328	9	0.753872	0.944315	0.939881	10	1.14211	0.248943	1.27246	10	0.591191	0.607736	0.849558	11	0.755888	0.955238	0.856673	5	0.843622	0.968062	1.04638	3	0.87044	0.925902	1.01161	5	2.79144	10	1.79743	0.990524	0.948226	10	1.41065	0.81181	0.8462	10	2.28898	0.618543	1.13664	11	1.47575	0.174053	0.831898	5	1.65344	0.907946	0.832452	3
mmu-miR-3070-5p	5	0.0943652	9	0.157344	0.890143	1.02677	10	0.252003	0.621055	1.07288	10	0.158051	0.903888	1.01695	11	0.0937741	0.933251	0.967935	5	0.170731	0.692851	1.05768	3	0.110612	0.965921	0.999024	5	0.0686084	10	0.419671	0.553105	1.15266	10	0.279239	0.97246	1.04287	10	0.41346	0.655345	1.09865	11	0.400051	0.545888	1.09548	5	0.319889	0.866846	1.08331	3
mmu-miR-3072-3p	5	0	9	2.21813	0.951625	1.14826	10	2.1518	0.944361	1.09879	10	2.15719	0.956434	1.07418	11	2.15394	0.981418	1.09243	5	2.13927	0.937751	1.06069	3	2.26853	0.95319	1.06906	5	0	10	3.71298	0.833903	1.09595	10	3.44193	0.97246	0.940807	10	3.31123	0.803223	0.706999	11	3.77223	0.770981	1.14833	5	3.61593	0.913631	0.95218	3
mmu-miR-3072-5p	5	0.369488	9	0.125364	0.890143	0.97508	10	0.358742	0.486703	1.05291	10	0.538208	0.833961	1.07086	11	0.283476	0.7273	1.0671	5	0.296227	0.666392	1.12972	3	0.260829	0.90747	0.998049	5	0.386671	10	0.491216	0.981575	0.97821	10	0.27775	0.844996	0.7727	10	0.986704	0.526639	1.20333	11	0.486033	0.985821	0.957871	5	0.701884	0.754796	1.09777	3
mmu-miR-3073a-3p	5	0.902593	9	0.0247649	0.964604	1	10	0.0105569	0.736229	1	10	0.0102243	0.85481	1	11	0		1	5	0.0213337	0.913323	1	3	0.0157912	0.890315	1	5	0.736195	10	0.0445192		1	10	0.0162756		1	10	0.119236		1	11	0.0100768		1	5	0.087799		1	3
mmu-miR-3073a-5p	5	7.06106	9	0.14982	0.951625	0.994765	10	0.127944	0.991981	0.986034	10	0.0999711	0.938122	0.918875	11	0.0865423	0.92882	0.917831	5	0.112129	0.9571	0.943891	3	0.111051	0.933968	0.946096	5	5.8334	10	0.147451	0.991517	0.979415	10	0.0747118	0.896786	0.981119	10	0.291573	0.622507	1.13865	11	0.0870187	0.909064	0.970094	5	0.104912	0.93036	0.97032	3
mmu-miR-3074-1-3p	5	0.0221512	9	1.05491	0.942659	0.934355	10	1.11798	0.984307	0.977206	10	1.29424	0.904765	0.871171	11	1.04326	0.848553	0.916918	5	1.09589	0.968062	0.904093	3	0.974671	0.772018	0.81242	5	0.442726	10	0.410901	0.752902	1.04415	10	0.242871	0.989618	0.964176	10	0.111183	0.555557	0.887738	11	0.204902	0.962068	0.891664	5	0.31662	0.892004	1.05209	3
mmu-miR-3074-5p	5	0.965462	9	1.62418	0.30868	0.804837	10	1.36574	0.0829038	0.610954	10	1.55988	0.535822	0.777059	11	1.64861	0.514198	0.802588	5	1.76334	0.527563	0.879426	3	1.6238	0.78251	0.75741	5	1.62253	10	0.766757	0.93106	0.937301	10	1.00488	0.920167	1.01334	10	0.567825	0.62368	0.859737	11	0.94657	0.943194	1.00182	5	0.802959	0.93036	0.853721	3
mmu-miR-3076-3p	5	0	9	0.306003	0.868207	1.14393	10	0.240926	0.758401	1.10074	10	0.338975	0.828843	1.09549	11	0.265051	0.705394	1.12328	5	0.330661	0.603127	1.11186	3	0.421335	0.581642	1.23008	5	0	10	0.554448	0.981575	1.01298	10	0.596155	0.996115	1.07488	10	0.275981	0.526639	0.866207	11	0.470183	0.87875	0.967477	5	0.491252	0.907946	1.01915	3
mmu-miR-3076-5p	5	5.41293	9	0.878396	0.942941	1.04823	10	0.92178	0.752999	1.02711	10	0.656174	0.863743	0.852067	11	0.642139	0.446411	0.851726	5	0.82289	0.958506	0.959078	3	0.678412	0.772018	0.823998	5	6.76264	10	1.36402	0.833903	0.975705	10	1.10499	0.93675	0.992167	10	1.83923	0.526639	1.4604	11	1.16912	0.990976	0.935683	5	1.32595	0.866846	1.11432	3
mmu-miR-3077-3p	5	9.68692	9	0.0999089	0.948566	1.00238	10	0.169542	0.27535	1.07652	10	0.162846	0.821222	1.07568	11	0.0750996	0.965308	0.977626	5	0.164413	0.603127	1.03069	3	0.0864869	0.98561	0.981951	5	10.0185	10	0.264394	0.751832	1.03131	10	0.274975	0.814655	1.0181	10	0.272867	0.530071	1.04646	11	0.254666	0.739086	1.05514	5	0.171835	0.93036	0.979958	3
mmu-miR-3078-3p	5	5.53612	9	0.723936	0.977155	1.02504	10	0.823187	0.437353	1.08442	10	0.478968	0.818305	0.85286	11	0.64004	0.884868	0.910318	5	0.625233	0.681917	0.98	3	0.651064	0.933556	0.915707	5	5.55338	10	1.61869	0.676207	1.12922	10	1.22787	0.982553	0.84993	10	1.47709	0.755794	1.04324	11	1.39358	0.822088	1.03886	5	1.31532	0.957548	0.981875	3
mmu-miR-3080-5p	5	8.36098	9	0.331055	0.914663	1.04186	10	0.241409	0.984501	0.981246	10	0.349432	0.852184	1.06454	11	0.343247	0.705755	1.00694	5	0.30193	0.771675	0.989119	3	0.312473	0.789729	1.02538	5	9.69317	10	0.100059	0.654034	0.947978	10	0.0549688	0.564011	0.914146	10	0.105469	0.587276	0.867508	11	0.088238	0.523347	0.916223	5	0.0842854	0.587011	0.912972	3
mmu-miR-3081-3p	5	0.27476	9	0.0713008	0.848537	1.03541	10	0.0352889	0.793823	1.03726	10	0.00938526	0.927547	1	11	0.0700055	0.646142	1.04806	5	0.0179748	0.997694	1	3	0.151293	0.642447	1.12492	5	0.318847	10	0.270894	0.709128	1.06466	10	0.155224	0.993099	0.952616	10	0.217947	0.829575	0.996268	11	0.226475	0.896058	0.993427	5	0.142176	0.969269	0.946287	3
mmu-miR-3082-3p	5	3.97214	9	0.0453639	0.967907	1.02897	10	0.0362904	0.883346	1	10	0.00938526	0.845847	1	11	0.0613595	0.981418	1.02804	5	0.0224386	0.852982	1	3	0.0520507	0.998365	1.04457	5	3.78729	10	0.0756893	0.721446	1.05193	10	0.145449	0.655015	1.11889	10	0.0863283	0.724202	1	11	0.135507	0.68343	1.08346	5	0.101304	0.560193	1.08891	3
mmu-miR-3082-5p	5	0	9	0.260209	0.95077	1.01159	10	0.284226	0.992449	1.01636	10	0.203255	0.850244	0.986694	11	0.253513	0.940663	0.978842	5	0.195718	0.60979	0.952639	3	0.277896	0.98561	1.05246	5	0	10	0.295388	0.73876	1.13262	10	0.310095	0.773536	1.16641	10	0.265114	0.768177	1.06315	11	0.191572	0.895653	1.02605	5	0.289885	0.78817	1.05079	3
mmu-miR-3083-3p	5	4.89359	9	1.74687	0.937522	0.922131	10	1.69059	0.339444	0.923416	10	1.88481	0.904765	1.01479	11	1.88202	0.789207	1.05661	5	1.87766	0.934355	1.08599	3	2.02713	0.305126	1.14975	5	4.82016	10	2.10589	0.987705	1.0701	10	2.16782	0.924106	1.0175	10	1.91562	0.814063	1.0789	11	2.30487	0.709272	1.17501	5	2.12561	0.954904	0.953207	3
mmu-miR-3083-5p	5	0	9	1.15217	0.938828	0.998966	10	1.14961	0.903498	1.00568	10	0.8464	0.845847	0.967111	11	1.30314	0.644421	1.21442	5	1.18811	0.682803	1.08037	3	1.31991	0.772018	1.18214	5	0	10	1.57121	0.833903	0.971053	10	1.67272	0.97246	1.05464	10	1.55652	0.738916	1.01469	11	1.52129	0.790781	0.94252	5	1.46207	0.730011	0.844036	3
mmu-miR-3083b-3p	5	0.556929	9	0.0898623	0.890143	0.980013	10	0.167151	0.999155	1.02532	10	0.11231	0.862065	1.01695	11	0.161423	0.982945	1.0201	5	0.21826	0.901351	1.05768	3	0.115295	0.884645	1.00443	5	0.622327	10	0.102854	0.99165	1.01675	10	0.171963	0.887902	1.09637	10	0.0848997	0.883692	0.987007	11	0.131684	0.943194	1.00643	5	0.0606214	0.866846	0.930438	3
mmu-miR-3083b-5p	5	0.0559215	9	0.879824	0.914663	1.02673	10	0.669829	0.758401	0.854125	10	1.16849	0.828843	1.19547	11	0.858756	0.768614	1.00423	5	0.759491	0.991512	0.973616	3	0.786051	0.933556	1.01098	5	0	10	1.25571	0.219684	0.740643	10	1.51552	0.81181	0.836191	10	1.60915	0.52966	0.797974	11	1.25786	0.0723067	0.682896	5	1.49936	0.725545	0.820242	3
mmu-miR-3084-5p	5	0	9	2.58196	0.59086	0.793583	10	3.04067	0.505598	1.14066	10	2.98842	0.828843	1.05241	11	2.95007	0.802412	1.10276	5	2.92685	0.728808	1.05087	3	2.87355	0.936248	1.04314	5	0.267903	10	2.88784	0.893929	1.03591	10	2.88059	0.861151	1.0064	10	3.05131	0.628639	1.26086	11	3.00391	0.665476	1.23425	5	3.05566	0.619644	1.15378	3
mmu-miR-3085-3p	5	3.82398	9	0.0376935	0.454826	0.91629	10	0.120553	0.660997	0.986034	10	0.0967366	0.812689	0.950865	11	0.098142	0.640288	0.931581	5	0.115778	0.707195	0.928758	3	0.165517	0.933968	1.00547	5	5.29717	10	0.103837	0.745874	0.907347	10	0.265677	0.97246	1.02636	10	0.215959	0.93785	1.06522	11	0.112463	0.72807	0.933462	5	0.138881	0.86533	0.953994	3
mmu-miR-3085-5p	5	2.99647	9	0.499249	0.944315	1.0451	10	0.420164	0.86451	1.02618	10	0.507233	0.954769	1.03569	11	0.448143	0.981418	1.04257	5	0.430261	0.908747	1.03717	3	0.42015	0.933556	0.940899	5	5.19025	10	0.734829	0.500316	1.45302	10	0.503527	0.887902	1.30426	10	0.505247	0.63382	1.16359	11	0.608939	0.68343	1.27761	5	0.62481	0.807133	1.25252	3
mmu-miR-3086-3p	5	5.51816	9	0.827047	0.967907	0.98351	10	0.871763	0.808759	1.00461	10	0.873613	0.950581	0.94061	11	0.741916	0.909271	0.989469	5	0.752477	0.908747	1.00661	3	0.77575	0.965921	0.970003	5	5.04565	10	0.902063	0.870044	1.22802	10	0.798953	0.965869	1.21216	10	1.04717	0.527626	1.5308	11	0.585168	0.87875	1.01283	5	0.712438	0.99441	1.2427	3
mmu-miR-3087-3p	5	4.11994	9	2.76481	0.934959	0.836803	10	3.11442	0.528408	1.13906	10	2.82699	0.956434	0.917231	11	2.71082	0.848553	0.820251	5	2.78301	0.893903	0.883944	3	2.9416	0.929183	0.902002	5	5.79398	10	2.73692	0.932631	0.906787	10	3.15086	0.564011	1.15888	10	2.84188	0.962938	0.952301	11	2.935	0.885323	1.03862	5	2.63906	0.838208	0.826934	3
mmu-miR-3087-5p	5	0.0221512	9	0.592898	0.972841	0.984196	10	0.779356	0.451441	1.13462	10	0.766234	0.875912	0.976293	11	0.565832	0.998102	0.96355	5	0.38301	0.531477	0.831955	3	0.505943	0.933556	1.04126	5	0	10	0.970537	0.837893	1.08798	10	0.627242	0.887902	0.854874	10	1.56056	0.526639	2.05152	11	0.673336	0.894981	1.02669	5	0.990712	0.882416	1.05144	3
mmu-miR-3088-3p	5	0.318425	9	1.26165	0.942659	0.909684	10	1.76748	0.375011	1.46111	10	1.40819	0.956434	1.06567	11	1.35287	0.981418	1.00443	5	1.78578	0.311312	1.40339	3	1.22828	0.882247	0.857328	5	0.31066	10	0.383896	0.80897	1.04771	10	0.249681	0.97246	1.01853	10	0.706075	0.526639	1.50042	11	0.281506	0.85336	1.06282	5	0.452322	0.730011	1.19669	3
mmu-miR-3088-5p	5	1.81793	9	0.145117	0.942659	1.01098	10	0.109227	0.977849	1.03988	10	0.107369	0.977789	0.992648	11	0.126963	0.956872	1.03158	5	0.12173	0.934355	1.03167	3	0.109977	0.985608	1.01142	5	2.08297	10	0		1	10	0		1	10	0.0206845		1	11	0		1	5	0		1	3
mmu-miR-3089-3p	5	0	9	0.0677491	0.868207	0.926101	10	0.10963	0.729199	0.959326	10	0.0925713	0.852184	0.932432	11	0.137845	0.960609	0.971443	5	0.125017	0.884571	0.970631	3	0.195775	0.871605	1.00531	5	0.0370025	10	0.108438	0.986301	0.974247	10	0.0445691	0.889593	0.931064	10	0.0331106	0.672235	0.931064	11	0.0529227	0.885323	0.950779	5	0.130405	0.928927	1.00958	3
mmu-miR-3093-3p	5	1.35593	9	2.05335	0.914663	1.05486	10	2.2076	0.29802	1.17829	10	1.99695	0.927537	0.977074	11	1.94854	0.981418	1.03445	5	2.02259	0.836232	1.07044	3	2.0089	0.831225	1.04348	5	1.22166	10	3.1805	0.73876	1.23855	10	2.97279	0.889593	1.15263	10	3.43219	0.526639	1.33423	11	2.87495	0.985821	1.07566	5	3.00974	0.866846	1.19252	3
mmu-miR-3093-5p	5	0.695757	9	0.170744	0.934959	1.03985	10	0.214532	0.531621	1.09362	10	0.185677	0.890535	1.03329	11	0.127179	0.981418	1.03477	5	0.0873832	0.908747	0.969711	3	0.266808	0.60359	1.10765	5	1.34362	10	0.124573	0.917076	0.951815	10	0.301227	0.877164	1.17428	10	0.132385	0.816237	0.965084	11	0.310994	0.804161	1.0601	5	0.305151	0.838208	1.03697	3
mmu-miR-3094-5p	5	12.0878	9	0.262222	0.967907	0.962486	10	0.199416	0.746926	0.962297	10	0.312949	0.925591	0.999485	11	0.472543	0.473433	1.09876	5	0.281517	0.993893	1.02733	3	0.322812	0.882247	1.01722	5	12.537	10	0.372162	0.917076	0.97148	10	0.417164	0.93675	0.986532	10	0.674427	0.779841	1.15536	11	0.401039	0.91253	0.999359	5	0.445383	0.93036	0.952246	3
mmu-miR-3095-3p	5	4.60766	9	1.18754	0.938828	0.939943	10	0.912759	0.357997	0.804873	10	1.44864	0.925591	1.00657	11	1.21257	0.940663	1.04703	5	1.28354	0.984316	1.03179	3	1.26401	0.954373	1.02659	5	5.51535	10	1.39546	0.546918	0.578597	10	1.56491	0.81181	0.765612	10	1.43669	0.566815	0.547516	11	1.36005	0.401628	0.627735	5	1.5365	0.686741	0.568502	3
mmu-miR-3097-3p	5	1.41526	9	1.41579	0.937522	1.34942	10	1.62729	0.276941	1.33775	10	1.50915	0.812689	1.27967	11	1.6061	0.446411	1.39475	5	1.62556	0.375243	1.37864	3	1.68089	0.485333	1.5194	5	0.725011	10	1.00345	0.986301	1.02018	10	1.10858	0.941642	0.969963	10	1.21804	0.62368	1.08606	11	1.07307	0.960164	0.968792	5	1.01817	0.979107	1.05821	3
mmu-miR-3097-5p	5	5.85621	9	1.78035	0.914663	1.12771	10	1.84157	0.491585	1.18504	10	1.39354	0.925591	1.11117	11	1.87616	0.589698	1.23288	5	1.81393	0.671212	1.2235	3	2.12679	0.543411	1.3257	5	6.1122	10	1.45415	0.751832	1.25833	10	1.38575	0.896786	1.18086	10	1.69601	0.526639	1.45217	11	1.581	0.579265	1.40663	5	1.54931	0.662717	1.38549	3
mmu-miR-3098-3p	5	0.386843	9	0.129922	0.967907	0.951149	10	0.253178	0.515165	1.02692	10	0.111119	0.934485	0.929397	11	0.068363	0.731131	0.933578	5	0.0684411	0.730701	0.916233	3	0.0594379	0.764234	0.927269	5	0.409232	10	0.263773	0.963081	0.935669	10	0.0961631	0.848267	0.913744	10	0.124295	0.749824	0.951258	11	0.1173	0.875507	0.888305	5	0.0898609	0.698992	0.940419	3
mmu-miR-3098-5p	5	0.0226415	9	0.0807133	0.937522	0.984385	10	0.0838619	0.869207	0.978444	10	0.118414	0.956434	1.04178	11	0.0972278	0.981418	1.01509	5	0.150467	0.8558	1.0732	3	0.148038	0.810897	1.05748	5	0	10	0.0594181	0.990524	1	10	0.0674623	0.989618	1	10	0.044203	0.885051	1	11	0.0518872	0.980683	1	5	0.111158	0.918714	1	3
mmu-miR-3099-3p	5	0.678956	9	9.22655	0.948971	0.999633	10	9.35625	0.799467	1.13695	10	9.45476	0.922708	0.989231	11	9.06582	0.620993	0.876567	5	9.06278	0.571705	0.894435	3	8.95895	0.219189	0.808603	5	0.583141	10	8.7026	0.976332	0.788962	10	8.37015	0.81181	0.658868	10	9.17495	0.704503	0.997636	11	8.30051	0.561064	0.632945	5	8.73177	0.965234	0.837369	3
mmu-miR-30a-3p	5	3.13881	9	7.88279	0.840016	0.702741	10	8.24192	0.881306	0.999955	10	8.08107	0.859773	0.884696	11	8.04761	0.555862	0.837714	5	7.95968	0.503357	0.8227	3	7.85192	0.649967	0.642287	5	4.24837	10	7.70813	0.839012	0.810211	10	7.58428	0.743792	0.740625	10	7.31151	0.538108	0.59	11	7.85147	0.943194	0.872251	5	7.65894	0.85034	0.726242	3
mmu-miR-30a-5p	5	0.141088	9	7.45518	0.914663	0.897949	10	7.79184	0.858813	1.1633	10	7.38653	0.826809	0.78074	11	7.90889	0.798031	1.27173	5	7.77953	0.937469	1.09188	3	7.72221	0.984491	1.10303	5	0.146976	10	7.7486	0.804631	0.922057	10	8.07227	0.97246	0.960429	10	7.51143	0.526639	0.628619	11	7.93009	0.940667	0.886026	5	7.79908	0.866846	0.800711	3
mmu-miR-30b-3p	5	6.29905	9	4.30955	0.944793	1.06456	10	3.84391	0.325402	0.681362	10	3.85998	0.812689	0.801919	11	4.24556	0.981418	1.01069	5	4.30208	0.932093	1.07246	3	4.38011	0.789729	1.10284	5	7.38923	10	3.87677	0.98871	1.02851	10	4.01177	0.887902	1.07133	10	3.71485	0.861087	0.693242	11	3.6962	0.781869	0.888817	5	3.80945	0.93036	0.961684	3
mmu-miR-30b-5p	5	0.337469	9	6.60162	0.944793	1.0351	10	6.51624	0.907763	0.979943	10	6.58457	0.971209	1.0758	11	6.81517	0.812887	1.20958	5	6.79635	0.707195	1.06121	3	6.63666	0.920423	1.07889	5	0.111559	10	5.21784	0.665353	0.831589	10	5.45217	0.97246	0.948061	10	5.14502	0.704471	0.654573	11	5.52032	0.992512	0.978897	5	5.18256	0.770395	0.888083	3
mmu-miR-30c-1-3p	5	0.0949847	9	5.61947	0.967907	0.963061	10	5.20236	0.413953	0.603518	10	5.3627	0.812689	0.800574	11	5.52494	0.951688	0.893264	5	5.6546	0.884571	0.964116	3	5.65334	0.882247	0.960481	5	0.128856	10	5.30587	0.960784	1.03584	10	5.3198	0.967574	0.983787	10	4.87385	0.614148	0.599686	11	5.26691	0.885323	0.928318	5	5.21591	0.902378	0.863612	3
mmu-miR-30c-2-3p	5	2.18399	9	5.22804	0.954341	0.96814	10	4.89995	0.398622	0.767353	10	4.99329	0.828843	0.885039	11	5.33734	0.896661	1.03725	5	5.36493	0.838636	1.03814	3	5.48195	0.627609	1.28108	5	1.74361	10	5.98721	0.893929	0.994325	10	5.91715	0.290201	0.775911	10	5.12419	0.526639	0.555304	11	5.87501	0.104279	0.790059	5	5.99366	0.881073	0.863113	3
mmu-miR-30c-5p	5	7.40506	9	8.4621	0.890143	0.950933	10	8.2417	0.28754	0.792034	10	8.41018	0.852184	1.01581	11	8.68393	0.940663	1.10569	5	8.61225	0.990738	0.948255	3	8.45164	0.648904	0.938021	5	8.74712	10	8.0641	0.745874	0.880318	10	8.27941	0.989618	0.952782	10	7.79934	0.555557	0.623899	11	8.32033	0.962068	0.989234	5	8.0387	0.838208	0.902781	3
mmu-miR-30d-3p	5	1.53338	9	4.7127	0.911286	0.887	10	4.85724	0.964291	0.975277	10	4.47488	0.385924	0.769424	11	4.9249	0.981418	1.04355	5	4.94319	0.901351	1.0119	3	4.72479	0.766773	0.932897	5	1.89108	10	3.59977	0.996645	0.838976	10	3.64904	0.97246	0.879261	10	3.42017	0.822599	0.684371	11	3.72918	0.91253	0.982212	5	3.52876	0.93036	0.775669	3
mmu-miR-30d-5p	5	0.55326	9	5.53646	0.942659	0.976776	10	5.94811	0.27535	1.22363	10	5.54188	0.927547	1.05701	11	5.81607	0.79044	1.19323	5	5.88009	0.531477	1.1395	3	5.86992	0.772018	1.23508	5	0.678567	10	5.43501	0.709128	0.813578	10	5.60377	0.924106	0.897677	10	5.39096	0.527626	0.766507	11	5.77806	0.926937	1.05771	5	5.42889	0.82253	0.844418	3
mmu-miR-30e-3p	5	0.889171	9	7.29461	0.890143	0.794772	10	7.42221	0.751543	0.911267	10	7.3795	0.896613	0.885857	11	7.44169	0.834414	0.927204	5	7.38346	0.651773	0.817662	3	7.37824	0.851216	0.817533	5	0.599791	10	5.98404	0.917076	0.944828	10	6.09841	0.975026	1.21868	10	5.8327	0.73467	0.883898	11	6.23225	0.940667	1.1128	5	6.02492	0.93036	0.890287	3
mmu-miR-30e-5p	5	0.0495854	9	7.85672	0.914663	0.967955	10	8.0127	0.906774	1.12255	10	7.89343	0.927547	1.11981	11	8.14007	0.848553	1.1624	5	8.04883	0.908747	0.988965	3	7.86714	0.929183	1.07689	5	0	10	7.49005	0.737848	0.860425	10	7.54654	0.855766	0.956976	10	7.40935	0.557937	0.703259	11	7.89006	0.940667	1.13223	5	7.53403	0.802943	0.894691	3
mmu-miR-31-3p	5	3.62969	9	2.16914	0.888256	0.721014	10	2.42821	0.883346	0.85546	10	2.12996	0.828843	0.695029	11	2.18123	0.789207	0.720558	5	2.26823	0.83082	0.940204	3	2.39917	0.91777	0.869471	5	3.86216	10	2.70816	0.833903	0.851839	10	3.10378	0.920167	1.34853	10	2.69644	0.63382	0.882029	11	3.03572	0.949007	1.16082	5	2.85242	0.93036	1.0393	3
mmu-miR-31-5p	5	15.4022	9	6.11522	0.890143	0.833136	10	6.51698	0.858283	1.10702	10	6.24735	0.904765	0.882661	11	6.46618	0.965113	1.13878	5	6.56317	0.844562	1.27773	3	6.38675	0.98561	1.11684	5	14.5754	10	7.52904	0.986301	1.02927	10	7.54354	0.985985	0.967711	10	7.66089	0.696591	1.03046	11	7.36227	0.725455	0.890205	5	7.6559	0.838208	1.01583	3
mmu-miR-3100-5p	5	1.74507	9	0.507575	0.932556	1.01727	10	0.746499	0.36836	1.19175	10	0.371988	0.828843	0.956265	11	0.467403	0.789207	0.95035	5	0.485587	0.852982	0.951347	3	0.467561	0.816824	0.938201	5	1.89653	10	0.549425	0.986301	0.941753	10	0.314606	0.743792	0.807487	10	0.831519	0.663138	1.52581	11	0.442416	0.940667	0.9008	5	0.764858	0.838208	1.11735	3
mmu-miR-3101-3p	5	4.37741	9	0.136481	0.954341	0.994006	10	0.0582521	0.483048	0.907484	10	0.0379186	0.548433	0.940217	11	0.079574	0.674099	0.94875	5	0.151687	0.997694	1.04077	3	0.216136	0.817919	1.05863	5	3.82681	10	0.108621	0.839012	1.04316	10	0.0936584	0.896786	1	10	0.232758	0.526639	1.22296	11	0.114954	0.81774	1.05616	5	0.0233593	0.931529	1	3
mmu-miR-3101-5p	5	9.6757	9	0.207861	0.944793	0.99584	10	0.274322	0.793823	1.04146	10	0.166846	0.864983	0.943515	11	0.362643	0.624647	1.09128	5	0.197629	0.901351	0.945653	3	0.276132	0.841901	1.01626	5	10.2491	10	0.0497814	0.73876	0.899151	10	0.045948	0.81181	0.899151	10	0.168956	0.999187	0.975509	11	0.107576	0.894981	0.940401	5	0.0769744	0.835575	0.937061	3
mmu-miR-3102-3p	5	0.619628	9	2.59919	0.951625	0.933792	10	2.70964	0.854744	1.02928	10	2.59661	0.956434	0.890142	11	2.23795	0.514198	0.740142	5	2.31871	0.589787	0.723497	3	2.65317	0.984491	0.953338	5	0.415836	10	2.91117	0.99165	1.10953	10	2.99197	0.97246	1.44307	10	2.84567	0.950357	1.31484	11	3.04812	0.940667	1.25022	5	2.78368	0.93036	1.0382	3
mmu-miR-3102-3p.2-3p	5	0.539225	9	4.08947	0.937522	1.28353	10	3.33347	0.243201	0.698682	10	4.35035	0.812689	1.15523	11	3.09047	0.622421	0.723082	5	3.10786	0.527563	0.800305	3	3.76724	0.972247	1.26479	5	0.785084	10	4.42254	0.981575	1.7829	10	4.61863	0.92519	1.74846	10	3.71674	0.816237	0.802885	11	4.80886	0.875507	2.27466	5	4.18191	0.98596	1.58099	3
mmu-miR-3103-5p	5	0.197705	9	0.192706	0.914663	1.03511	10	0.0929352	0.992449	0.978444	10	0.108485	0.955086	1.02836	11	0.13928	0.764022	1.04253	5	0.190163	0.772902	0.99937	3	0.186152	0.772018	1.09696	5	0.514976	10	0.461169	0.73876	1.26727	10	0.419267	0.814655	1.17167	10	0.469823	0.526639	1.23118	11	0.38358	0.770981	1.09272	5	0.325834	0.866846	1.08994	3
mmu-miR-3104-3p	5	0.191209	9	0		1	10	0.0839797	0.705742	1	10	0.0361305	0.904765	1	11	0.0619679	0.696593	1.03325	5	0.029784	0.901351	1	3	0.0520507	0.816824	1.04457	5	0.355817	10	0.369695	0.500316	1.18759	10	0.209924	0.896786	1.0789	10	0.155684	0.988511	0.9981	11	0.190207	0.940667	1.03421	5	0.194131	0.935703	1.01166	3
mmu-miR-3104-5p	5	0	9	0.0250986	0.529722	0.95118	10	0.104555	0.846931	1.01033	10	0.368549	0.852184	0.998819	11	0.0640619	0.956872	0.958621	5	0.111237	0.793644	1.02534	3	0.0354095	0.648904	0.968145	5	0	10	0.451315	0.751832	1.1698	10	0.241943	0.97246	0.989196	10	0.134904	0.671847	0.914075	11	0.317072	0.940667	1.04688	5	0.148152	0.850009	0.922787	3
mmu-miR-3105-5p	5	0.610429	9	0.325064	0.453598	0.832696	10	0.672374	0.760866	1.05733	10	0.37311	0.812689	0.893885	11	0.491164	0.848553	0.877438	5	0.541401	0.901351	0.974215	3	0.389488	0.648904	0.893233	5	0.540091	10	0		1	10	0		1	10	0		1	11	0.0124073	0.985821	1	5	0		1	3
mmu-miR-3106-3p	5	4.91402	9	0.0483923	0.944315	0.987334	10	0.0343766	0.748612	0.959539	10	0.0588315	0.993343	1.00882	11	0.102005	0.684059	1.03526	5	0.0640116	0.964663	1.00484	3	0.0909505	0.933556	0.959539	5	4.92606	10	0.248398	0.553105	0.812005	10	0.330054	0.81181	0.822218	10	0.222628	0.526639	0.759846	11	0.391519	0.802936	0.922431	5	0.0715092	0.30446	0.716309	3
mmu-miR-3106-5p	5	0.188863	9	0.941226	0.798527	0.811427	10	1.00156	0.515165	0.822221	10	0.914642	0.607736	0.796267	11	0.961739	0.514198	0.841689	5	0.75796	0.361145	0.791972	3	1.05749	0.78251	0.922067	5	0.0264733	10	2.67613	0.986301	0.87386	10	2.84656	0.97246	1.11549	10	2.90669	0.86855	0.981106	11	2.86927	0.947779	1.17155	5	2.61093	0.93036	0.804404	3
mmu-miR-3109-3p	5	3.41281	9	0.0365376	0.914663	0.959539	10	0.0541924	0.787122	0.995296	10	0.0328533	0.828843	0.991262	11	0.00799459	0.514198	0.959539	5	0.0557033	0.881635	0.987726	3	0.071669	0.929183	1.00231	5	1.9172	10	0.0252735	0.98871	1	10	0.0875052	0.844996	1.05803	10	0.0690267	0.800583	1	11	0.13544	0.641604	1.09319	5	0.0343661	0.969269	1	3
mmu-miR-3109-5p	5	0	9	0.0235292	0.942659	0.983901	10	0.0572711	0.792165	1.00868	10	0.0102243	0.828843	0.9691	11	0.0399364	0.981418	0.9691	5	0.0760284	0.724646	1.01098	3	0.0354095	0.98561	1.00145	5	0	10	0.0821085	0.977656	1	10	0.0162756	0.920167	1	10	0.01703	0.814063	1	11	0.0288424	0.940667	1	5	0.13111	0.881059	1.04451	3
mmu-miR-3110-5p	5	0.0959362	9	0.120591	0.967907	0.999222	10	0.105532	0.976062	1.00978	10	0.102701	0.956434	0.998275	11	0.139705	0.906845	1.03071	5	0.0463349	0.571705	0.976822	3	0.0957619	0.936248	0.975349	5	0.101896	10	0.102126	0.821589	0.949979	10	0.226627	0.97246	0.970884	10	0.313453	0.696591	1.08148	11	0.200927	0.987452	0.987295	5	0.223198	0.957548	0.915515	3
mmu-miR-3113-5p	5	0.105445	9	0.229645	0.954022	0.991599	10	0.340348	0.611466	1.12355	10	0.172138	0.833333	0.960345	11	0.207976	0.916378	0.953487	5	0.148817	0.531477	0.920175	3	0.243631	0.985608	0.951478	5	0.190908	10	0.175059	0.840924	1.04524	10	0.198199	0.855766	1.05679	10	0.347771	0.526639	1.23513	11	0.259886	0.545888	1.11624	5	0.200923	0.835575	1.09577	3
mmu-miR-3154	5	1.09192	9	0.0356992	0.951625	0.983901	10	0.0105569	0.647358	0.9691	10	0.0200987	0.947274	0.9691	11	0.0465054	0.930145	0.9691	5	0.00896297	0.6816	0.9691	3	0.0196183	0.929183	0.9691	5	0.290463	10	0.0546528	0.981575	1	10	0.0151096	0.896786	1	10	0.0799442	0.997336	1	11	0.0383607	0.940667	1	5	0.0496146	0.935703	1	3
mmu-miR-32-3p	5	4.68019	9	0.567762	0.944793	0.990316	10	0.408251	0.273931	0.84696	10	0.479872	0.877118	0.878904	11	0.576705	0.960609	0.932808	5	0.567516	0.891149	0.978064	3	0.549669	0.90705	0.887977	5	5.37331	10	0.468415	0.990524	1.05875	10	0.373893	0.940716	0.99314	10	0.267971	0.696591	0.884213	11	0.274512	0.839972	0.935839	5	0.350328	0.913631	0.975367	3
mmu-miR-32-5p	5	3.36786	9	0.953588	0.0879853	0.688544	10	1.2962	0.439041	0.947124	10	1.39499	0.939915	0.891901	11	1.38411	0.789207	0.960195	5	1.333	0.832737	0.818318	3	1.23295	0.628836	0.847017	5	4.06843	10	1.16705	0.947906	0.972396	10	1.27873	0.97246	1.10919	10	1.20824	0.962938	0.847036	11	1.38682	0.839972	1.19237	5	1.12759	0.877268	1.0214	3
mmu-miR-320-3p	5	0.172472	9	8.02113	0.938828	0.90208	10	8.48643	0.292992	1.26648	10	8.05777	0.903888	0.916154	11	8.16895	0.98193	1.00795	5	8.05741	0.912722	1.02235	3	8.14011	0.985608	0.98322	5	0.365462	10	7.82281	0.976332	0.998449	10	7.60057	0.896786	0.96421	10	8.18254	0.530089	1.20909	11	7.59001	0.8655	0.891024	5	7.73017	0.979107	1.01067	3
mmu-miR-320-5p	5	5.8446	9	0.0931821	0.995206	0.998992	10	0.0256889	0.400593	0.93687	10	0.105696	0.956434	1.00446	11	0.129751	0.945934	0.986253	5	0.0766306	0.934355	0.966429	3	0.0354095	0.66758	0.968145	5	5.74602	10	0.0900381	0.839012	1	10	0		1	10	0.0701384	0.63382	1.0608	11	0.119822	0.668318	1.08818	5	0.0364942	0.928927	1	3
mmu-miR-322-5p	5	5.58011	9	5.14661	0.818366	0.753522	10	5.33739	0.672119	0.738065	10	5.22603	0.73719	0.696536	11	5.04614	0.446411	0.664797	5	4.99634	0.311469	0.659493	3	4.94481	0.48217	0.557481	5	5.61525	10	5.65841	0.630683	0.665047	10	5.54632	0.564011	0.730612	10	6.10048	0.888132	0.897783	11	5.58398	0.219196	0.686708	5	5.52837	0.266685	0.58613	3
mmu-miR-323-3p	5	5.68712	9	8.40784	0.914663	0.958485	10	7.88375	0.248196	0.560533	10	8.13049	0.346348	0.81644	11	8.34064	0.514198	0.918467	5	8.19934	0.361145	0.791806	3	8.46224	0.989548	1.04826	5	6.34265	10	8.20543	0.630683	0.765892	10	8.48781	0.952079	1.00951	10	7.94272	0.526639	0.590224	11	8.35709	0.802936	0.856526	5	8.29831	0.807133	0.920352	3
mmu-miR-323-5p	5	1.43939	9	6.16951	0.942659	1.23839	10	6.21324	0.526959	1.09453	10	6.0259	0.956434	0.996799	11	6.2437	0.646142	1.0847	5	6.20907	0.707195	1.07733	3	6.17309	0.905361	1.04211	5	2.58806	10	7.38022	0.759678	0.831863	10	7.38649	0.855766	0.821541	10	7.34793	0.566815	0.834041	11	7.60487	0.985821	0.954791	5	7.39365	0.838208	0.828442	3
mmu-miR-324-3p	5	1.17993	9	4.93186	0.942941	0.82214	10	5.37579	0.537472	1.26509	10	5.08432	0.956434	1.03334	11	4.74355	0.702066	0.784974	5	4.95588	0.917852	0.844099	3	4.97972	0.931795	0.980024	5	0.950093	10	5.49632	0.953883	0.9977	10	5.24001	0.97246	1.03339	10	6.05311	0.527626	1.97409	11	5.39669	0.947602	1.15837	5	5.65018	0.838208	1.17096	3
mmu-miR-324-5p	5	4.63253	9	6.47237	0.974428	0.953891	10	6.80624	0.60997	1.29207	10	6.62314	0.904765	1.17455	11	6.30524	0.902306	0.919047	5	6.49143	0.997694	0.903841	3	6.52492	0.972476	1.11118	5	4.00274	10	7.16536	0.947906	0.86442	10	6.8512	0.924106	0.956813	10	7.69658	0.526639	1.92122	11	7.0115	0.980683	1.08404	5	7.26171	0.838208	1.22856	3
mmu-miR-325-3p	5	1.13835	9	1.82147	0.914663	0.944144	10	1.68145	0.486703	0.929533	10	1.30789	0.812689	0.740214	11	2.03376	0.950698	1.09269	5	1.94317	0.991179	1.04869	3	1.82091	0.881657	0.945817	5	0.663517	10	1.71189	0.751832	0.773667	10	1.81529	0.844996	0.853282	10	1.78988	0.816237	0.703986	11	2.06228	0.940667	1.01957	5	1.77592	0.736547	0.833684	3
mmu-miR-325-5p	5	0.105838	9	2.3376	0.954341	1.05644	10	2.75446	0.248943	1.24317	10	2.69993	0.845667	1.32755	11	2.22847	0.981418	0.959922	5	2.4219	0.824036	1.00956	3	2.43586	0.78251	1.06345	5	0.309967	10	1.51748	0.981575	1.05706	10	1.56152	0.898499	1.11969	10	1.91887	0.587276	1.37622	11	1.67603	0.653869	1.12592	5	1.50596	0.957548	0.950083	3
mmu-miR-326-3p	5	2.65553	9	5.57788	0.972841	1.01564	10	5.87722	0.447232	1.34983	10	5.50041	0.90936	0.929348	11	5.62226	0.981418	1.03322	5	5.71869	0.862291	1.12584	3	5.86069	0.639862	1.20393	5	1.00091	10	7.00985	0.852686	1.0921	10	6.96838	0.922597	1.04794	10	7.02434	0.720241	1.17187	11	6.93617	0.953721	1.01006	5	7.06795	0.790396	1.07174	3
mmu-miR-326-5p	5	0	9	0.0463117	0.914663	0.996739	10	0.131972	0.866422	1.06777	10	0.0657229	0.890535	1.0023	11	0.0842138	0.960609	1.00752	5	0.224867	0.527563	1.10443	3	0.101338	0.985608	1.05364	5	0	10	0.346623	0.728848	1.05195	10	0.245582	0.896786	0.972106	10	0.379921	0.653836	1.08284	11	0.154758	0.993338	0.939353	5	0.236793	0.866846	1.09136	3
mmu-miR-328-3p	5	5.78634	9	7.96894	0.958415	0.902629	10	8.11064	0.86797	1.00711	10	7.79142	0.845847	0.805129	11	8.03874	0.986999	0.991919	5	8.09212	0.94969	1.17946	3	8.12602	0.926582	1.07373	5	6.52968	10	9.24053	0.977656	0.794871	10	9.42312	0.97246	0.993212	10	8.88406	0.568866	0.621914	11	9.44807	0.940667	0.943381	5	9.08452	0.905476	0.879344	3
mmu-miR-328-5p	5	0.298427	9	0.164748	0.937522	1.04904	10	0.123443	0.9786	1.05909	10	0.49306	0.85481	0.991262	11	0.103235	0.981418	0.981815	5	0.178089	0.890445	1.02009	3	0.162856	0.871605	1.0794	5	0.922416	10	0.311619	0.630683	1.2158	10	0.209261	0.855766	1.16128	10	0.465197	0.526639	1.60879	11	0.191721	0.823497	1.10731	5	0.13551	0.909487	1.10482	3
mmu-miR-329-3p	5	11.3256	9	4.13021	0.942941	0.859814	10	3.59102	0.292992	0.589592	10	3.78552	0.806869	0.706896	11	3.81989	0.624647	0.689822	5	3.93173	0.730701	0.68288	3	4.02847	0.871578	0.789659	5	9.86899	10	5.48702	0.90465	0.802892	10	5.78033	0.97246	0.980939	10	5.16161	0.62368	0.771244	11	5.72084	0.990976	1.03858	5	5.52112	0.881073	0.892704	3
mmu-miR-329-5p	5	9.96443	9	1.65989	0.951625	0.998568	10	1.50252	0.608337	0.985674	10	1.69803	0.972129	1.14883	11	1.80886	0.940663	1.12482	5	1.64923	0.933583	0.917434	3	1.8476	0.871605	1.26377	5	10.5344	10	3.03244	0.981575	0.98567	10	3.07557	0.989618	0.961155	10	3.10403	0.950357	0.968737	11	3.10717	0.976961	1.10015	5	3.28441	0.708687	1.14499	3
mmu-miR-33-5p	5	1.99443	9	4.66518	0.890143	1.29928	10	4.41917	0.835192	0.944292	10	4.68972	0.717368	1.38945	11	4.5639	0.624647	1.08936	5	4.52788	0.724646	1.15767	3	4.80168	0.627609	1.30964	5	0.682683	10	5.52469	0.986301	0.978305	10	5.58127	0.974324	1.09456	10	5.72229	0.712775	1.1359	11	5.94407	0.627784	1.29154	5	5.72526	0.838208	1.03504	3
mmu-miR-330-3p	5	1.15475	9	4.69252	0.954341	0.90142	10	5.20148	0.393668	1.34422	10	4.80874	0.956434	0.916003	11	4.60321	0.894515	0.833612	5	4.69608	0.958475	0.781343	3	4.62435	0.90705	0.881878	5	1.54146	10	5.95975	0.932282	0.877405	10	5.54743	0.87446	0.933127	10	6.64869	0.526639	1.78254	11	5.67567	0.943194	1.00947	5	5.90784	0.913631	0.996827	3
mmu-miR-330-5p	5	0.105445	9	8.31373	0.942941	0.826643	10	8.8831	0.384494	1.44315	10	8.19462	0.845847	0.947615	11	8.42542	0.982945	1.03887	5	8.52941	0.921391	1.21952	3	8.38718	0.936248	1.03418	5	0.104256	10	9.32795	0.947906	1.01777	10	9.11398	0.940716	0.902956	10	9.8235	0.557937	1.5604	11	9.09627	0.887034	0.982194	5	9.2422	0.954904	0.952144	3
mmu-miR-331-3p	5	7.82946	9	3.3585	0.934959	1.0009	10	3.44159	0.827925	1.02889	10	3.08074	0.607736	0.829055	11	3.42669	0.88069	0.990868	5	3.21482	0.523587	0.873138	3	3.44683	0.936248	1.06262	5	7.5487	10	3.51645	0.92709	0.862969	10	3.54574	0.97246	0.815867	10	3.32636	0.555557	0.806535	11	3.73922	0.822088	1.12161	5	3.59907	0.977634	0.985781	3
mmu-miR-331-5p	5	0.478633	9	1.10772	0.890143	0.934438	10	1.53383	0.746926	1.34244	10	1.20245	0.85251	1.04151	11	1.07573	0.616504	0.928623	5	1.28224	0.901351	1.21452	3	1.21632	0.83632	1.05057	5	0.603655	10	1.33704	0.960784	1.06787	10	1.12528	0.97246	1.05792	10	1.58063	0.73467	1.21888	11	1.23453	0.943194	1.10791	5	1.3023	0.902378	1.17391	3
mmu-miR-335-3p	5	0.0734362	9	1.09217	0.93166	0.972056	10	0.979105	0.454403	0.872633	10	0.83591	0.828843	0.868314	11	1.01557	0.809199	0.957521	5	1.20828	0.963001	1.10332	3	0.995108	0.764234	0.890007	5	0.292588	10	1.52123	0.947906	0.941809	10	1.56377	0.973899	1.00257	10	1.32319	0.678575	0.987262	11	1.54623	0.958109	1.05817	5	1.58189	0.974088	1.00085	3
mmu-miR-335-5p	5	3.44199	9	2.15391	0.335932	0.611344	10	2.22416	0.263346	0.597364	10	2.37533	0.826809	0.643005	11	2.3453	0.7273	0.751054	5	2.55585	0.836232	0.758249	3	2.32423	0.772018	0.653373	5	3.39049	10	1.96498	0.846514	0.868872	10	2.06465	0.983308	0.8932	10	1.8992	0.77984	0.842394	11	2.07134	0.985821	0.965135	5	2.04761	0.968461	1.02351	3
mmu-miR-337-3p	5	3.31154	9	3.294	0.888256	0.924726	10	3.18194	0.317253	0.832732	10	3.29197	0.904765	0.834991	11	3.37107	0.848553	0.962821	5	3.16475	0.503357	0.771466	3	3.38521	0.918615	1.01276	5	3.95461	10	3.5751	0.500316	0.735144	10	3.66685	0.773536	0.702294	10	3.39587	0.526639	0.670079	11	3.83046	0.755724	0.844035	5	3.74666	0.698992	0.798936	3
mmu-miR-337-5p	5	2.14717	9	5.96308	0.964693	0.93278	10	5.58922	0.420839	0.700328	10	5.71003	0.828843	0.821916	11	5.82247	0.848553	0.845497	5	5.65962	0.603127	0.78646	3	5.92477	0.933556	0.962095	5	3.75832	10	7.01735	0.915204	0.781214	10	7.52214	0.844996	1.19934	10	7.00658	0.663166	0.833778	11	7.07544	0.890265	0.857715	5	6.86928	0.838208	0.763753	3
mmu-miR-338-3p	5	0.589863	9	8.47117	0.92845	0.878179	10	8.36311	0.348077	0.761181	10	8.65073	0.990923	0.986469	11	8.45527	0.789207	0.71251	5	8.6559	0.998003	0.821011	3	8.54133	0.928263	0.740712	5	2.15184	10	7.8222	0.630683	0.860646	10	8.27686	0.985118	1.20519	10	8.20027	0.920585	0.848965	11	8.35425	0.962068	1.25474	5	8.06519	0.838208	0.965472	3
mmu-miR-338-5p	5	2.33065	9	6.29789	0.942659	0.762275	10	7.03018	0.281593	1.42425	10	6.5058	0.956434	0.98128	11	6.52889	0.956704	1.02951	5	6.64615	0.852982	1.0792	3	6.62781	0.869892	1.13449	5	2.22054	10	7.03762	0.924982	0.930755	10	6.75405	0.97246	1.07551	10	7.5477	0.526639	1.38765	11	6.76634	0.978308	0.993505	5	6.81915	0.980455	0.900759	3
mmu-miR-339-3p	5	1.63975	9	2.62887	0.944315	0.899849	10	2.64044	0.903075	0.933258	10	2.63572	0.956434	0.957615	11	2.51048	0.909271	0.95083	5	2.67325	0.997694	1.02371	3	2.92465	0.772018	1.03952	5	2.42621	10	2.97171	0.981575	1.37673	10	3.1079	0.896786	1.24721	10	3.10404	0.800583	1.41407	11	2.92605	0.992512	1.07264	5	3.12159	0.902378	1.44765	3
mmu-miR-339-5p	5	3.57302	9	2.30425	0.938828	0.898481	10	2.98016	0.429224	1.59836	10	3.08123	0.607736	1.36982	11	1.95586	0.785874	0.898411	5	2.18069	0.80573	1.0583	3	2.38459	0.930004	1.05826	5	4.4384	10	2.66539	0.833903	1.70561	10	2.61829	0.871307	1.79989	10	2.78249	0.665469	1.64504	11	3.04108	0.668318	2.02641	5	2.53067	0.907946	2.05308	3
mmu-miR-340-3p	5	5.48358	9	6.75567	0.651558	0.741838	10	6.72248	0.0395207	0.757059	10	6.73589	0.607736	0.864289	11	6.59505	0.473433	0.696816	5	6.5757	0.437491	0.700656	3	6.73271	0.764234	0.856392	5	5.39038	10	6.38565	0.73876	0.785856	10	6.89014	0.855766	1.24331	10	6.15987	0.526639	0.736935	11	7.07515	0.401628	1.34099	5	6.2608	0.678738	0.716584	3
mmu-miR-340-5p	5	0.771926	9	4.14542	0.924419	0.94481	10	4.11918	0.752999	1.02024	10	4.33535	0.95868	1.10778	11	4.54583	0.884396	1.25387	5	4.4953	0.836232	1.24241	3	4.41474	0.91414	1.06617	5	0.645878	10	3.03653	0.924982	0.969714	10	3.13224	0.97246	1.05052	10	2.81544	0.728786	0.905656	11	3.19092	0.987452	1.0399	5	3.12112	0.954904	1.04631	3
mmu-miR-341-3p	5	4.49272	9	8.25061	0.744228	0.824626	10	8.39275	0.744789	0.863734	10	8.29375	0.863743	0.958662	11	8.22339	0.514198	0.827431	5	8.10804	0.386673	0.663371	3	8.26792	0.804587	0.813393	5	5.41489	10	9.61514	0.932631	1.31575	10	9.5949	0.896786	1.04685	10	10.1876	0.676229	1.60788	11	9.47616	0.81774	0.990667	5	9.77705	0.968461	0.97757	3
mmu-miR-341-5p	5	0	9	0.24863	0.942941	1.01411	10	0.196691	0.872018	0.988814	10	0.296556	0.904765	1.0555	11	0.224549	0.998102	0.989165	5	0.188309	0.907011	0.935478	3	0.328234	0.764234	1.1039	5	0	10	0.336791	0.759678	0.883562	10	0.661696	0.855766	1.10402	10	0.331666	0.63382	0.868808	11	0.592016	0.920094	1.0332	5	0.49104	0.966329	0.956246	3
mmu-miR-342-3p	5	0.124734	9	9.23552	0.951625	0.938755	10	8.96796	0.354673	0.73011	10	8.90131	0.385924	0.727824	11	9.32233	0.981418	0.976432	5	9.145	0.732031	0.880937	3	9.24892	0.933556	0.876252	5	0.364678	10	8.51845	0.883218	0.846545	10	8.60476	0.966328	0.77229	10	8.18584	0.526639	0.628112	11	8.67578	0.993125	0.911931	5	8.52648	0.902378	0.888822	3
mmu-miR-342-5p	5	0.0751904	9	4.64069	0.974226	1.01703	10	4.81146	0.721921	1.15275	10	4.90051	0.904765	1.00328	11	4.7982	0.862192	1.2235	5	4.63444	0.997694	1.19194	3	4.56322	0.962327	1.10417	5	0.0618849	10	5.28798	0.986301	0.921748	10	4.9518	0.59946	0.750842	10	5.29625	0.988156	1.24433	11	4.91502	0.0723067	0.761504	5	5.14845	0.838208	0.98702	3
mmu-miR-344-3p	5	0	9	8.50107	0.967907	1.12394	10	8.437	0.721921	0.92489	10	8.77867	0.816482	1.20686	11	8.09183	0.617784	0.830773	5	8.0387	0.603127	0.746574	3	8.5426	0.992921	1.04027	5	0.100519	10	6.84357	0.9696	1.34582	10	7.31913	0.843056	1.98686	10	7.0024	0.786421	1.42077	11	7.62822	0.564669	2.29834	5	7.11451	0.838208	1.88698	3
mmu-miR-344b-3p	5	0.219019	9	2.09632	0.932556	1.11002	10	2.45997	0.883346	1.14727	10	2.19923	0.904765	0.912084	11	2.42118	0.981418	1.22876	5	2.26324	0.919061	1.10741	3	2.35829	0.993582	1.2392	5	0.0906036	10	3.77616	0.915204	0.769711	10	4.03765	0.97246	0.978999	10	4.10437	0.816237	0.992258	11	4.01064	0.985821	0.988787	5	4.0055	0.975249	0.906278	3
mmu-miR-344c-3p	5	0	9	3.26808	0.868207	0.857657	10	3.51912	0.801979	1.05128	10	3.29263	0.852184	0.949852	11	3.29313	0.828794	0.975659	5	3.15518	0.474735	0.807975	3	3.38764	0.929183	1.01866	5	0	10	2.66773	0.986301	0.994477	10	2.72775	0.991191	0.902613	10	3.00724	0.652138	1.06586	11	2.72397	0.993125	0.89514	5	2.91593	0.882416	1.02373	3
mmu-miR-344d-3-5p	5	0	9	0.107475	0.937522	1.08015	10	0.145489	0.701809	1.04839	10	0.0599011	0.972382	1	11	0.109758	0.924397	1.0807	5	0.151832	0.748969	1.14164	3	0.150228	0.789729	1.13371	5	0	10	0.48098	0.986301	1.02026	10	0.480056	0.982553	1.00878	10	0.394667	0.899357	0.884739	11	0.66677	0.796826	1.23047	5	0.564717	0.882413	1.17595	3
mmu-miR-344d-3p	5	0.141603	9	0.658011	0.944315	0.973772	10	0.765143	0.883346	0.986733	10	0.471189	0.828843	0.916951	11	0.724964	0.981418	1.01244	5	0.643949	0.908747	0.990986	3	0.927318	0.687953	1.14409	5	0.125424	10	2.15318	0.963081	0.974802	10	2.39608	0.896786	1.0793	10	2.22281	0.997268	0.893868	11	2.24388	0.990319	1.08026	5	2.37078	0.918018	1.00452	3
mmu-miR-344e-3p	5	0.1352	9	0		1	10	0		1	10	0		1	11	0		1	5	0		1	3	0		1	5	0.105597	10	0		1	10	0		1	10	0		1	11	0		1	5	0		1	3
mmu-miR-344f-5p	5	8.54824	9	0.499183	0.934959	0.989107	10	0.620526	0.903075	1.07036	10	0.657119	0.956434	0.956265	11	0.660487	0.940663	1.05941	5	0.425867	0.680853	0.997275	3	0.589354	0.997718	1.04826	5	8.32853	10	0.218158	0.974095	0.983796	10	0.12679	0.896786	0.914969	10	0.132385	0.819693	0.956896	11	0.0868463	0.775779	0.893655	5	0.0616698	0.658055	0.902068	3
mmu-miR-344g-3p	5	1.87359	9	0.10786	0.59086	0.923553	10	0.156931	0.753623	0.945969	10	0.207081	0.956434	0.955825	11	0.100824	0.305284	0.927388	5	0.23675	0.836232	1.02538	3	0.112543	0.871605	0.891286	5	1.70089	10	0.136643	0.981575	0.988683	10	0.159193	0.902292	1.00976	10	0.044203	0.538108	0.904757	11	0.169248	0.877265	1.01526	5	0.108896	0.957548	0.952173	3
mmu-miR-344g-5p	5	0	9	0.14165	0.932556	0.923011	10	0.125053	0.626557	0.964225	10	0.131732	0.845847	0.951933	11	0.104873	0.616504	0.912253	5	0.119922	0.707195	0.940287	3	0.157943	0.851216	0.966282	5	0	10	0		1	10	0.154231	0.887902	1.05376	10	0.131523	0.816237	1	11	0.0361612	0.895653	1.0232	5	0.228063	0.742124	1.15722	3
mmu-miR-344i	5	0.5892	9	0.0547883	0.914663	1.01927	10	0.0469839	0.85065	0.973367	10	0.0358376	0.956434	0.973367	11	0.0243337	0.981418	0.973367	5	0.0173169	0.8558	0.973367	3	0.0788965	0.896727	0.973367	5	0.861894	10	0.0254014		1	10	0		1	10	0.0514033		1	11	0.045366		1	5	0.011916		1	3
mmu-miR-345-3p	5	6.10821	9	1.94137	0.678239	0.790364	10	2.37343	0.736229	1.07667	10	1.77168	0.37601	0.725864	11	2.0097	0.640288	0.801956	5	1.92217	0.361145	0.789248	3	2.0683	0.757595	0.881726	5	6.70126	10	1.56927	0.922259	1.01726	10	1.83282	0.967574	1.06553	10	1.81882	0.897931	1.18508	11	1.71972	0.992512	0.990721	5	1.66911	0.954904	0.91197	3
mmu-miR-345-5p	5	0.0944717	9	4.05009	0.914663	0.811903	10	4.63909	0.359315	1.30211	10	4.32306	0.956434	0.979731	11	3.97997	0.616504	0.789704	5	4.08861	0.746317	0.797466	3	4.17507	0.871605	0.923677	5	0.210409	10	4.4883	0.989072	1.04907	10	4.52776	0.97246	1.02711	10	5.0206	0.530071	1.32759	11	4.52303	0.961688	1.01755	5	4.55396	0.93036	1.15255	3
mmu-miR-346-3p	5	4.3033	9	0.128517	0.914663	1.02255	10	0.0802796	0.866511	1.01937	10	0.101503	0.845847	1.06013	11	0.10648	0.781119	1.04557	5	0.0576097	0.977601	1.00025	3	0.0843657	0.928263	1.0498	5	4.08474	10	0.239337	0.781084	1.19601	10	0.335626	0.630739	1.23318	10	0.253974	0.630946	1.11135	11	0.251112	0.770981	1.17716	5	0.159395	0.866846	1.0405	3
mmu-miR-346-5p	5	0.634898	9	1.49077	0.890143	0.882767	10	1.32453	0.29802	0.782506	10	1.35453	0.707961	0.865564	11	1.45981	0.616504	0.865241	5	1.3198	0.386673	0.754768	3	1.64248	0.91414	0.927804	5	0.939398	10	2.30649	0.986301	0.785452	10	2.49807	0.97246	0.983969	10	2.05179	0.791782	0.842299	11	2.58442	0.920094	0.965048	5	2.01167	0.866846	0.806044	3
mmu-miR-3470a	5	8.47006	9	0.373336	0.966641	1.011	10	0.444224	0.881306	1.01979	10	0.234649	0.828843	0.926557	11	0.288727	0.792395	0.926806	5	0.3587	0.947635	0.99445	3	0.354887	0.928263	0.960688	5	8.66686	10	0.499643	0.759678	1.15744	10	0.280768	0.989618	1.011	10	0.530148	0.671847	1.12029	11	0.28862	0.984802	0.945478	5	0.558551	0.658055	1.14396	3
mmu-miR-3470b	5	2.36342	9	0.465278	0.914663	0.923713	10	0.61756	0.968641	1.03658	10	0.282255	0.607736	0.842814	11	0.314863	0.514198	0.827405	5	0.366086	0.531477	0.897869	3	0.473937	0.772018	0.955934	5	1.80424	10	0.383615	0.852686	1.16182	10	0.336284	0.924106	1.01397	10	0.577938	0.557937	1.23118	11	0.234278	0.992512	0.959409	5	0.273827	0.954904	0.972867	3
mmu-miR-3473d	5	0.161631	9	0.166755	0.917797	0.996295	10	0.182316	0.835192	1.01655	10	0.153073	0.85251	0.97001	11	0.275864	0.929673	1.04713	5	0.195082	0.901351	1.00425	3	0.199716	0.933968	1.05584	5	0.235773	10	0.292551	0.852686	0.899066	10	0.369399	0.97246	0.965236	10	0.29717	0.770379	0.877923	11	0.480891	0.930433	0.984841	5	0.359253	0.954904	0.945216	3
mmu-miR-3473e	5	0.265335	9	1.61983	0.890143	1.21381	10	1.09947	0.357149	0.732433	10	1.12403	0.806869	0.827511	11	1.25537	0.816904	0.931682	5	1.01141	0.243582	0.747988	3	1.33675	0.928263	0.96943	5	0.571132	10	1.04419	0.950643	1.09235	10	1.14284	0.855766	1.1557	10	0.979721	0.964328	0.87332	11	1.31696	0.608776	1.4382	5	1.2685	0.835575	1.12271	3
mmu-miR-3473g	5	0.390055	9	0.408461	0.964604	1.01575	10	0.344054	0.884999	0.948537	10	0.313129	0.913398	0.986575	11	0.473431	0.912404	1.086	5	0.332685	0.908747	1.03621	3	0.374497	0.984491	1.01728	5	0.0916063	10	0.421185	0.73876	0.928637	10	0.448025	0.887902	0.822554	10	0.672939	0.919153	1.14207	11	0.466082	0.822088	0.911621	5	0.624746	0.983018	1.02963	3
mmu-miR-3473h-5p	5	2.7545	9	0.115558	0.890143	0.958555	10	0.0928117	0.420839	0.951507	10	0.121519	0.845847	0.920973	11	0.218703	0.981418	0.989104	5	0.180647	0.919061	0.990672	3	0.116879	0.788422	0.98954	5	1.46685	10	0.170122	0.93106	0.972144	10	0.0982225	0.97246	1.00299	10	0.128408	0.928677	0.929054	11	0.134018	0.942315	0.980574	5	0.210667	0.838208	1.01176	3
mmu-miR-3474	5	5.70819	9	1.46982	0.95077	1.00045	10	1.25736	0.793823	0.710522	10	1.0569	0.833333	0.873913	11	1.34632	0.927777	0.979434	5	1.37603	0.907542	0.918784	3	1.26693	0.871578	0.891671	5	5.22497	10	0.946653	0.839012	0.92871	10	0.906107	0.887902	0.932988	10	0.892222	0.767302	0.872207	11	1.03881	0.977858	1.00157	5	1.0252	0.938119	0.963642	3
mmu-miR-3475-3p	5	0.145007	9	5.47766	0.938828	1.01917	10	5.51154	0.758401	1.08164	10	5.51163	0.904765	1.0508	11	5.56355	0.744183	1.08188	5	5.38158	0.997694	1.02975	3	5.57266	0.774339	1.06127	5	0.264456	10	6.70887	0.777566	0.892167	10	6.63518	0.855766	0.852792	10	6.61427	0.566815	0.873481	11	6.65016	0.770981	0.838106	5	6.66043	0.78817	0.841912	3
mmu-miR-3475-5p	5	0.214173	9	0.0807133	0.828532	1.04716	10	0.0849078	0.631453	1.05187	10	0.0431497	0.925591	1.03607	11	0.0507046	0.905172	1.03489	5	0.0243693	0.977342	1	3	0.0752291	0.703851	1.04457	5	0.31588	10	0.0834247	0.929073	1	10	0.104917	0.887902	1	10	0		1	11	0.0622119	0.894981	1.03477	5	0.177065	0.587011	1.17783	3
mmu-miR-34a-3p	5	4.68091	9	0.787327	0.942659	1.0155	10	0.784908	0.88921	1.04134	10	1.09225	0.752662	1.18587	11	0.875444	0.830401	1.12581	5	0.861238	0.758246	1.07501	3	0.946554	0.83632	1.19528	5	5.92142	10	2.79367	0.874647	0.825519	10	2.63755	0.844996	0.735109	10	2.59969	0.633521	0.763802	11	2.96186	0.992512	0.990866	5	2.64115	0.682175	0.787078	3
mmu-miR-34a-5p	5	1.54939	9	8.76249	0.890143	0.907061	10	9.05118	0.578143	1.20782	10	8.50809	0.607736	0.74907	11	9.16402	0.768614	1.27851	5	9.26645	0.530662	1.39326	3	9.15246	0.60359	1.24502	5	1.47249	10	12.1549	0.986301	1.05439	10	12.3081	0.855766	1.05128	10	11.5876	0.526639	0.680268	11	12.2039	0.943194	1.06674	5	12.0164	0.918714	0.876415	3
mmu-miR-34b-3p	5	0	9	2.75362	0.942659	0.990755	10	3.01913	0.772116	1.21202	10	3.11082	0.828843	1.0619	11	2.71828	0.920262	0.83505	5	2.8836	0.990738	1.01846	3	2.96017	0.90705	1.14766	5	0	10	4.03497	0.630683	1.94749	10	3.66775	0.773536	1.60697	10	3.48633	0.63382	1.51532	11	3.87552	0.512292	1.98872	5	3.6514	0.682175	1.76153	3
mmu-miR-34b-5p	5	0.14363	9	3.57347	0.914663	1.2468	10	3.42247	0.959932	1.12645	10	3.7198	0.707961	1.26111	11	3.73658	0.514198	1.37549	5	3.78499	0.386673	1.54195	3	4.01468	0.393365	1.62233	5	0.292876	10	4.74241	0.654034	1.30285	10	4.63184	0.659939	1.27809	10	4.0917	0.952991	0.958024	11	4.37659	0.745872	1.24122	5	4.38777	0.838208	1.17145	3
mmu-miR-34c-3p	5	0.216957	9	4.58576	0.890143	0.820655	10	4.72327	0.850262	0.976051	10	4.78551	0.972382	0.821843	11	4.52162	0.635777	0.797853	5	4.56142	0.713257	0.83967	3	4.45626	0.772018	0.755345	5	0.405915	10	5.69897	0.759678	1.16198	10	5.22994	0.498004	1.4451	10	6.07521	0.526639	3.23779	11	5.01152	0.487264	1.29357	5	4.95215	0.869719	1.25912	3
mmu-miR-34c-5p	5	0.216957	9	3.57836	0.944315	1.03518	10	3.64105	0.995121	1.10465	10	3.67067	0.957792	1.14884	11	3.77707	0.905172	1.19555	5	3.79163	0.791526	1.23413	3	3.95126	0.509186	1.31561	5	0.405915	10	4.54996	0.839012	1.02432	10	4.43427	0.852909	1.22323	10	4.17743	0.972958	0.984687	11	4.36028	0.814129	1.19808	5	4.16299	0.968461	0.907679	3
mmu-miR-350-3p	5	0.216957	9	4.32623	0.890143	0.918205	10	4.23011	0.461162	0.781972	10	4.33261	0.852184	0.92942	11	4.50715	0.981418	1.06126	5	4.4187	0.915738	0.975085	3	4.49868	0.98561	1.08514	5	0.405915	10	3.58245	0.680165	0.739294	10	3.67303	0.855766	0.846679	10	3.61473	0.720241	0.71803	11	3.8889	0.992512	0.94498	5	3.55647	0.662717	0.751672	3
mmu-miR-350-5p	5	0.0982752	9	0.525042	0.942659	1.0362	10	0.480129	0.959932	1.02868	10	0.535758	0.956434	0.900945	11	0.446862	0.981418	1.00783	5	0.272049	0.445556	0.867391	3	0.471331	0.98561	1.0334	5	0.341821	10	0.354614	0.986301	0.970053	10	0.261517	0.920167	0.981035	10	0.574782	0.614148	1.23337	11	0.37438	0.943194	1.05258	5	0.336695	0.990536	1.05209	3
mmu-miR-351-3p	5	0	9	0.0462023	0.951625	0.982171	10	0.0105569	0.420839	0.9691	10	0.0276943	0.929525	0.9691	11	0.0232642	0.905172	0.9691	5	0		0.9691	3	0.0209704	0.884645	0.9691	5	0	10	0.0708236	0.92709	0.936652	10	0		0.899151	10	0.124295	0.950357	0.990383	11	0.105741	0.985821	0.946293	5	0.068389	0.902378	0.899151	3
mmu-miR-3535	5	0.122805	9	3.96135	0.942659	0.976068	10	3.99962	0.893939	0.801367	10	4.04966	0.964114	1.0827	11	4.29093	0.905172	1.29526	5	3.8817	0.845962	0.92435	3	4.56588	0.766773	1.27132	5	0.0580791	10	3.44847	0.93106	0.766016	10	3.95714	0.844996	1.18979	10	3.74487	0.842323	1.02509	11	3.57681	0.992512	0.935626	5	3.78543	0.90421	0.854593	3
mmu-miR-3544-3p	5	0.161631	9	0		1	10	0		1	10	0		1	11	0		1	5	0		1	3	0		1	5	0.482391	10	0		1	10	0		1	10	0		1	11	0		1	5	0		1	3
mmu-miR-3544-5p	5	0	9	0		1	10	0		1	10	0		1	11	0.0472815		1.02175	5	0		1	3	0		1	5	0	10	0		1	10	0		1	10	0		1	11	0		1	5	0		1	3
mmu-miR-3547-3p	5	5.03114	9	1.65397	0.646319	0.718978	10	1.75977	0.564671	0.900444	10	1.81247	0.852184	0.880703	11	1.96954	0.940663	0.975023	5	1.82901	0.637438	0.836349	3	2.14325	0.915186	0.950188	5	6.2876	10	0.702978	0.915204	1.03985	10	0.943106	0.939967	1.23825	10	0.772376	0.888132	1.20066	11	0.965869	0.894981	1.21938	5	0.79184	0.954904	1.01117	3
mmu-miR-3547-5p	5	0.503949	9	0		1	10	0		1	10	0.0413464		1	11	0.0132967		1	5	0		1	3	0		1	5	1.89863	10	0.0121921		1	10	0		1	10	0		1	11	0		1	5	0		1	3
mmu-miR-3552	5	0.0221512	9	0.0222597		1.01349	10	0		1	10	0.00938526		1	11	0		1	5	0.0180903		1	3	0		1	5	0	10	0		1	10	0		1	10	0.02959		1	11	0.0684078		1.02118	5	0.0233593		1	3
mmu-miR-3569-3p	5	0.312928	9	0.0458364	0.942941	1.00397	10	0.0145925	0.69785	0.967406	10	0.072354	0.890535	0.967406	11	0.0310746	0.978262	0.984656	5	0.0509532	0.880321	1.00921	3	0.0563799	0.789729	1.00769	5	0.212875	10	0.0744638	0.986301	1	10	0.0870426	0.991191	1	10	0.143981	0.854441	1.07432	11	0.026512	0.909064	1	5	0.0675815	0.954904	1.04451	3
mmu-miR-3572-3p	5	0	9	2.3642	0.974428	0.965672	10	2.40138	0.883346	1.07993	10	2.00848	0.812689	0.833379	11	2.51433	0.774356	1.08924	5	2.31097	0.977601	1.14662	3	2.22543	0.816824	0.892436	5	0	10	2.06019	0.759678	1.12022	10	2.00869	0.838052	1.20359	10	2.24307	0.526639	1.60713	11	2.00429	0.50325	1.20018	5	2.13724	0.264996	1.32651	3
mmu-miR-3572-5p	5	0.183517	9	0.406608	0.938828	1.05587	10	0.486949	0.348077	1.17705	10	0.397219	0.904765	1.17361	11	0.333334	0.965113	1.0766	5	0.436223	0.707195	1.07245	3	0.275497	0.890315	1.00503	5	0.177646	10	0.382491	0.917076	1.02118	10	0.326471	0.967574	0.962443	10	0.618345	0.526639	1.14828	11	0.342939	0.91253	1.05005	5	0.279673	0.969269	0.962194	3
mmu-miR-361-3p	5	0.1352	9	4.11053	0.942659	0.954896	10	3.85337	0.371971	0.706224	10	4.06985	0.888732	0.965615	11	4.23185	0.906845	0.948154	5	4.04551	0.8558	0.906054	3	4.13571	0.929183	0.911415	5	0	10	4.40725	0.630683	0.782082	10	4.83523	0.97246	1.03217	10	4.15707	0.526639	0.506505	11	4.5686	0.512292	0.855673	5	4.43769	0.658055	0.753344	3
mmu-miR-361-5p	5	7.24101	9	7.21269	0.972841	1.03346	10	7.60487	0.292313	1.50905	10	7.37191	0.925591	0.988832	11	7.18306	0.960609	1.01518	5	7.30493	0.901351	1.16957	3	7.1783	0.936248	0.958028	5	7.03045	10	6.27503	0.990524	0.830798	10	6.1007	0.855766	0.838993	10	6.88817	0.527626	1.18536	11	6.03302	0.656696	0.81831	5	6.22882	0.982071	0.808809	3
mmu-miR-3618-5p	5	2.86794	9	0.250782	0.914663	1.05416	10	0.23846	0.806998	1.01658	10	0.191572	0.97895	0.983762	11	0.158193	0.92882	0.944855	5	0.253416	0.728808	1.04114	3	0.378565	0.305126	1.1544	5	2.90202	10	0.234532	0.932282	0.874921	10	0.374566	0.940716	0.963045	10	0.118359	0.555557	0.888977	11	0.173406	0.81774	0.894747	5	0.438615	0.866846	1.03954	3
mmu-miR-362-3p	5	1.41682	9	1.24849	0.954341	0.970694	10	1.89335	0.0118008	1.5233	10	1.16914	0.855792	0.888718	11	1.17259	0.87067	0.871577	5	1.34404	0.890445	0.981665	3	1.20204	0.858641	0.920843	5	1.48226	10	1.05442	0.92195	1.00303	10	0.867132	0.989618	1.0008	10	1.69439	0.526639	1.42506	11	1.04954	0.822088	1.00614	5	1.07349	0.838208	0.99487	3
mmu-miR-362-5p	5	8.5046	9	2.27703	0.972841	1.01239	10	2.57766	0.245306	1.23368	10	2.3548	0.925591	1.04539	11	2.33527	0.927777	1.04294	5	2.39318	0.836232	1.14118	3	2.42235	0.648904	1.09194	5	9.53171	10	2.28364	0.981575	0.906098	10	2.23562	0.983308	1.02401	10	2.47002	0.633521	1.17155	11	2.21153	0.976883	0.923505	5	2.3199	0.93036	0.94427	3
mmu-miR-363-3p	5	6.2171	9	0.330791	0.942659	0.9432	10	0.434115	0.883346	1.02519	10	0.231371	0.828843	0.931522	11	0.333585	0.940663	1.01567	5	0.600292	0.559648	1.15957	3	0.414734	0.972476	1.12368	5	7.79781	10	0.265544	0.960784	1.07261	10	0.290398	0.924106	1.1199	10	0.200269	0.972939	1.06978	11	0.236292	0.980683	1.0413	5	0.258024	0.93036	1.17178	3
mmu-miR-365-1-5p	5	1.79002	9	0.0403882	0.974226	1.01761	10	0.0145925	0.758401	1	10	0.0588315	0.950581	1.05136	11	0.0369334	0.981418	1	5	0.0468398	0.997694	1	3	0.0157912	0.871156	1	5	3.19295	10	0.199014	0.759678	1.13914	10	0.146615	0.861151	1.11937	10	0.177843	0.557937	1.10799	11	0.114783	0.90286	1.08224	5	0.126366	0.902378	1.09526	3
mmu-miR-365-2-5p	5	0.0939724	9	0.181825	0.972841	1.03479	10	0.171663	0.991981	1.00103	10	0.501018	0.833333	1.0413	11	0.300761	0.520023	1.1402	5	0.217159	0.890445	1.03101	3	0.114306	0.871578	0.950698	5	0.125424	10	0.402957	0.999113	0.91629	10	0.350685	0.97246	0.892848	10	0.314161	0.781832	0.85568	11	0.325043	0.90286	0.861745	5	0.270152	0.838208	0.828972	3
mmu-miR-365-3p	5	0.0524352	9	5.01673	0.914663	0.998094	10	4.50986	0.233294	0.700621	10	5.24255	0.956434	1.04428	11	5.3065	0.789207	1.23074	5	5.09408	0.977601	1.0367	3	5.19691	0.954373	1.16358	5	0.0753596	10	5.97228	0.630683	0.715529	10	6.13403	0.855766	0.909089	10	5.85577	0.648811	0.891438	11	6.27668	0.885323	0.966173	5	6.10967	0.753033	0.870693	3
mmu-miR-369-3p	5	0	9	5.90849	0.983935	0.993915	10	5.68894	0.691743	0.90982	10	5.86686	0.956434	1.00211	11	6.13668	0.849754	1.17934	5	5.93778	0.968062	1.03048	3	5.84412	0.933556	0.981733	5	0	10	4.85437	0.655718	0.605787	10	5.19821	0.940716	0.880574	10	4.76137	0.589013	0.506562	11	5.13451	0.878516	0.759641	5	4.88474	0.725545	0.715564	3
mmu-miR-369-5p	5	4.82623	9	10.2405	0.922116	1.0214	10	10.4148	0.956188	1.01732	10	9.97817	0.812689	0.801905	11	10.3658	0.981418	1.0823	5	10.398	0.997694	0.99055	3	10.6666	0.628836	1.23542	5	7.11906	10	10.4165	0.751832	0.658	10	10.8723	0.97246	1.04725	10	10.2435	0.527626	0.590726	11	10.8575	0.943194	0.956833	5	10.4258	0.686741	0.746895	3
mmu-miR-370-3p	5	2.791	9	3.46586	0.937522	0.992564	10	3.38364	0.596596	0.893696	10	3.33165	0.828843	0.970377	11	3.3333	0.568847	0.858163	5	3.39115	0.724646	0.867932	3	3.6979	0.897319	1.0865	5	2.622	10	4.31283	0.945039	1.01007	10	4.19136	0.97246	0.986566	10	4.58978	0.526639	1.37968	11	4.2485	0.985821	1.09627	5	4.39671	0.866846	1.17755	3
mmu-miR-370-5p	5	3.52713	9	1.70633	0.972841	1.06292	10	1.57309	0.709781	1.00894	10	1.6574	0.927547	1.08346	11	1.73359	0.986999	1.06283	5	1.5624	0.715111	0.88687	3	1.72188	0.993582	1.11207	5	4.10964	10	2.85148	0.932631	1.04786	10	3.11865	0.743792	1.20441	10	2.30567	0.648811	0.770434	11	2.84098	0.940667	1.05787	5	2.67075	0.954904	0.897227	3
mmu-miR-374b-5p	5	2.30581	9	2.42053	0.529722	0.596377	10	3.20291	0.787122	1.10801	10	2.68698	0.867892	0.662568	11	2.64069	0.718259	0.724283	5	2.68338	0.572062	0.859437	3	2.68449	0.764234	0.796669	5	2.35954	10	1.47766	0.804631	1.02167	10	1.31006	0.982553	0.933452	10	1.99172	0.526639	1.53211	11	1.13627	0.81774	0.851205	5	1.28751	0.979107	0.855277	3
mmu-miR-374c-5p	5	1.61188	9	0		1	10	0.0115497	0.86663	1	10	0.0806694	0.837806	1.04697	11	0.0202691	0.986999	1	5	0		1	3	0		1	5	1.57575	10	0		1	10	0		1	10	0.01703		1	11	0.0127265		1	5	0		1	3
mmu-miR-375-3p	5	0.567063	9	8.85105	0.914663	0.813662	10	9.26847	0.743861	1.08982	10	8.78314	0.812689	0.682871	11	8.7935	0.616504	0.828634	5	8.98345	0.893903	0.913133	3	8.58649	0.764234	0.62765	5	0.759635	10	6.21345	0.977656	1.33874	10	6.24125	0.920167	1.224	10	6.02356	0.883434	0.967574	11	5.91996	0.840616	0.94868	5	5.87148	0.838208	0.965191	3
mmu-miR-376a-3p	5	0.743387	9	6.1691	0.948971	1.01295	10	5.97326	0.505598	0.763867	10	6.1899	0.956434	0.97685	11	6.43957	0.520636	1.15423	5	6.09046	0.8558	0.944412	3	6.52452	0.510603	1.18111	5	1.17868	10	7.80304	0.960784	1.03817	10	7.92573	0.97246	1.07636	10	7.70427	0.808994	0.925056	11	7.95581	0.940667	1.03785	5	7.87858	0.990729	0.950305	3
mmu-miR-376a-5p	5	0.203259	9	2.24588	0.937522	0.892406	10	2.04882	0.371237	0.819422	10	2.28274	0.956434	0.807182	11	2.40109	0.981418	1.00857	5	2.22635	0.861503	0.834745	3	2.30454	0.972247	0.869126	5	0.498286	10	2.62073	0.751832	0.810703	10	2.86615	0.989618	0.898465	10	2.44695	0.526639	0.646085	11	3.03704	0.771021	1.11967	5	2.67089	0.838208	0.873334	3
mmu-miR-376b-3p	5	3.78426	9	5.5989	0.516427	0.766002	10	5.43309	0.248943	0.654366	10	5.90908	0.956434	1.02648	11	5.85658	0.87067	0.946213	5	5.49755	0.460164	0.752625	3	5.64372	0.766773	0.903058	5	4.59087	10	6.01257	0.74463	0.862879	10	6.18302	0.855364	0.748235	10	6.11388	0.755794	0.705421	11	6.51488	0.85336	1.05283	5	6.14247	0.662717	0.833822	3
mmu-miR-376b-5p	5	0.765844	9	6.20164	0.914663	0.96262	10	6.2843	0.801979	1.08374	10	6.21419	0.85481	1.06911	11	6.40515	0.995343	1.14469	5	6.51271	0.893184	0.980285	3	6.40949	0.98561	1.18423	5	0.652851	10	6.46934	0.73876	0.797409	10	6.58879	0.896786	0.787039	10	6.28917	0.557937	0.615177	11	6.79468	0.985821	1.01989	5	6.21546	0.587733	0.705608	3
mmu-miR-376c-3p	5	0.0915269	9	4.59981	0.440388	0.747353	10	4.53635	0.28754	0.682588	10	4.68652	0.57335	0.750713	11	4.87549	0.848553	0.925071	5	4.65843	0.474735	0.760979	3	4.86179	0.648904	0.852883	5	0.0898811	10	4.26338	0.800305	0.863714	10	4.74768	0.91692	1.17523	10	4.09963	0.668592	0.549451	11	4.51628	0.976961	0.94601	5	4.30101	0.835575	0.784731	3
mmu-miR-376c-5p	5	0.142832	9	1.90764	0.678239	0.686652	10	1.81057	0.281593	0.640911	10	2.15085	0.950581	0.892091	11	2.25751	0.99234	0.955622	5	2.04447	0.772715	0.668917	3	2.07546	0.772018	0.779799	5	0.320824	10	1.69658	0.73876	0.960609	10	1.93522	0.97246	1.05676	10	1.76991	0.720241	0.84802	11	2.18995	0.858947	1.32826	5	1.73511	0.881073	0.970108	3
mmu-miR-377-3p	5	0.856152	9	2.30301	0.937522	0.942657	10	2.17817	0.420839	0.951195	10	2.19735	0.863743	0.960848	11	2.35318	0.965113	1.06788	5	2.25875	0.730701	0.974542	3	2.21561	0.764234	0.983639	5	0.603615	10	2.08827	0.630683	0.784426	10	2.31853	0.896786	0.930768	10	2.1403	0.720241	0.87953	11	2.31011	0.885323	1.03902	5	2.26972	0.866252	1.06784	3
mmu-miR-377-5p	5	2.24244	9	0.401758	0.954341	1.03303	10	0.329722	0.768395	0.96742	10	0.316061	0.845847	0.959497	11	0.461549	0.965113	1.04932	5	0.514477	0.832139	1.0792	3	0.433314	0.985608	1.03585	5	2.38014	10	0.907704	0.630683	0.935074	10	0.98573	0.887902	0.915504	10	0.816016	0.526639	0.826574	11	1.02153	0.90286	0.983795	5	0.696933	0.357482	0.787252	3
mmu-miR-378a-3p	5	0.707379	9	10.3613	0.914663	0.763459	10	11.0787	0.279882	1.42163	10	10.4276	0.863743	0.860914	11	10.405	0.774356	0.841856	5	10.5703	0.983329	0.976517	3	10.3827	0.777717	0.797948	5	0.623781	10	9.74108	0.92195	1.1261	10	9.36863	0.896786	0.94561	10	10.4242	0.526639	2.11708	11	9.21693	0.668318	0.80933	5	9.70371	0.882416	1.10516	3
mmu-miR-378a-5p	5	1.7047	9	1.27742	0.914663	0.832687	10	1.45091	0.991981	0.951713	10	1.42567	0.956434	0.941498	11	1.18494	0.531261	0.812286	5	1.22445	0.603127	0.834883	3	1.27719	0.7675	0.877021	5	0.856529	10	0.890341	0.93106	0.946927	10	0.970355	0.97246	0.899032	10	0.998467	0.983133	0.934782	11	0.694316	0.745872	0.754511	5	0.88511	0.902378	0.89767	3
mmu-miR-378b	5	12.6807	9	2.99968	0.453598	0.751452	10	3.49739	0.354858	1.10282	10	3.2502	0.955086	0.848076	11	3.069	0.514198	0.767898	5	3.09726	0.603127	0.847173	3	3.16986	0.871605	0.811691	5	13.1122	10	2.51461	0.979645	1.02124	10	2.28107	0.924106	1.00764	10	3.13396	0.526639	1.48702	11	2.23586	0.890265	0.963283	5	2.47723	0.968461	1.11187	3
mmu-miR-378c	5	6.90024	9	6.57217	0.550295	0.813642	10	7.22921	0.164419	1.31652	10	6.85188	0.956434	0.938331	11	6.72569	0.758355	0.946358	5	6.69959	0.707195	0.917465	3	6.73547	0.871578	0.889826	5	6.7154	10	5.89906	0.96874	1.06229	10	5.63943	0.887902	0.904874	10	6.43042	0.526639	1.35281	11	5.58138	0.790781	0.861772	5	5.96098	0.882416	1.07656	3
mmu-miR-378d	5	2.74634	9	6.11742	0.938828	0.846029	10	6.92877	0.221413	1.55572	10	6.241	0.956434	0.963412	11	6.28703	0.993114	0.995667	5	6.42137	0.881635	0.964597	3	6.27749	0.984491	0.935141	5	1.17695	10	5.63943	0.815089	1.30671	10	5.21638	0.97246	0.950272	10	6.04643	0.527626	1.88408	11	5.05348	0.763178	0.84052	5	5.71884	0.712449	1.24856	3
mmu-miR-379-3p	5	7.53254	9	3.16725	0.914663	0.889525	10	3.02606	0.505598	0.844082	10	3.05125	0.832437	0.859517	11	3.38226	0.995343	1.05688	5	3.19541	0.8558	0.844634	3	3.35395	0.984491	1.03201	5	7.64705	10	4.06895	0.737848	0.904423	10	4.1912	0.896786	1.07215	10	3.81224	0.622507	0.701462	11	4.12996	0.802936	0.992758	5	4.09743	0.725545	0.922501	3
mmu-miR-379-5p	5	4.62318	9	9.72759	0.914663	0.794027	10	10.2619	0.510256	1.23028	10	9.73434	0.85251	0.814324	11	9.55341	0.514198	0.718296	5	9.82382	0.842461	0.782422	3	9.49783	0.631588	0.738104	5	5.16594	10	10.0569	0.986301	0.897414	10	9.89729	0.855766	0.891407	10	10.973	0.526639	1.63276	11	10.0027	0.90331	1.01757	5	9.74343	0.842775	0.640626	3
mmu-miR-380-3p	5	0.276027	9	5.5756	0.722414	0.896154	10	5.32275	0.237739	0.732767	10	5.38659	0.535006	0.808677	11	5.73461	0.905172	0.942263	5	5.60374	0.603127	0.867993	3	5.67152	0.817919	1.01427	5	0	10	6.05285	0.73876	0.88835	10	6.33962	0.97246	0.787547	10	5.95548	0.712784	0.527819	11	6.50284	0.91253	1.05287	5	6.23244	0.905476	0.98539	3
mmu-miR-380-5p	5	0.0493276	9	0.464744	0.942659	1.01446	10	0.499319	0.916992	1.13936	10	0.293899	0.820498	0.934072	11	0.425988	0.897581	1.03168	5	0.473775	0.901351	0.957868	3	0.416356	0.869892	0.991078	5	0.115785	10	0.647099	0.963081	0.971334	10	0.564861	0.983308	0.946909	10	0.374798	0.653836	0.859126	11	0.673575	0.940667	1.06513	5	0.434168	0.900767	0.83453	3
mmu-miR-381-3p	5	1.28316	9	5.44379	0.911286	0.854753	10	5.74719	0.909233	1.11481	10	5.41462	0.806869	0.8266	11	5.59931	0.905172	0.972285	5	5.45374	0.730701	0.839686	3	5.39936	0.78251	0.930415	5	0.889074	10	6.39192	0.671482	0.632731	10	6.49874	0.844996	0.732372	10	6.60396	0.648811	0.716228	11	6.45156	0.668318	0.651005	5	6.52138	0.658055	0.723417	3
mmu-miR-381-5p	5	0.362297	9	2.9657	0.951625	0.921199	10	2.76423	0.647358	0.733106	10	3.03657	0.96146	1.14097	11	2.97758	0.981418	0.917519	5	2.8556	0.852982	0.881947	3	2.99529	0.984491	0.961641	5	0.566835	10	3.36114	0.379952	0.688236	10	3.86285	0.895137	0.941753	10	3.18566	0.526639	0.517429	11	3.70028	0.68343	0.777524	5	3.38412	0.440147	0.621768	3
mmu-miR-382-3p	5	0.19027	9	3.36277	0.840016	0.899411	10	3.29102	0.610523	0.746188	10	3.49448	0.947067	0.984965	11	3.60054	0.951506	1.10786	5	3.38948	0.793572	0.89448	3	3.57647	0.965921	1.03639	5	0.0393598	10	3.34389	0.73876	0.829004	10	3.63285	0.97246	0.950195	10	3.4207	0.846382	0.803402	11	3.48097	0.82917	0.897374	5	3.26229	0.658055	0.840194	3
mmu-miR-382-5p	5	4.20522	9	6.86211	0.977155	0.941259	10	6.93864	0.883346	0.978194	10	6.7537	0.890535	0.869397	11	6.95297	0.951506	0.949195	5	6.92207	0.958475	0.878559	3	7.00946	0.817919	0.995079	5	3.68033	10	7.7459	0.745874	0.676863	10	8.16067	0.97246	0.877742	10	7.76537	0.712784	0.604755	11	8.0624	0.980336	0.863828	5	7.63667	0.662717	0.669182	3
mmu-miR-383-3p	5	0.758108	9	1.90898	0.914663	1.13429	10	2.30716	0.237739	1.51554	10	1.69074	0.956434	0.995017	11	1.68293	0.981418	0.967827	5	1.56739	0.852982	0.953177	3	1.67931	0.956788	0.956832	5	0.55571	10	3.20211	0.963081	0.695871	10	3.18905	0.920167	0.821266	10	3.98266	0.527626	1.31532	11	3.34141	0.992512	0.935484	5	3.27798	0.96819	0.827957	3
mmu-miR-383-5p	5	0	9	8.54543	0.914353	1.24483	10	8.38992	0.858283	0.99621	10	8.33941	0.977789	1.01733	11	8.61621	0.514428	1.07399	5	8.61941	0.562588	1.17339	3	8.64227	0.764234	1.18163	5	0.0903663	10	10.4047	0.986301	0.982613	10	10.6045	0.896786	1.27616	10	10.2088	0.763644	0.846952	11	10.3973	0.962068	0.949612	5	10.2898	0.866846	0.89999	3
mmu-miR-384-3p	5	0.225261	9	4.30819	0.529722	0.729156	10	4.25537	0.302545	0.733174	10	4.3234	0.766498	0.675105	11	4.83585	0.98193	1.14311	5	4.54879	0.730701	0.807106	3	4.74675	0.929833	1.03763	5	0.125424	10	3.27725	0.98871	0.928322	10	3.5936	0.81181	1.32963	10	3.08557	0.83268	0.690932	11	3.57691	0.545888	1.31409	5	3.38569	0.93036	1.32107	3
mmu-miR-384-5p	5	0.0752453	9	4.08759	0.888256	0.702783	10	4.76227	0.68552	0.951295	10	4.2993	0.863743	0.760944	11	4.44442	0.981418	0.937624	5	4.4214	0.934355	0.814055	3	4.17934	0.764234	0.699236	5	0.259756	10	3.24373	0.924982	0.989424	10	3.28582	0.887902	1.07038	10	3.65247	0.526639	1.45641	11	3.45408	0.609334	1.18382	5	3.53696	0.549989	1.31839	3
mmu-miR-3962	5	0	9	0.909759	0.942659	1.07632	10	1.21442	0.883346	1.42133	10	1.15378	0.956434	1.56118	11	1.10838	0.981418	1.10568	5	0.689606	0.730701	0.890592	3	1.15672	0.949131	1.12595	5	0	10	0.470863	0.80897	0.790424	10	0.983277	0.97246	1.00689	10	0.733063	0.919776	0.848692	11	1.19078	0.839972	1.30776	5	0.676403	0.93036	1.15727	3
mmu-miR-3963	5	0	9	0.0547763	0.951625	1.0003	10	0.0532143	0.903075	0.997159	10	0.142176	0.828843	1.04968	11	0.0585181	0.981418	0.99302	5	0.0626702	0.997694	1.001	3	0.071669	0.929833	1.00231	5	0.138316	10	0.0640933	0.986301	1.05193	10	0.0640964	0.982134	1	10	0.145438	0.728125	1.0608	11	0.130256	0.86219	1.07525	5	0.182855	0.838208	1.08902	3
mmu-miR-3968	5	0	9	0.715593	0.942659	1.14633	10	0.483477	0.672615	1.00197	10	0.405603	0.812689	0.98363	11	0.509193	0.768614	1.01029	5	0.62688	0.997694	1.07975	3	0.812423	0.817919	1.18442	5	0.0580791	10	0.860207	0.960784	0.871271	10	0.940788	0.989618	0.979133	10	0.936181	0.971608	0.960085	11	0.898827	0.978308	0.972767	5	1.01042	0.954904	0.948021	3
mmu-miR-3970	5	0.824228	9	3.83367	0.914663	1.10552	10	3.43107	0.705742	0.711827	10	3.58228	0.925591	1.01874	11	3.45424	0.797232	0.80202	5	3.74326	0.890445	1.08757	3	3.66829	0.991612	0.96247	5	0.692524	10	2.18154	0.850673	0.848819	10	2.07372	0.852909	0.741544	10	2.00091	0.626188	0.770192	11	2.28724	0.940667	0.943538	5	2.22358	0.909487	0.866141	3
mmu-miR-409-3p	5	0.893019	9	6.94779	0.813903	0.859552	10	6.52814	0.215689	0.592603	10	6.53788	0.244542	0.608883	11	6.88952	0.446583	0.810903	5	6.63598	0.400105	0.763206	3	6.80745	0.7643	0.896015	5	1.20132	10	7.84677	0.517996	0.591609	10	8.31485	0.855766	0.863453	10	7.78919	0.526639	0.647965	11	8.0342	0.611976	0.722179	5	7.91493	0.587011	0.634796	3
mmu-miR-409-5p	5	7.16458	9	0.817957	0.678239	0.910586	10	0.760507	0.382137	0.864512	10	0.618559	0.607736	0.835506	11	0.76259	0.514198	0.841146	5	0.738105	0.603127	0.899726	3	0.754666	0.508797	0.842761	5	7.8133	10	1.4313	0.372319	0.588215	10	1.64409	0.743792	0.787161	10	1.428	0.526639	0.616895	11	1.78711	0.737693	0.810339	5	1.47122	0.440147	0.752738	3
mmu-miR-410-3p	5	0.14363	9	3.83656	0.890143	0.883335	10	4.28002	0.685226	1.26765	10	3.85706	0.904765	0.77432	11	4.13126	0.981418	1.08235	5	4.15647	0.908747	1.08802	3	4.17287	0.910002	1.05901	5	0.136662	10	4.75321	0.815089	1.0538	10	4.56377	0.97246	0.936212	10	4.73315	0.82949	1.31063	11	4.68168	0.901508	1.11841	5	4.84043	0.565375	1.21306	3
mmu-miR-410-5p	5	6.15657	9	1.99982	0.942941	0.986404	10	1.96156	0.924179	0.962877	10	1.75662	0.904765	0.914212	11	1.95895	0.981418	0.906412	5	1.93599	0.977601	1.01733	3	2.11429	0.774339	1.07637	5	6.55234	10	3.27339	0.986301	1.35199	10	3.14426	0.97246	1.02518	10	3.20754	0.98653	0.939795	11	3.38076	0.890265	1.23368	5	3.08012	0.866846	0.990226	3
mmu-miR-411-3p	5	0.0194719	9	4.45586	0.890143	0.904743	10	4.23441	0.355242	0.822256	10	4.34254	0.826809	0.845963	11	4.59591	0.965113	0.99323	5	4.38927	0.707195	0.824096	3	4.50862	0.871605	1.04134	5	0	10	5.18744	0.500316	0.719731	10	5.4855	0.81181	0.90745	10	5.03498	0.555557	0.576834	11	5.49521	0.68343	0.90162	5	5.31622	0.587011	0.830258	3
mmu-miR-411-5p	5	0.124734	9	7.51057	0.942659	1.11275	10	7.76455	0.82645	1.17331	10	7.45367	0.863743	0.885991	11	7.58336	0.981418	1.11854	5	7.6417	0.997694	1.05199	3	7.43874	0.871156	0.948376	5	0.0704004	10	8.56027	0.990524	0.956516	10	8.43729	0.896786	0.973446	10	8.73335	0.633521	1.12419	11	8.45959	0.912511	0.937071	5	8.52991	0.972387	0.917518	3
mmu-miR-412-3p	5	8.20126	9	3.40242	0.890143	0.782649	10	3.69649	0.883346	0.911536	10	3.34316	0.828843	0.696384	11	3.2005	0.446411	0.80138	5	3.26327	0.436957	0.746209	3	3.30669	0.764234	0.85476	5	8.37028	10	4.79593	0.815089	1.37245	10	4.94765	0.630739	1.46412	10	5.03626	0.526639	1.32036	11	4.60839	0.926937	1.12989	5	4.64276	0.928927	1.03315	3
mmu-miR-412-5p	5	0	9	3.85604	0.890143	0.707987	10	3.92084	0.357902	0.713578	10	3.76688	0.500029	0.623911	11	3.96223	0.594129	0.772899	5	3.67439	0.361145	0.531826	3	4.17487	0.894426	0.857499	5	0	10	5.27416	0.996645	1.00735	10	5.20709	0.97246	0.923178	10	5.06094	0.653836	0.781502	11	5.0406	0.747561	0.824695	5	5.29273	0.969269	0.978487	3
mmu-miR-421-3p	5	0	9	3.54293	0.992448	1.06439	10	3.51209	0.883346	1.00921	10	3.44455	0.85251	0.968499	11	3.55873	0.982945	1.10578	5	3.63045	0.832735	1.12671	3	3.77894	0.627609	1.18088	5	0	10	2.69449	0.751832	0.721188	10	2.94517	0.97246	0.87304	10	2.98423	0.994648	0.812438	11	2.99416	0.992512	0.910399	5	2.74247	0.838208	0.848068	3
mmu-miR-423-3p	5	0.57605	9	5.17354	0.904099	0.80197	10	5.46364	0.783002	1.00877	10	5.09002	0.397152	0.761007	11	5.47948	0.905172	0.979444	5	5.32269	0.908747	1.02947	3	5.56103	0.871605	1.07927	5	0.590487	10	5.58194	0.990524	1.02048	10	5.8357	0.76333	1.11693	10	5.62768	0.924969	1.02205	11	5.61067	0.990976	1.03046	5	5.72647	0.905882	1.05839	3
mmu-miR-423-5p	5	0.0538996	9	4.22186	0.974428	0.989511	10	3.82268	0.173274	0.692728	10	4.31148	0.956434	0.880585	11	4.26307	0.96577	0.989302	5	4.34128	0.890445	1.12258	3	4.24269	0.972476	1.03139	5	0.0753596	10	4.67212	0.73876	0.974095	10	4.45229	0.564011	0.749983	10	4.29654	0.526639	0.739801	11	4.59467	0.563852	0.819958	5	4.72025	0.838208	0.94243	3
mmu-miR-425-3p	5	0.10954	9	4.10785	0.516427	0.811805	10	4.22783	0.248425	0.83641	10	4.21142	0.463296	0.90731	11	3.90387	0.263978	0.753002	5	3.87469	0.113315	0.721761	3	3.94784	0.485333	0.636108	5	0.0264733	10	4.38655	0.751832	0.907251	10	4.65507	0.924106	1.0153	10	4.39453	0.566017	0.967745	11	4.8248	0.990976	1.20263	5	4.40034	0.725545	0.878438	3
mmu-miR-425-5p	5	3.29859	9	4.8892	0.640147	0.805694	10	4.97065	0.384494	0.91572	10	4.83332	0.606321	0.719917	11	5.02262	0.624647	0.915938	5	5.05495	0.727019	0.901813	3	4.91939	0.48814	0.794535	5	6.09511	10	4.8168	0.546918	0.759624	10	5.16532	0.983308	1.03264	10	4.93194	0.662041	0.763654	11	5.00671	0.81774	0.905501	5	5.02294	0.838208	0.821181	3
mmu-miR-429-3p	5	3.83758	9	15.5381	0.686503	0.600908	10	16.4631	0.577865	1.49955	10	15.5204	0.812689	0.663186	11	15.9654	0.940663	0.884341	5	16.1792	0.884571	0.87401	3	15.8324	0.663708	0.769581	5	4.81349	10	7.52597	0.745874	0.729765	10	8.48108	0.851813	1.57874	10	8.05219	0.956009	0.998887	11	8.43312	0.847628	1.56053	5	8.22671	0.93036	1.34471	3
mmu-miR-431-3p	5	0.204399	9	3.17204	0.942659	0.977046	10	3.17394	0.748612	0.989939	10	3.03057	0.607736	0.883192	11	3.24276	0.998102	1.06358	5	3.05587	0.603127	0.93652	3	3.07898	0.821189	0.928319	5	0	10	4.24942	0.630683	0.684759	10	4.7273	0.896786	1.05023	10	4.098	0.526639	0.639621	11	4.43582	0.824498	0.850017	5	4.34975	0.75699	0.830482	3
mmu-miR-431-5p	5	8.1404	9	1.65989	0.968851	0.97736	10	2.02685	0.382137	1.318	10	1.37764	0.828843	0.92346	11	1.58615	0.937939	0.906564	5	1.79337	0.882938	1.15938	3	1.96529	0.766773	1.23562	5	8.6694	10	1.64959	0.814895	0.909938	10	1.58081	0.838052	0.902766	10	2.01917	0.749824	1.05647	11	1.73889	0.940667	1.03352	5	1.78162	0.957548	0.92371	3
mmu-miR-433-3p	5	8.42124	9	4.20413	0.967907	1.00345	10	4.14585	0.85065	0.958374	10	4.08813	0.913398	0.815636	11	4.17704	0.965113	0.9923	5	4.20595	0.985696	1.21302	3	4.35683	0.875488	1.04759	5	9.34308	10	5.93109	0.977656	0.951341	10	6.14063	0.844996	1.14474	10	5.86964	0.988511	0.896462	11	5.77068	0.940667	0.952732	5	6.0175	0.902378	0.930286	3
mmu-miR-433-5p	5	2.87209	9	3.25257	0.914663	0.82592	10	2.89674	0.317253	0.603024	10	3.03783	0.607736	0.720396	11	3.06751	0.288469	0.709133	5	3.01127	0.562588	0.730834	3	3.43001	0.984491	1.08386	5	3.91245	10	3.74258	0.915204	0.932264	10	4.42414	0.844996	1.34743	10	3.15051	0.526639	0.689183	11	4.43404	0.563852	1.54612	5	3.71153	0.882413	1.02821	3
mmu-miR-434-3p	5	0	9	7.67626	0.917797	1.06287	10	7.18153	0.354248	0.719114	10	7.51986	0.956434	0.969751	11	7.4346	0.916378	0.929283	5	7.65594	0.890445	1.07232	3	7.76449	0.766773	1.06681	5	0	10	8.78008	0.936731	1.035	10	8.86323	0.97246	0.949848	10	8.42901	0.624499	0.876812	11	9.09716	0.90286	1.19595	5	8.93735	0.99441	1.15681	3
mmu-miR-434-5p	5	0.795025	9	4.1805	0.942659	1.05897	10	4.12437	0.709635	1.00934	10	4.24911	0.956434	1.03636	11	4.26255	0.981418	1.17091	5	4.25184	0.977601	1.12244	3	4.52667	0.730311	1.36334	5	1.82019	10	4.51676	0.815089	0.778628	10	4.74559	0.985985	1.0652	10	4.54176	0.796611	0.938951	11	4.90232	0.85336	1.16773	5	4.71495	0.979107	0.975454	3
mmu-miR-448-3p	5	6.42976	9	0.380707	0.890143	0.899728	10	0.342052	0.505598	0.847669	10	0.407439	0.888732	0.830239	11	0.301575	0.514198	0.840283	5	0.340345	0.603127	0.85801	3	0.417923	0.875488	0.909882	5	7.47501	10	0.469358	0.932282	0.988214	10	0.197075	0.940716	1.00742	10	0.129935	0.645033	0.941179	11	0.360382	0.81774	1.15379	5	0.186001	0.913631	0.950149	3
mmu-miR-448-5p	5	0.0906819	9	0.241329	0.914663	1.04552	10	0.24378	0.754199	1.02002	10	0.441033	0.826809	1.07006	11	0.215754	0.768614	1.04563	5	0.207423	0.750948	1.03035	3	0.146229	0.929183	0.966835	5	0	10	0.37747	0.9696	0.900221	10	0.321367	0.991191	0.968632	10	0.425858	0.747396	1.00086	11	0.423576	0.790781	1.03236	5	0.3276	0.978779	0.977305	3
mmu-miR-449a-5p	5	6.44176	9	6.45923	0.954341	0.949985	10	6.93554	0.240494	1.38602	10	6.05637	0.828843	0.754279	11	6.79132	0.514198	1.19204	5	6.74235	0.589787	1.19667	3	6.58728	0.817919	1.12365	5	6.6642	10	3.48312	0.981575	0.787806	10	3.31508	0.851813	0.770484	10	3.58535	0.933523	0.894375	11	3.23996	0.668318	0.736118	5	3.34453	0.838208	0.781618	3
mmu-miR-449c-5p	5	0.269055	9	0.581779	0.59086	1.36165	10	0.355476	0.629095	1.09051	10	0.267435	0.939915	1.0537	11	0.472927	0.263978	1.20257	5	0.45028	0.445556	1.18244	3	0.338821	0.597301	1.06945	5	0.0900853	10	0.0887708	0.774005	0.945844	10	0.0577755	0.81181	0.93744	10	0.0609955	0.566815	0.899151	11	0.089503	0.81774	0.947394	5	0.0392197	0.658055	0.937061	3
mmu-miR-450a-2-3p	5	6.12368	9	0.0222597	0.914663	0.982171	10	0.0105569	0.631453	0.9691	10	0.0184748	0.852184	0.9691	11	0.0167085	0.798465	0.9691	5	0.0267833	0.838636	0.9691	3	0.0775762	0.962327	1.01229	5	5.23268	10	0.0263981	0.915204	1	10	0.0607228	0.97246	1.04258	10	0.0720878	0.99056	1.07432	11	0.120508	0.896058	1.08972	5	0.0392197	0.913631	1.04216	3
mmu-miR-450b-3p	5	0.083026	9	0.58484	0.937522	0.928998	10	0.432101	0.273931	0.862551	10	0.400379	0.607736	0.925501	11	0.41237	0.446411	0.882729	5	0.594237	0.730701	0.971988	3	0.473312	0.642447	0.941768	5	0.0777169	10	0.746469	0.73876	0.824241	10	0.690558	0.659939	0.842673	10	0.684058	0.530071	0.88371	11	0.794751	0.804109	0.8683	5	0.654506	0.682175	0.883053	3
mmu-miR-450b-5p	5	0.203632	9	0.157916	0.938828	0.982035	10	0.134932	0.984501	0.923882	10	0.0431497	0.409655	0.913024	11	0.130609	0.981418	0.957545	5	0.11226	0.890445	0.937882	3	0.198879	0.764234	1.02801	5	0	10	0.0753352	0.792625	0.951741	10	0.0786147	0.855766	0.958541	10	0.0659481	0.63382	0.904757	11	0.0544752	0.739086	0.923915	5	0.0857781	0.838208	0.98105	3
mmu-miR-455-3p	5	0.232451	9	4.15234	0.967907	0.999049	10	3.9498	0.702421	0.853844	10	4.24336	0.904765	0.932664	11	4.07235	0.981418	1.00625	5	4.13145	0.997694	1.05088	3	4.04971	0.929183	0.903681	5	0.263034	10	3.33927	0.883337	0.90333	10	3.34173	0.861151	0.855574	10	3.20457	0.538108	0.754282	11	3.55801	0.992512	1.0586	5	3.37928	0.882416	0.820275	3
mmu-miR-455-5p	5	0.0730608	9	1.01459	0.937522	1.06978	10	1.03928	0.749858	1.08089	10	0.947257	0.956434	0.873697	11	0.988	0.940663	0.993173	5	1.22742	0.488886	1.18928	3	0.955759	0.949131	1.04686	5	0.193655	10	0.34727	0.986301	0.990946	10	0.430721	0.953352	1.09637	10	0.650929	0.526639	1.32267	11	0.218075	0.790781	0.902046	5	0.314594	0.928927	0.926271	3
mmu-miR-463-5p	5	0	9	0		1	10	0		1	10	0		1	11	0		1	5	0		1	3	0		1	5	0	10	0		1	10	0		1	10	0		1	11	0		1	5	0		1	3
mmu-miR-465a-3p	5	0	9	0.036424	0.468075	0.882489	10	0.0832297	0.348077	0.897081	10	0.0196096	0.397152	0.855673	11	0.136639	0.674099	0.910763	5	0.112359	0.531477	0.931081	3	0.161339	0.875488	0.970089	5	0	10	0.230025	0.751832	0.885979	10	0.0952752	0.655015	0.807805	10	0.213075	0.587276	0.900105	11	0.175476	0.668318	0.841519	5	0.201246	0.742124	0.842905	3
mmu-miR-465b-3p	5	3.70667	9	0.036424	0.468075	0.882489	10	0.0832297	0.348077	0.897081	10	0.0196096	0.397152	0.855673	11	0.136639	0.674099	0.910763	5	0.112359	0.531477	0.931081	3	0.161339	0.875488	0.970089	5	2.90589	10	0.230025	0.751832	0.885979	10	0.0952752	0.655015	0.807805	10	0.213075	0.587276	0.900105	11	0.175476	0.668318	0.841519	5	0.201246	0.742124	0.842905	3
mmu-miR-465b-5p	5	13.1819	9	0.0096647		1	10	0		1	10	0		1	11	0		1	5	0		1	3	0.0209704		1	5	12.6219	10	0		1	10	0.0120327		1	10	0		1	11	0.0127265		1	5	0		1	3
mmu-miR-465c-3p	5	0.168728	9	0.0267593	0.453598	0.870745	10	0.0832297	0.348077	0.897081	10	0.0196096	0.397152	0.855673	11	0.136639	0.674099	0.910763	5	0.104462	0.523587	0.909667	3	0.161339	0.875488	0.970089	5	0.539437	10	0.230025	0.751832	0.885979	10	0.0952752	0.655015	0.807805	10	0.213075	0.587276	0.900105	11	0.175476	0.668318	0.841519	5	0.201246	0.742124	0.842905	3
mmu-miR-465d-3p	5	0.119546	9	0		1	10	0		1	10	0		1	11	0		1	5	0		1	3	0		1	5	0.0264733	10	0		1	10	0		1	10	0		1	11	0		1	5	0		1	3
mmu-miR-466a-5p	5	0.0421135	9	0.234537	0.744228	1.05308	10	0.23886	0.801979	1.10421	10	0.141879	0.888732	1.00417	11	0.247874	0.772206	1.04229	5	0.189949	0.968678	1.0294	3	0.322914	0.851216	1.00531	5	0	10	0.216755	0.917076	0.997594	10	0.0919202	0.564011	0.878404	10	0.31938	0.90044	1.04742	11	0.188212	0.81774	0.930851	5	0.0768407	0.264996	0.878049	3
mmu-miR-466f-3p	5	0.0944717	9	0.682718	0.914663	0.855309	10	0.55253	0.371237	0.805267	10	0.720682	0.845847	0.927942	11	0.682251	0.757039	0.894318	5	0.539355	0.382193	0.828944	3	0.697658	0.772018	0.936727	5	0.202138	10	0.438723	0.977656	1.02023	10	0.49724	0.822648	1.06664	10	0.539018	0.665457	1.03634	11	0.454928	0.91253	1.01041	5	0.389618	0.954904	0.979579	3
mmu-miR-466g	5	0.102999	9	0.316814	0.967907	0.990456	10	0.281475	0.753623	0.996553	10	0.192413	0.812689	0.935049	11	0.251798	0.789207	0.981861	5	0.20246	0.469214	0.953944	3	0.425468	0.871605	1.07026	5	0.134084	10	0.0753352	0.637136	0.9151	10	0.0971809	0.861151	0.869924	10	0.178257	0.954894	0.9438	11	0.160908	0.940667	0.968391	5	0.0999385	0.712449	0.947273	3
mmu-miR-466h-3p	5	0.346614	9	0.419999	0.669872	0.832099	10	0.432961	0.384494	0.801835	10	0.509955	0.828843	0.814268	11	0.470128	0.664016	0.825639	5	0.443946	0.589787	0.780116	3	0.513443	0.772018	0.878862	5	0.350108	10	0.462086	0.645254	0.861034	10	0.449352	0.81181	0.827916	10	0.502032	0.614403	0.908054	11	0.37698	0.402345	0.784779	5	0.441161	0.770395	0.823678	3
mmu-miR-466i-3p	5	1.98171	9	0.387831	0.951625	0.988792	10	0.410523	0.991981	0.996276	10	0.323868	0.904765	1.05059	11	0.430798	0.981418	1.0396	5	0.208878	0.563954	0.862821	3	0.407375	0.984491	1.02929	5	1.78516	10	0.13709	0.960784	0.976053	10	0.209906	0.896786	1.01853	10	0.217651	0.82649	0.972993	11	0.144008	0.965319	0.964936	5	0.19776	0.93036	1.04937	3
mmu-miR-466i-5p	5	14.6461	9	2.73318	0.954341	1.04388	10	2.65682	0.823629	1.04494	10	2.80774	0.95868	1.09606	11	2.70361	0.966852	0.935438	5	2.66392	0.852982	1.0391	3	2.71372	0.938065	0.950556	5	14.8823	10	3.43251	0.921104	1.0885	10	3.12425	0.822648	0.941872	10	3.09216	0.526639	0.936694	11	3.11401	0.82917	0.87171	5	3.24854	0.913631	0.98304	3
mmu-miR-466j	5	0.632521	9	0.380517	0.972841	0.97335	10	0.281684	0.603552	0.911145	10	0.214495	0.785136	0.844052	11	0.22464	0.533531	0.869449	5	0.173047	0.436957	0.833248	3	0.188488	0.628836	0.83612	5	0.501952	10	0.131873	0.986301	0.999331	10	0.101426	0.97246	0.987796	10	0.0377145	0.63494	0.949997	11	0.109662	0.943194	1.01462	5	0.228413	0.902378	1.07016	3
mmu-miR-466m-3p	5	9.78121	9	0.0300114	0.914663	0.974194	10	0		0.959539	10	0.0643422	0.956434	0.994149	11	0.0686065	0.951506	0.997891	5	0.0503613	0.968062	0.989813	3	0.143568	0.305126	1.05563	5	7.32027	10	0.0949551	0.932282	0.970595	10	0.0313852	0.844996	0.930438	10	0		0.930438	11	0.035452	0.789521	0.930438	5	0.0273037	0.742124	0.930438	3
mmu-miR-466n-3p	5	2.90047	9	0.0642252	0.938828	0.956609	10	0.0692984	0.793823	0.975083	10	0.047793	0.812689	0.984205	11	0.0312588	0.446411	0.95581	5	0.040249	0.501595	0.969711	3	0.0606827	0.863827	0.979194	5	2.28182	10	0.0285119	0.73876	0.946898	10	0		0.946898	10	0.02959	0.567548	0.946898	11	0.0124073	0.668318	0.946898	5	0.0393171	0.753033	0.946898	3
mmu-miR-466p-5p	5	0.1605	9	0.367759	0.951625	1.03846	10	0.285457	0.783002	0.952563	10	0.237483	0.85251	0.93001	11	0.305229	0.926875	0.997976	5	0.385587	0.901351	1.07941	3	0.389099	0.928263	1.0307	5	0.0264733	10	0.227274	0.868323	0.904268	10	0.223719	0.855766	0.868911	10	0.245877	0.816237	0.884706	11	0.208859	0.81774	0.835848	5	0.0882841	0.480242	0.811327	3
mmu-miR-466q	5	0.856017	9	0.0757221	0.954341	0.98917	10	0.142715	0.684296	1.02754	10	0.128089	0.904765	1.02488	11	0.12686	0.905172	1.01453	5	0.0554555	0.877617	0.964391	3	0.125869	0.875488	1.03069	5	1.12793	10	0.0716059	0.977656	0.949997	10	0.0654742	0.966328	1.00512	10	0.08168	0.952991	1.0206	11	0.0501262	0.890265	0.972033	5	0.266015	0.587011	1.11021	3
mmu-miR-467c-3p	5	0.185948	9	0.0858776	0.966641	0.989565	10	0.063201	0.844993	0.924142	10	0.0618361	0.85481	0.971603	11	0.08374	0.959918	0.969948	5	0.0798756	0.929446	0.967775	3	0.0721447	0.917338	0.985842	5	0.261403	10	0.0394796	0.839012	0.969896	10	0.0151096	0.844996	0.931064	10	0.0628099	0.903837	0.931064	11	0		0.931064	5	0.0825553	0.985286	0.931064	3
mmu-miR-467e-3p	5	0.544967	9	0.374544	0.978695	0.987399	10	0.126521	0.31522	0.797566	10	0.28056	0.852184	0.92233	11	0.324593	0.940663	0.901765	5	0.257044	0.707195	0.928813	3	0.320341	0.929183	1.01135	5	0.447109	10	0.112356	0.833903	0.947978	10	0.0461294	0.81181	0.867508	10	0.167975	0.884957	0.95553	11	0.0643692	0.745872	0.867508	5	0.162365	0.93036	0.944642	3
mmu-miR-467h	5	0.0526591	9	0.260374	0.890143	0.968285	10	0.192173	0.387472	0.928243	10	0.171561	0.607736	0.90852	11	0.275162	0.862192	1.00315	5	0.215253	0.603127	0.979621	3	0.358284	0.954373	1.04348	5	0	10	0.0370637	0.546918	0.967803	10	0.10502	0.97246	0.984283	10	0.0659481	0.726091	0.929054	11	0.123266	0.985821	1.02645	5	0.0244809	0.436521	0.929054	3
mmu-miR-470-5p	5	0.0494895	9	0		1	10	0		1	10	0		1	11	0.011037		1	5	0		1	3	0		1	5	0.105329	10	0		1	10	0		1	10	0		1	11	0.0100768	0.976883	1	5	0		1	3
mmu-miR-483-3p	5	0.0300175	9	0.737503	0.964604	0.983358	10	0.762141	0.881306	0.971765	10	0.879366	0.863743	1.00179	11	0.663373	0.937939	0.922799	5	0.7367	0.977601	0.920707	3	0.949157	0.730311	1.09782	5	0	10	1.03092	0.71484	1.43901	10	1.1569	0.81181	1.48633	10	0.956102	0.648811	1.25726	11	0.870176	0.885323	1.24059	5	1.35413	0.267299	1.67462	3
mmu-miR-483-5p	5	0.183492	9	1.06189	0.951625	0.846775	10	1.03234	0.865463	0.818726	10	1.71482	0.845847	1.06847	11	1.14775	0.981418	0.915921	5	0.985918	0.869326	0.805274	3	1.19778	0.91414	0.990609	5	0.465397	10	1.80917	0.751832	1.22227	10	1.46284	0.969025	0.950862	10	1.99422	0.544592	1.48713	11	1.42501	0.940667	0.938998	5	2.24867	0.686741	2.15961	3
mmu-miR-484	5	0.124734	9	5.61647	0.914663	0.909351	10	5.38511	0.302545	0.712855	10	5.53025	0.828843	0.833157	11	5.52592	0.577486	0.831946	5	5.54221	0.838636	1.00571	3	5.49806	0.764234	0.903136	5	0	10	5.33559	0.835277	0.730327	10	5.19387	0.822648	0.769023	10	5.14878	0.614148	0.762927	11	5.38084	0.890265	0.896862	5	5.32807	0.835575	0.846491	3
mmu-miR-485-3p	5	0.115742	9	3.35675	0.937522	1.07088	10	2.79977	0.325402	0.743236	10	2.929	0.812689	0.794249	11	3.25934	0.982649	1.02812	5	3.3524	0.908747	0.979546	3	3.27479	0.973409	0.967509	5	0.0383571	10	3.78223	0.986301	0.903812	10	3.59716	0.896786	0.824614	10	3.41139	0.712784	0.926372	11	3.71996	0.940667	0.970391	5	3.7519	0.942531	0.981273	3
mmu-miR-485-5p	5	0.0697703	9	5.23946	0.974428	1.09996	10	5.14033	0.88921	1.07446	10	4.90675	0.850244	0.76379	11	5.34224	0.929673	1.21075	5	5.30783	0.948168	1.45037	3	5.45851	0.78251	1.30733	5	0	10	7.48128	0.962517	1.08366	10	7.46808	0.97246	1.0319	10	6.98406	0.652138	0.73087	11	7.10089	0.85378	0.79629	5	7.44159	0.954904	1.01873	3
mmu-miR-486a-3p	5	2.18078	9	2.54672	0.59086	1.40983	10	2.54226	0.237739	1.38824	10	2.28681	0.862065	1.16	11	2.41446	0.514198	1.21103	5	2.58587	0.243582	1.29438	3	2.43348	0.485333	1.27518	5	3.77151	10	1.80141	0.740679	1.24042	10	1.7121	0.855766	1.22548	10	2.11907	0.526639	1.55389	11	1.6332	0.875507	1.11176	5	2.06976	0.549989	1.81595	3
mmu-miR-486a-5p	5	0.453493	9	1.04034	0.942659	1.04554	10	1.14269	0.631453	1.12857	10	1.03616	0.956434	1.0084	11	0.847012	0.833445	0.945121	5	1.05324	0.899676	0.99487	3	1.08847	0.890315	1.11798	5	0.772845	10	0.974329	0.839012	1.10298	10	0.666939	0.97246	0.913337	10	0.961022	0.696591	1.09404	11	0.545393	0.885323	0.891701	5	0.877156	0.913631	0.899261	3
mmu-miR-486b-3p	5	3.80142	9	1.04521	0.914663	1.2751	10	1.2876	0.273931	1.42782	10	0.601666	0.863743	0.840326	11	0.86214	0.959918	1.01907	5	1.20533	0.436957	1.26771	3	0.906807	0.871605	1.09782	5	3.84524	10	0.618739	0.963081	1.0557	10	0.466581	0.940716	0.933654	10	1.12445	0.278124	1.52263	11	0.737581	0.790781	1.17434	5	1.06794	0.256614	1.517	3
mmu-miR-486b-5p	5	1.95457	9	1.02698	0.942659	1.03108	10	1.09786	0.714836	1.07797	10	0.996782	0.956434	1.0084	11	0.843076	0.857029	0.945121	5	1.02566	0.913323	0.96974	3	1.08089	0.883658	1.1005	5	2.58099	10	0.956136	0.833903	1.10298	10	0.666939	0.97246	0.913337	10	0.863069	0.766087	1.05925	11	0.545393	0.890265	0.891701	5	0.878199	0.907946	0.899261	3
mmu-miR-487b-3p	5	0.683481	9	9.44023	0.968851	1.01649	10	9.16303	0.545155	0.710657	10	9.31146	0.863743	0.791932	11	9.32601	0.514198	0.932862	5	9.34779	0.727019	0.925152	3	9.35346	0.936248	0.808975	5	0.477143	10	8.93423	0.379952	0.674775	10	9.31982	0.855766	0.772902	10	8.8183	0.526639	0.493798	11	9.3939	0.885323	0.850088	5	9.04974	0.662717	0.787941	3
mmu-miR-487b-5p	5	9.91963	9	1.29004	0.937522	0.985184	10	1.11485	0.531621	0.910111	10	1.14639	0.927537	0.964465	11	1.19989	0.986999	0.973724	5	1.12162	0.829383	0.938007	3	0.982764	0.485333	0.836364	5	8.60761	10	1.39243	0.926743	0.782331	10	1.76977	0.924106	0.952813	10	1.5958	0.986641	0.876535	11	1.73925	0.940667	1.0259	5	1.29178	0.866846	0.746401	3
mmu-miR-488-3p	5	13.0711	9	4.55753	0.951625	1.04742	10	4.52404	0.977849	1.06779	10	4.40643	0.927547	0.977794	11	4.89321	0.514198	1.38833	5	4.96132	0.386673	1.43229	3	4.91131	0.510603	1.36847	5	4.63723	10	4.02548	0.92195	1.13701	10	3.90012	0.97246	0.855799	10	3.69511	0.808656	0.859031	11	3.9704	0.875507	1.0065	5	4.13433	0.754809	1.15351	3
mmu-miR-489-3p	5	4.66355	9	0.0424145	0.914663	1.01983	10	0.0221066	0.758401	1	10	0.0259062	0.904765	1	11	0.057405	0.731131	1.01783	5	0.0133112	0.9571	1	3	0		1	5	6.21928	10	0.0669947	0.850673	1.04638	10	0.0346899	0.985985	1	10	0.147081	0.62368	1.10799	11	0.0445614	0.943194	1	5	0.0233593	0.954904	1	3
mmu-miR-490-3p	5	0.700639	9	6.54939	0.954341	0.821513	10	6.74955	0.758229	1.00832	10	6.93035	0.812689	1.09308	11	6.21835	0.905172	0.640353	5	6.23159	0.793644	0.726175	3	6.50276	0.98561	0.959159	5	0.610801	10	5.26395	0.986301	0.995742	10	5.17114	0.985118	1.07004	10	5.44325	0.816237	1.21322	11	5.22389	0.992512	1.20732	5	5.39519	0.918018	1.22364	3
mmu-miR-490-5p	5	0.0801072	9	7.50654	0.951625	0.970982	10	7.89024	0.439041	1.44968	10	7.42992	0.863743	1.06907	11	7.32253	0.719198	0.979403	5	7.53854	0.977601	1.07216	3	7.60185	0.965921	1.04393	5	0	10	6.12774	0.645254	1.20985	10	6.05507	0.553722	1.32767	10	6.38289	0.382936	1.89317	11	5.96086	0.401628	1.35957	5	6.18043	0.480242	1.48962	3
mmu-miR-491-3p	5	0	9	0.469133	0.968851	1.0464	10	0.561107	0.830513	1.16562	10	0.294224	0.828843	0.967045	11	0.56225	0.938566	1.20158	5	0.549087	0.901351	1.15767	3	0.249296	0.639862	0.952516	5	0	10	0.586161	0.977656	1.02705	10	0.592008	0.97246	0.975352	10	0.301013	0.526639	0.779119	11	0.680116	0.943194	1.03659	5	0.412593	0.748707	0.829831	3
mmu-miR-491-5p	5	0.0598112	9	1.7981	0.983343	1.08371	10	2.19076	0.348077	1.52233	10	2.02867	0.919208	1.12121	11	1.90856	0.938566	1.23556	5	1.80226	0.997694	1.05648	3	1.96879	0.805522	1.28801	5	0	10	2.72606	0.737848	1.20503	10	2.56729	0.889593	1.07046	10	2.97394	0.526639	1.13827	11	2.50092	0.945868	1.08683	5	2.58054	0.919552	1.21625	3
mmu-miR-493-3p	5	4.52686	9	1.07195	0.914663	0.948135	10	1.05196	0.758401	1.03329	10	0.900061	0.845847	0.893599	11	1.10118	0.905172	0.936857	5	1.03864	0.673154	0.912535	3	0.880242	0.764234	0.805779	5	0.418477	10	1.11547	0.96573	1.03152	10	1.3745	0.896786	1.10862	10	0.910672	0.526639	0.819559	11	1.12715	0.940667	0.903479	5	0.861936	0.523881	0.816777	3
mmu-miR-493-5p	5	6.98525	9	1.78591	0.944315	0.978061	10	1.51135	0.590103	0.808912	10	1.68374	0.956349	0.819212	11	1.91988	0.610191	1.01293	5	1.70937	0.985038	0.976193	3	1.9402	0.429029	1.10683	5	8.30382	10	2.23488	0.73876	0.732512	10	2.61858	0.97246	0.938909	10	2.06339	0.530504	0.56794	11	2.44632	0.668318	0.872642	5	2.43306	0.838208	0.871793	3
mmu-miR-494-3p	5	0.148807	9	0.0550095	0.942941	0.995802	10	0.0729191	0.992449	1.03478	10	0.00938526	0.827205	0.959539	11	0.0460316	0.927777	0.98041	5	0.0507003	0.899676	0.990377	3	0.0542587	0.929183	0.99157	5	0.172557	10	0.0459519	0.364844	0.842526	10	0.0398592	0.187252	0.842526	10	0.0737929	0.306053	0.905142	11	0.0738375	0.174053	0.862069	5	0.072716	0.436521	0.842526	3
mmu-miR-495-3p	5	0.0226415	9	4.33893	0.942659	1.02423	10	4.15411	0.608337	0.887273	10	4.41629	0.977789	1.16611	11	4.44893	0.981418	1.04319	5	4.32313	0.890445	1.03434	3	4.53147	0.917338	1.2469	5	0	10	4.17283	0.436212	0.764346	10	4.44295	0.93675	0.926258	10	3.9202	0.566017	0.726144	11	4.48192	0.940667	1.04187	5	4.23564	0.682175	0.850396	3
mmu-miR-495-5p	5	4.23842	9	3.82924	0.890143	0.901133	10	3.72513	0.302545	0.829741	10	3.86864	0.833333	0.934244	11	3.67068	0.263978	0.789839	5	3.86686	0.603127	0.898318	3	4.0428	0.984491	0.9435	5	4.09831	10	4.56763	0.737848	0.826777	10	4.92489	0.97246	1.05393	10	4.6155	0.672235	0.725508	11	4.87042	0.940667	0.935711	5	4.63563	0.717622	0.811596	3
mmu-miR-496a-3p	5	3.56666	9	3.27216	0.935939	1.00821	10	3.31841	0.866511	1.08108	10	3.18871	0.845847	0.977716	11	3.47765	0.958093	1.22139	5	3.4811	0.934355	1.11564	3	3.63597	0.772018	1.29986	5	3.99921	10	3.81847	0.921974	1.02564	10	3.85466	0.97246	0.935043	10	3.5847	0.704471	0.915866	11	3.85531	0.940667	0.998735	5	3.844	0.925966	0.941773	3
mmu-miR-496a-5p	5	1.63819	9	1.50125	0.924419	1.09913	10	1.29247	0.662537	0.902535	10	1.42621	0.993878	1.00678	11	1.34466	0.916378	1.02778	5	1.55371	0.730701	1.1644	3	1.4855	0.928263	1.12826	5	2.44977	10	2.42255	0.630683	0.778864	10	2.658	0.877164	0.915584	10	2.36661	0.538108	0.708103	11	2.6466	0.81774	0.867311	5	2.53763	0.60228	0.804059	3
mmu-miR-497a-3p	5	0.0598112	9	1.80487	0.944315	0.83673	10	2.31705	0.384494	1.35206	10	2.06931	0.863743	1.12772	11	1.78264	0.92882	0.951438	5	1.91579	0.984316	0.915797	3	2.11262	0.817919	1.31322	5	0	10	2.12545	0.986301	0.969844	10	1.95623	0.965869	0.902958	10	2.23214	0.82649	1.13642	11	1.98044	0.953523	0.927896	5	2.01935	0.954904	1.02936	3
mmu-miR-497a-5p	5	5.81425	9	8.97502	0.944315	1.07564	10	8.70648	0.384494	0.83055	10	8.90547	0.956434	1.04833	11	8.95753	0.981418	1.02843	5	8.96899	0.958506	1.07902	3	9.10609	0.608319	1.17786	5	4.27565	10	8.52143	0.997305	1.02246	10	8.69423	0.855766	1.17901	10	8.34523	0.771785	0.908059	11	8.55195	0.978308	1.05641	5	8.68079	0.808336	1.12778	3
mmu-miR-499-3p	5	0.0897743	9	0.0247649	0.957428	1	10	0.0333317	0.823355	1	10	0.0132437	0.955086	1	11	0.0304974	0.959918	1	5	0.00912737	0.869326	1	3	0.0458982	0.90705	1	5	0.191907	10	0.0548579	0.947906	0.946898	10	0.0271423	0.855766	0.946898	10	0.155051	0.768177	1.06204	11	0.0858928	0.999132	0.946898	5	0.0533395	0.913631	0.946898	3
mmu-miR-499-5p	5	0.0982752	9	0.345578	0.914663	0.881439	10	0.467532	0.86451	0.988793	10	0.322225	0.855792	0.892835	11	0.516324	0.809363	1.06194	5	0.555269	0.603127	1.08803	3	0.525894	0.800591	1.0542	5	0.0316059	10	0.353361	0.73876	0.857627	10	0.512332	0.940716	0.932716	10	0.61496	0.952991	0.826439	11	0.405078	0.611976	0.841815	5	0.227775	0.264996	0.784126	3
mmu-miR-500-3p	5	0.0944717	9	7.31567	0.967907	0.957175	10	7.94104	0.273931	1.6531	10	7.28782	0.956434	0.863631	11	7.22346	0.905172	0.988541	5	7.39961	0.977601	1.1206	3	7.15683	0.883752	1.10186	5	0.190556	10	7.48221	0.839012	1.06652	10	6.86662	0.887902	0.895266	10	8.34157	0.526639	2.65045	11	7.33775	0.701819	1.17912	5	7.39661	0.865224	1.20819	3
mmu-miR-500-5p	5	0.0711453	9	0.266224	0.950278	0.960028	10	0.427861	0.576241	1.01856	10	0.270642	0.956434	1.01181	11	0.315671	0.956872	1.01733	5	0.297029	0.977601	0.997679	3	0.309008	0.929183	1.00966	5	0.181646	10	0.254206	0.917076	0.967108	10	0.239713	0.855766	0.979272	10	0.256196	0.882889	0.916096	11	0.239506	0.91253	0.940539	5	0.326253	0.954904	1.07361	3
mmu-miR-501-3p	5	0	9	6.03002	0.937522	0.731514	10	6.40536	0.672119	0.980842	10	6.2849	0.955645	0.730296	11	5.8667	0.572932	0.655911	5	6.0553	0.890445	0.814529	3	5.86977	0.663708	0.704468	5	0.0903663	10	6.28502	0.840262	1.25363	10	5.95578	0.941642	1.06081	10	6.97896	0.526639	2.09496	11	5.79586	0.874314	0.90389	5	6.13094	0.905882	1.0964	3
mmu-miR-501-5p	5	1.02592	9	3.38938	0.516427	0.902478	10	3.58516	0.872018	1.08589	10	3.38103	0.607736	0.917793	11	3.49165	0.846481	0.954525	5	3.49069	0.919061	0.990514	3	3.63188	0.795434	1.0859	5	1.58129	10	3.27359	0.839012	0.98615	10	3.48312	0.998938	1.18247	10	3.41488	0.919776	1.05129	11	3.36257	0.930433	0.974951	5	3.39464	0.918714	0.95253	3
mmu-miR-504-3p	5	0.417525	9	0.132387	0.942659	1.0154	10	0.1966	0.505598	1.03758	10	0.209753	0.863943	0.984205	11	0.12232	0.929673	1.03676	5	0.11486	0.933583	1.0229	3	0.0761436	0.933556	0.971432	5	0.404566	10	0.355876	0.986301	1.0338	10	0.332647	0.97246	1.05467	10	0.397642	0.965201	1.1162	11	0.24684	0.877748	0.993223	5	0.471948	0.925966	1.27508	3
mmu-miR-504-5p	5	0.0493276	9	0.0498635	0.914663	1.00166	10	0.051805	0.705742	1.00346	10	0.0144505	0.812689	0.967406	11	0.0803709	0.940663	1.03504	5	0.0657345	0.852982	1.01308	3	0.134358	0.936248	1.09658	5	0	10	0.0914292	0.73876	0.881602	10	0.216391	0.991191	1.02192	10	0.0405484	0.526639	0.842526	11	0.119579	0.758606	0.918118	5	0.191428	0.934859	0.992524	3
mmu-miR-505-3p	5	0.0675456	9	1.23316	0.914663	0.977937	10	1.04275	0.393668	0.794191	10	0.841819	0.607736	0.854378	11	1.28982	0.905172	1.05717	5	1.08679	0.531477	0.8209	3	1.20659	0.772018	0.923736	5	0.0650038	10	1.0209	0.833903	0.974223	10	1.13744	0.97246	1.1851	10	0.899963	0.63382	0.837353	11	1.05514	0.885323	0.98246	5	1.11158	0.918018	1.04234	3
mmu-miR-505-5p	5	0	9	1.91496	0.891597	0.907148	10	1.64168	0.349762	0.663493	10	1.97416	0.925591	1.03607	11	1.89732	0.795775	0.954353	5	1.79959	0.603127	0.883203	3	1.73106	0.639862	0.875181	5	0.140095	10	2.6259	0.870044	0.912741	10	2.91204	0.855766	1.15022	10	2.34115	0.587276	0.82478	11	2.6153	0.839972	0.889275	5	2.5532	0.838208	0.920533	3
mmu-miR-5099	5	3.59116	9	4.41167	0.914663	0.9825	10	4.45491	0.807594	0.955764	10	4.49945	0.954769	0.916428	11	4.84608	0.731131	1.16582	5	4.58188	0.997274	1.14617	3	5.24791	0.557181	1.67155	5	5.92567	10	4.72936	0.981575	0.912755	10	4.31064	0.844996	0.702016	10	5.09456	0.529272	1.55637	11	5.02004	0.668318	1.24463	5	4.87422	0.842775	1.19877	3
mmu-miR-5101	5	6.44403	9	0.0890613	0.942659	1.01349	10	0.110116	0.672119	1.10375	10	0.161347	0.806869	1.14091	11	0.116601	0.624647	1.09094	5	0.130904	0.681211	1.04721	3	0.114306	0.817919	1.04164	5	7.71898	10	0.0255955	0.926743	0.963966	10	0.0166622	0.855766	0.963966	10	0.0566291	0.933523	0.963966	11	0.0793773	0.940667	0.963966	5	0.0409942	0.962333	0.963966	3
mmu-miR-5103	5	0.933511	9	0.0766251	0.914663	1.05073	10	0.024732	0.883346	1	10	0.0565285	0.953538	1	11	0.0375279	0.99234	1.01783	5	0.00896297	0.786658	1	3	0		1	5	0.562132	10	0.0340166	0.893929	1	10	0.0617728	0.97246	1	10	0.275575	0.655345	1.21599	11	0.169568	0.885323	1.14322	5	0.192979	0.838208	1.13353	3
mmu-miR-5106	5	0.0552732	9	0.0267593	0.942659	0.990512	10	0.0580723	0.846931	1.02047	10	0.220713	0.862065	1.00555	11	0.087518	0.905172	0.994539	5	0.032271	0.9571	0.973367	3	0.0196183	0.871605	0.973367	5	0.134084	10	0.186925	0.984979	1.06061	10	0.0999214	0.896786	0.985092	10	0.0531084	0.555557	0.931064	11	0.147583	0.978308	0.990961	5	0.0908379	0.850481	0.972504	3
mmu-miR-5108	5	0.852786	9	0		1	10	0		1	10	0.0144505		1	11	0		1	5	0		1	3	0		1	5	2.14089	10	0.0470071	0.986301	1	10	0.0151096	0.916702	1	10	0.167655	0.803223	1	11	0		1	5	0		1	3
mmu-miR-511-3p	5	4.22999	9	0.767508	0.890143	0.854848	10	1.04824	0.825329	1.08248	10	0.816653	0.927345	0.878578	11	0.890568	0.940663	0.931508	5	0.85167	0.838636	0.905324	3	0.953956	0.992921	0.872884	5	4.75444	10	0.44116	0.372319	1.1474	10	0.345234	0.668222	1.11297	10	0.710333	0.526639	1.36694	11	0.328266	0.214956	1.11574	5	0.43956	0.60228	1.13901	3
mmu-miR-5110	5	0.048121	9	0.0096647	0.942659	1	10	0.0105569	0.857422	1	10	0.298503	0.862065	1	11	0.00849933	0.92882	1	5	0		1	3	0		1	5	0.0686084	10	0.0340166	0.977656	1	10	0.0151096	0.97246	1	10	0.01703	0.952991	1	11	0		1	5	0.0496146	0.882416	1	3
mmu-miR-5113	5	0.25206	9	2.84756	0.890143	0.93982	10	2.22884	0.248196	0.515624	10	2.7945	0.707961	0.921182	11	2.69524	0.446411	0.875634	5	2.73931	0.506438	0.910367	3	2.61559	0.730311	0.77756	5	0.203045	10	2.93332	0.92195	1.07901	10	2.91457	0.896786	0.9655	10	2.627	0.575118	0.672088	11	2.72876	0.68343	0.85261	5	2.78275	0.790396	0.833071	3
mmu-miR-5114	5	0.771976	9	0.606522	0.948566	1.01748	10	0.998121	0.460955	1.2166	10	0.593475	0.951694	1.02249	11	0.861406	0.797232	1.1662	5	0.756709	0.917852	1.09944	3	0.724023	0.937923	1.0561	5	1.34973	10	0.735331	0.821589	1.13148	10	0.576359	0.991191	0.888841	10	0.653003	0.83384	1.07968	11	0.554316	0.980683	0.892017	5	0.588826	0.99071	0.967219	3
mmu-miR-5116	5	0.520371	9	0.172741	0.942659	1.05617	10	0.262186	0.531621	1.08321	10	0.283342	0.862065	1.0683	11	0.290837	0.479285	1.12902	5	0.285421	0.503357	1.17913	3	0.51374	0.48217	1.39544	5	0.0727577	10	0.116805	0.981575	0.969896	10	0.101645	0.989618	0.96811	10	0.0235184	0.526639	0.931064	11	0.109988	0.980683	0.980365	5	0.0125649	0.264996	0.931064	3
mmu-miR-5119	5	0.128292	9	0		1	10	0.0136355	0.922476	1	10	0.379338	0.850244	1.03607	11	0.0103481	0.99234	1	5	0		1	3	0.0405887	0.772018	1.04164	5	0.103675	10	0.0900381	0.929073	1	10	0.162466	0.848267	1.11606	10	0.12043	0.566815	1.08492	11	0.026512	0.940667	1	5	0.106028	0.838208	1.08891	3
mmu-miR-5121	5	0.0559215	9	0.774645	0.942659	1.18495	10	0.58262	0.758401	0.918791	10	0.578783	0.863743	0.973473	11	0.626808	0.933756	0.939716	5	0.690701	0.977601	1.03853	3	0.884044	0.764234	1.2233	5	0.195496	10	0.534408	0.932282	0.922388	10	0.639445	0.975026	1.03905	10	0.924744	0.704471	1.37899	11	0.710489	0.973043	1.14172	5	0.356457	0.662717	0.899973	3
mmu-miR-5122	5	0.10384	9	0.426393	0.977155	1.03004	10	0.525565	0.783002	1.04937	10	0.413266	0.95868	1.04318	11	0.419051	0.981418	1.01054	5	0.407646	0.953676	1.00942	3	0.361039	0.879795	0.93833	5	0	10	0.626812	0.756232	1.0896	10	0.273683	0.920167	0.952838	10	0.854863	0.526639	1.47182	11	0.32044	0.978308	0.960854	5	0.512447	0.835575	1.06312	3
mmu-miR-5125	5	4.1285	9	0.20613	0.914663	1.03991	10	0.126111	0.998277	0.999627	10	0.0703869	0.85481	0.971603	11	0.127344	0.998102	0.988634	5	0.147074	0.946404	0.982457	3	0.267184	0.627609	1.13009	5	4.6432	10	0.0398815	0.839012	0.987766	10	0.168125	0.814655	1.06787	10	0.0933689	0.962938	0.946898	11	0.0654595	0.947602	0.968862	5	0.191042	0.835575	1.02674	3
mmu-miR-5126	5	0.205978	9	0.892929	0.798527	1.37326	10	0.611519	0.86663	1.1506	10	1.20599	0.845847	1.13702	11	0.515048	0.981418	1.04814	5	0.720877	0.6816	1.24341	3	0.550737	0.98561	1.12192	5	0.40948	10	1.32719	0.986301	1.12016	10	1.25643	0.988898	1.01844	10	1.46505	0.850793	1.23496	11	1.04112	0.87875	0.952361	5	1.35417	0.968461	0.911964	3
mmu-miR-5128	5	0.116961	9	0.280324	0.954341	0.966283	10	0.203761	0.569015	0.970041	10	0.458779	0.806869	1.08163	11	0.386747	0.473433	1.08938	5	0.395703	0.445556	1.08599	3	0.404548	0.766773	1.15398	5	0.418883	10	0.0657034	0.816308	0.967803	10	0.205719	0.95525	1.02895	10	0.0923998	0.816237	0.929054	11	0.128869	0.976883	1.02184	5	0.242035	0.866846	1.01756	3
mmu-miR-5129-3p	5	0.0421135	9	0.975535	0.914663	1.10513	10	0.942975	0.797639	1.09167	10	1.06647	0.833961	1.22547	11	1.02056	0.7273	1.20951	5	0.983036	0.728808	1.19422	3	1.1037	0.642447	1.27874	5	0.254695	10	0.732496	0.751832	1.12327	10	0.741571	0.564011	1.26837	10	0.427608	0.854441	0.992602	11	0.647371	0.665476	1.16405	5	0.769221	0.480242	1.24239	3
mmu-miR-5129-5p	5	0.0477512	9	1.00653	0.917797	1.14643	10	0.651618	0.292992	0.859297	10	1.02342	0.890535	1.02252	11	0.958573	0.761694	1.05964	5	0.959734	0.559501	1.11914	3	0.782022	0.929183	0.981981	5	0.14199	10	0.797451	0.990524	1.12413	10	0.929693	0.896786	1.1108	10	0.625246	0.732385	0.87313	11	0.71506	0.894981	1.01234	5	0.933152	0.866846	1.07802	3
mmu-miR-5130	5	0.37763	9	0.0365376	0.937522	1	10	0.0727905	0.370778	1.03921	10	0.0132437	0.977789	1	11	0.0212913	0.940663	1	5	0.0133112	0.992903	1	3	0.0209704	0.929183	1	5	0.797684	10	0.0904355	0.999113	0.929054	10	0		0.929054	10	0.22862	0.655345	1.09851	11	0.0135475	0.68343	0.929054	5	0.0682251	0.954904	0.929054	3
mmu-miR-5132-3p	5	2.00835	9	0.068537	0.937522	0.987334	10	0.103994	0.984965	1.03791	10	0.0938692	0.958209	1.00882	11	0.0963107	0.98193	1.01301	5	0.043256	0.603127	0.990377	3	0.0953231	0.978964	1.03945	5	0	10	0.0384829	0.945039	1	10	0.0386932	0.940716	1	10	0.096614	0.897835	1.08492	11	0.228512	0.561064	1.17943	5	0.112626	0.93036	1	3
mmu-miR-5132-5p	5	1.53765	9	0.784209	0.942659	0.996777	10	0.822725	0.723619	1.01339	10	0.841523	0.833333	1.02678	11	0.571707	0.514428	0.85547	5	0.833278	0.832737	0.981041	3	0.814746	0.894426	1.04193	5	0.653355	10	0.825886	0.838995	1.22807	10	0.716184	0.924106	1.14175	10	0.964659	0.527626	1.25469	11	0.741639	0.917563	1.07452	5	0.605024	0.983018	1.05862	3
mmu-miR-5134-3p	5	0.285235	9	0.110734	0.924419	1.03502	10	0.0556699	0.961319	0.9691	10	0.065323	0.990923	0.9691	11	0.155866	0.531659	1.08508	5	0.115191	0.838636	1.0914	3	0.173051	0.60359	1.09868	5	0.0906036	10	0.265846	0.821589	1.04917	10	0.176616	0.993099	1.04227	10	0.222287	0.882889	1.11783	11	0.224177	0.920094	1.06748	5	0.300289	0.838208	1.17931	3
mmu-miR-5134-5p	5	8.16079	9	0.235706	0.936803	1.06923	10	0.254636	0.720356	1.05573	10	0.163359	0.950581	0.992731	11	0.350103	0.595302	1.1236	5	0.205238	0.968062	1.07887	3	0.192288	0.98561	1.02866	5	9.6601	10	0.409809	0.976332	1.02023	10	0.390758	0.97246	0.965326	10	0.611217	0.672235	1.11216	11	0.449403	0.984802	1.03914	5	0.430289	0.99441	0.962068	3
mmu-miR-532-3p	5	8.2408	9	2.94154	0.954341	0.924175	10	3.41964	0.51681	1.42703	10	3.03541	0.995544	0.87357	11	2.67296	0.663515	0.855644	5	2.91282	0.908747	0.891316	3	2.80045	0.871156	0.842999	5	9.09492	10	3.62769	0.857309	1.07934	10	3.18858	0.97246	0.973355	10	4.21167	0.622507	3.11394	11	3.52324	0.82917	1.26206	5	3.80135	0.708687	1.54824	3
mmu-miR-532-5p	5	8.34381	9	8.96532	0.964604	1.11088	10	8.88615	0.86663	1.01365	10	8.84748	0.946975	1.04606	11	8.94287	0.981418	0.959934	5	8.97846	0.908521	1.04669	3	9.06235	0.83632	1.01544	5	10.3929	10	8.90449	0.999113	0.860004	10	9.19081	0.81181	1.10712	10	8.80548	0.816237	0.903669	11	8.93674	0.978308	0.968418	5	8.96803	0.914746	0.992859	3
mmu-miR-539-3p	5	0.487395	9	0.0507018	0.890143	0.955448	10	0.0226462	0.27535	0.93687	10	0.0200987	0.519043	0.93687	11	0.0348862	0.514198	0.93687	5	0.0383008	0.534184	0.93687	3	0.110846	0.984491	0.978628	5	0.832706	10	0.0371915	0.81486	0.949997	10	0.0523527	0.896786	0.949997	10	0.134061	0.932098	1.04639	11	0.0346517	0.810859	0.970114	5	0.122776	0.969269	1.0405	3
mmu-miR-539-5p	5	0.248501	9	0.860996	0.914663	0.906938	10	0.854944	0.60997	0.925609	10	0.96337	0.993663	0.909668	11	0.937837	0.966852	0.929954	5	1.02229	0.901351	1.1601	3	0.875902	0.890315	0.866509	5	0.39795	10	0.582238	0.945039	0.97408	10	0.648835	0.980126	0.948342	10	0.683578	0.954894	0.904561	11	0.714969	0.940667	1.00692	5	0.618537	0.93036	0.947341	3
mmu-miR-540-3p	5	0.203794	9	4.45602	0.917797	0.824674	10	4.81338	0.240494	1.15429	10	4.41475	0.607736	0.909781	11	4.22967	0.0327633	0.753348	5	4.28479	0.395202	0.790296	3	4.17845	0.557181	0.731782	5	0	10	5.79236	0.893929	0.865258	10	5.80712	0.887902	0.943977	10	6.30752	0.749824	0.939774	11	5.62389	0.668318	0.807701	5	5.81215	0.866846	0.80749	3
mmu-miR-540-5p	5	0.0598112	9	2.54859	0.934959	0.890327	10	2.17104	0.317253	0.582801	10	2.43009	0.744119	0.82213	11	2.50659	0.531261	0.783314	5	2.3201	0.529421	0.793015	3	2.45981	0.557181	0.751249	5	0	10	4.48177	0.62893	0.647289	10	4.58165	0.743792	0.732293	10	4.42731	0.526639	0.579562	11	4.4878	0.31907	0.687868	5	4.57947	0.436521	0.739238	3
mmu-miR-541-3p	5	0.256534	9	0.653059	0.440388	0.756513	10	0.683795	0.273931	0.768235	10	0.766124	0.850244	0.958101	11	0.8925	0.699127	0.941233	5	0.792699	0.527563	0.905816	3	0.846086	0.786479	0.946955	5	0.543661	10	1.27537	0.73876	0.783469	10	1.38786	0.855766	0.83228	10	1.47134	0.82649	0.85666	11	1.30376	0.725455	0.701455	5	1.33742	0.755905	0.815138	3
mmu-miR-541-5p	5	7.44206	9	9.10117	0.914663	0.881453	10	8.8906	0.399427	0.672677	10	8.97094	0.812689	0.713312	11	9.17739	0.940663	0.819861	5	8.98765	0.603127	0.733305	3	9.08593	0.772018	0.882345	5	6.26285	10	9.99998	0.514548	0.674875	10	10.2266	0.844996	0.81332	10	9.7911	0.526639	0.502759	11	10.1846	0.668318	0.705445	5	9.89062	0.467152	0.642723	3
mmu-miR-542-3p	5	6.9269	9	0.347397	0.516427	0.763956	10	0.399723	0.282344	0.824503	10	0.402952	0.510207	0.878281	11	0.377782	0.427241	0.790924	5	0.482077	0.503357	0.866861	3	0.327297	0.449608	0.796951	5	8.33679	10	0.279207	0.960784	1.09319	10	0.229849	0.985118	1.0595	10	0.215256	0.919776	1.0328	11	0.180302	0.896058	0.99887	5	0.232538	0.979107	1.05905	3
mmu-miR-543-3p	5	0.0477512	9	3.09449	0.944315	1.08441	10	2.72448	0.505598	0.770452	10	3.06931	0.956434	1.0183	11	3.15863	0.905172	1.11007	5	2.93375	0.908747	1.00944	3	3.11784	0.917338	1.0381	5	0.0370025	10	3.58523	0.630683	0.814349	10	3.70941	0.855766	0.881785	10	3.31873	0.526639	0.621526	11	3.59052	0.668318	0.847071	5	3.69569	0.858786	0.918895	3
mmu-miR-543-5p	5	2.38176	9	4.66948	0.942941	0.863671	10	4.58317	0.702421	0.938524	10	4.41301	0.707961	0.873061	11	4.5786	0.79044	0.934038	5	4.66273	0.901351	0.938741	3	4.69892	0.929183	0.983345	5	3.02294	10	5.98339	0.785141	0.853676	10	6.1636	0.97246	0.866323	10	5.99371	0.63382	0.714171	11	5.91003	0.708812	0.846218	5	6.05936	0.866846	0.832111	3
mmu-miR-544-3p	5	0.0477512	9	1.65979	0.904099	0.938278	10	2.03612	0.548704	1.16376	10	1.74783	0.925591	0.90305	11	1.86226	0.981418	1.00277	5	1.87864	0.937751	0.95228	3	1.96525	0.86459	1.09875	5	0.0709657	10	2.24031	0.917076	0.966838	10	2.31384	0.982134	1.04331	10	2.19754	0.830778	1.01135	11	2.29449	0.981887	1.02186	5	2.32442	0.988956	0.93627	3
mmu-miR-544-5p	5	9.58045	9	0.175785	0.972841	0.961148	10	0.212201	0.881306	0.991057	10	0.0892986	0.828843	0.903005	11	0.165468	0.981418	0.938952	5	0.192376	0.971854	0.971344	3	0.241828	0.817919	1.00645	5	10.3016	10	0.253432	0.990524	1.03003	10	0.298376	0.93675	1.057	10	0.253581	0.975037	1.02859	11	0.229197	0.985821	0.958011	5	0.174273	0.907946	0.947273	3
mmu-miR-547-3p	5	10.5392	9	0.653876	0.914663	0.996988	10	0.848894	0.878167	0.997903	10	0.635606	0.855792	0.986574	11	0.884136	0.929722	1.15608	5	1.03629	0.687172	1.15237	3	1.03197	0.813813	1.35222	5	12.0361	10	0.46257	0.947906	1.03554	10	0.587233	0.920167	1.05059	10	0.338821	0.680966	1.04643	11	0.461378	0.943194	0.995779	5	0.477139	0.93036	1.03714	3
mmu-miR-551b-3p	5	6.32606	9	6.71108	0.914663	0.951496	10	6.75728	0.674779	1.01551	10	6.75988	0.859773	0.889828	11	6.87583	0.940663	1.03659	5	6.7461	0.802036	0.952642	3	6.85879	0.886443	0.992255	5	6.56072	10	7.2867	0.963081	1.00793	10	7.46063	0.97246	1.05197	10	7.54957	0.822599	1.17148	11	7.66416	0.812484	1.31062	5	7.41122	0.999436	0.934407	3
mmu-miR-551b-5p	5	13.433	9	1.03389	0.948566	1.17906	10	0.792888	0.748197	1.02889	10	0.743805	0.863743	0.996002	11	1.1221	0.900711	1.21318	5	1.2398	0.646365	1.3819	3	1.41485	0.652765	1.61897	5	5.13577	10	1.11726	0.775562	1.23061	10	1.05158	0.93675	1.04337	10	0.830765	0.727606	0.925574	11	1.30168	0.561064	1.41792	5	1.07988	0.914746	1.11362	3
mmu-miR-5615-3p	5	0.805664	9	0.140494	0.890143	0.994981	10	0.272976	0.988603	1.06218	10	0.426988	0.863743	1.16887	11	0.198015	0.884868	1.03615	5	0.236822	0.914073	1.04578	3	0.170432	0.869892	0.98954	5	0.505044	10	0.118968	0.821589	1.05193	10	0.230856	0.659939	1.21505	10	0.11449	0.527626	1.10147	11	0.19645	0.671936	1.10126	5	0.132767	0.842775	1	3
mmu-miR-5616-3p	5	3.30969	9	0.0950416	0.942659	1.0307	10	0.0553101	0.883346	1.00709	10	0.0850573	0.956434	1.01887	11	0.130116	0.792395	1.0294	5	0.0439846	0.881635	0.997568	3	0.0752291	0.98561	1.01229	5	4.4653	10	0.0255955	0.73876	0.946898	10	0.0120327	0.773536	0.946898	10	0.0861686	0.866801	0.946898	11	0.0373997	0.770981	0.946898	5	0.0381713	0.754809	0.946898	3
mmu-miR-5616-5p	5	0.144947	9	0.0811795	0.890143	0.955738	10	0.250611	0.883346	1.09907	10	0.101503	0.845847	0.998431	11	0.127428	0.867818	0.991021	5	0.165877	0.908747	0.966316	3	0.0869626	0.772018	0.994055	5	0.0383571	10	0		1	10	0.158862	0.852909	1.08517	10	0.01703	0.767302	1	11	0.142336	0.770981	1.07576	5	0.0287613	0.93036	1	3
mmu-miR-5617-5p	5	1.29832	9	1.00603	0.951625	1.16357	10	1.15271	0.681432	1.3456	10	0.704559	0.845847	0.915094	11	0.904878	0.981418	1.10575	5	0.989445	0.9601	1.24268	3	0.905498	0.972247	1.14962	5	0.749879	10	0.961748	0.990524	1.03749	10	0.932735	0.987593	0.980511	10	1.31837	0.712784	1.14121	11	0.762028	0.839972	0.886597	5	0.970088	0.969269	0.998372	3
mmu-miR-5620-5p	5	8.45245	9	0.127406	0.744228	1.03771	10	0.14082	0.439041	1.07744	10	0.0272868	0.904765	0.9691	11	0.0855732	0.733301	1.01317	5	0.0813326	0.707195	1.02604	3	0.132749	0.711011	1.09016	5	8.12014	10	0.121562	0.981575	1.02707	10	0.0814772	0.896786	0.970059	10	0.146604	0.962938	1.02484	11	0.161548	0.976883	1.00569	5	0.0782569	0.907946	0.930438	3
mmu-miR-5623-5p	5	0.154251	9	0.13446	0.942659	0.970227	10	0.0779649	0.400251	0.929802	10	0.140411	0.956434	0.97798	11	0.103262	0.79044	0.943984	5	0.109024	0.707195	0.943891	3	0.0953231	0.743418	0.960742	5	0.165837	10	0.15989	0.92195	1.10386	10	0.263463	0.754316	1.17034	10	0.243844	0.538108	1.22296	11	0.176393	0.875507	1.12829	5	0.21171	0.78817	1.17783	3
mmu-miR-5624-3p	5	3.43567	9	0.0854532	0.974428	1.01109	10	0.112764	0.801979	1.01759	10	0.0703869	0.956434	1.01709	11	0.0657212	0.966852	1.00905	5	0.0584801	0.901351	0.998497	3	0.0209704	0.766773	0.967406	5	2.9011	10	0		1	10	0.0162756	0.889593	1	10	0		1	11	0.05648	0.990976	1	5	0.0262553	0.913631	1	3
mmu-miR-5627-3p	5	10.3367	9	0.184514	0.440388	0.911196	10	0.229838	0.60997	0.964204	10	0.286353	0.983033	0.99755	11	0.30105	0.981418	0.988505	5	0.261937	0.901351	0.922257	3	0.21601	0.864819	0.969637	5	10.8558	10	0.101865	0.839012	1.02924	10	0.187927	0.743792	1.10322	10	0.176856	0.526639	1.04639	11	0.116064	0.8655	0.995468	5	0.146568	0.838208	1.03011	3
mmu-miR-5710	5	0	9	0.109444	0.942941	1.04	10	0.0992223	0.978631	0.998726	10	0.0896069	0.977789	0.994149	11	0.0711387	0.933756	1.0071	5	0.0859839	0.977801	1.001	3	0.0568556	0.871578	0.99157	5	0	10	0.139494	0.915204	1.05268	10	0.115822	0.896786	1.04068	10	0.170181	0.732385	1.06177	11	0.0808428	0.981887	0.986325	5	0.079622	0.96819	1.04978	3
mmu-miR-574-3p	5	0.0238481	9	3.21596	0.948971	0.982164	10	3.15835	0.774345	0.920335	10	3.46061	0.904765	1.00474	11	3.23547	0.981418	0.96076	5	3.22485	0.977601	0.963129	3	3.3838	0.797283	1.09316	5	0	10	4.12583	0.986301	0.926636	10	4.26684	0.97246	1.08175	10	3.97883	0.816237	0.728627	11	4.43644	0.894981	1.05524	5	4.19958	0.996371	0.83251	3
mmu-miR-574-5p	5	0.047954	9	3.17868	0.914663	0.872707	10	2.88079	0.302545	0.601826	10	3.26211	0.904765	0.812283	11	3.27096	0.871992	0.84992	5	3.06647	0.527563	0.838814	3	3.15546	0.851216	0.761831	5	0.0264733	10	4.47211	0.932282	0.984057	10	4.32748	0.746606	0.824385	10	4.44732	0.803223	0.96245	11	4.32481	0.668318	0.850686	5	4.38907	0.834477	0.882258	3
mmu-miR-582-3p	5	0	9	0.702802	0.904099	1.15017	10	0.66445	0.788252	1.05002	10	0.586864	0.957792	0.97004	11	0.732472	0.594129	1.1373	5	0.683543	0.8558	1.1395	3	0.831768	0.766773	1.15198	5	0	10	0.823739	0.737848	0.83758	10	0.989156	0.896786	0.959019	10	0.851529	0.749824	0.831652	11	0.870333	0.668318	0.90006	5	0.672977	0.436521	0.695899	3
mmu-miR-582-5p	5	0.661775	9	4.97349	0.937522	0.947802	10	4.88038	0.610523	0.825691	10	5.02018	0.956434	1.00051	11	5.12332	0.940663	1.06114	5	4.94382	0.852982	0.901311	3	5.18273	0.871605	1.11592	5	0.624519	10	5.18938	0.379952	0.610984	10	5.71955	0.896786	0.851755	10	5.27137	0.557937	0.515312	11	5.64621	0.81774	0.710085	5	5.23581	0.390196	0.599393	3
mmu-miR-592-3p	5	0	9	0.336276	0.914663	0.925755	10	0.238829	0.420839	0.941698	10	0.405854	0.956434	0.909582	11	0.294405	0.69492	0.904129	5	0.301365	0.754286	0.901512	3	0.30113	0.869892	0.847738	5	0	10	0.0904893	0.976279	1.02588	10	0.29099	0.855766	1.06787	10	0.10299	0.952991	1.00447	11	0.0901431	0.943194	0.994184	5	0.0902132	0.935703	0.986821	3
mmu-miR-592-5p	5	0.0477512	9	5.87769	0.868207	0.906259	10	5.71372	0.282344	0.878052	10	5.88231	0.852184	0.935987	11	5.8314	0.795775	0.948901	5	5.94832	0.8558	0.957532	3	5.98694	0.925902	0.913509	5	0.114137	10	3.92891	0.721446	0.808905	10	4.28457	0.97246	0.916039	10	3.99719	0.749824	0.804591	11	4.09069	0.878516	0.883478	5	3.87206	0.678738	0.672226	3
mmu-miR-598-3p	5	13.1913	9	5.09039	0.453598	0.733604	10	5.06791	0.237739	0.657539	10	5.16475	0.382045	0.756475	11	5.1633	0.412999	0.797714	5	5.04142	0.243582	0.713726	3	4.98837	0.25058	0.683692	5	14.0274	10	6.56175	0.852686	0.913011	10	6.91317	0.907022	1.12834	10	6.45858	0.680521	0.754546	11	7.01399	0.770981	1.11617	5	6.32323	0.662717	0.714972	3
mmu-miR-598-5p	5	0.323358	9	0.0267593	0.914663	0.984446	10	0.164905	0.655887	1.10785	10	0.0635318	0.956434	1.01284	11	0.0798718	0.99234	1.02486	5	0.0467693	0.887337	0.998497	3	0.0542587	0.925902	0.9997	5	0.114968	10	0.580844	0.915204	0.846426	10	0.438052	0.743792	0.879085	10	0.430881	0.527626	0.809726	11	0.390901	0.31907	0.843506	5	0.511579	0.742124	0.841549	3
mmu-miR-615-3p	5	0	9	0.0547763		1.04248	10	0.0115497		1	10	0.0184748		1	11	0.00849933		1	5	0		1	3	0		1	5	0	10	0.135033		1.08632	10	0.513298		1.47557	10	0.201491		1.18239	11	0.344981		1.28568	5	0.24847		1.16865	3
mmu-miR-6236	5	4.52067	9	0.107449	0.890143	0.868784	10	0.281785	0.872018	1.02015	10	0.215774	0.956434	0.880484	11	0.186001	0.929673	0.932177	5	0.0812538	0.503357	0.874395	3	0.134437	0.789729	0.936305	5	4.61168	10	0.634403	0.976279	1.0416	10	0.949733	0.97246	1.32485	10	1.19547	0.802714	1.57345	11	0.500457	0.894981	1.02908	5	0.719142	0.968461	1.23125	3
mmu-miR-6238	5	0.158682	9	0.268314	0.942659	0.992919	10	0.132129	0.846931	1.00243	10	0.112762	0.863743	1.02831	11	0.125516	0.92882	0.966843	5	0.262391	0.890445	1.01492	3	0.108765	0.884645	0.948683	5	0.114968	10	0.938699	0.75846	0.483081	10	1.64027	0.97246	1.35681	10	1.51783	0.954894	0.873619	11	0.734958	0.668318	0.450852	5	1.08437	0.866846	0.557941	3
mmu-miR-6239	5	13.2615	9	0.158768	0.942659	0.953719	10	0.253977	0.490434	1.02149	10	0.229592	0.946975	0.943733	11	0.419196	0.427241	1.14199	5	0.225286	0.815905	1.00667	3	0.249159	0.894426	0.962734	5	11.4371	10	0.496537	0.989072	0.953878	10	0.363581	0.896786	0.868221	10	0.41086	0.883434	0.890995	11	0.408504	0.940667	0.921323	5	0.637371	0.881073	0.972494	3
mmu-miR-6240	5	0.159813	9	0.891029	0.914663	1.1269	10	0.516696	0.758401	1.10286	10	0.173117	0.828843	0.935093	11	0.474663	0.905172	1.23093	5	0.81503	0.684199	1.28682	3	0.501786	0.871605	1.06659	5	0	10	2.76038	0.986301	0.607909	10	3.73489	0.896786	1.91858	10	2.88856	0.988511	0.861137	11	1.91825	0.790781	0.258373	5	2.68047	0.954904	0.460846	3
mmu-miR-6395	5	8.84647	9	0.473633	0.937522	0.976549	10	0.554614	0.908351	1.00118	10	0.322395	0.827205	0.810756	11	0.557271	0.966852	1.01386	5	0.48054	0.841725	0.945752	3	0.634612	0.627609	1.04758	5	9.60682	10	0.544494	0.93106	0.935498	10	0.829364	0.659939	1.05403	10	0.688402	0.883434	0.965737	11	0.861736	0.512292	1.15495	5	0.633831	0.968461	1.04363	3
mmu-miR-6418-3p	5	2.37898	9	0.270141	0.937522	1.02268	10	0.316463	0.608337	1.02341	10	0.402394	0.862065	1.02541	11	0.318056	0.7273	1.10969	5	0.381251	0.337327	1.13847	3	0.316	0.871605	1.14071	5	2.38134	10	0.57469	0.833903	0.881524	10	0.659674	0.97246	0.954491	10	0.679028	0.975782	0.902312	11	0.699977	0.985821	0.929306	5	0.672335	0.972986	0.943602	3
mmu-miR-6481	5	3.47106	9	0.0096647		1	10	0		1	10	0		1	11	0.0103481		1	5	0.0133112		1	3	0.0196183		1	5	2.90579	10	0		1	10	0.0640964	0.889593	1	10	0.0531084	0.767302	1	11	0		1	5	0.0287613	0.957548	1	3
mmu-miR-6516-3p	5	2.16187	9	0.131127	0.951163	0.990365	10	0.238605	0.371971	1.04954	10	0.128368	0.956434	0.973721	11	0.123021	0.981418	0.998229	5	0.146024	0.869326	0.995768	3	0.261821	0.789729	1.09011	5	1.60434	10	0.0608167	0.960784	1.04316	10	0.132459	0.922597	1.10752	10	0.214809	0.720241	1.14864	11	0.114362	0.947779	1.08818	5	0.189091	0.866846	1.10482	3
mmu-miR-652-3p	5	0.0465446	9	6.61284	0.942941	0.960267	10	6.93136	0.531621	1.16451	10	6.60809	0.904765	0.949729	11	6.601	0.896661	0.894458	5	6.82173	0.852982	1.16102	3	6.73789	0.95319	1.04432	5	0	10	7.5861	0.929075	1.1591	10	7.48356	0.97246	1.00529	10	7.69019	0.72695	1.3892	11	7.50288	0.962068	1.02283	5	7.68235	0.838208	1.13957	3
mmu-miR-652-5p	5	4.66563	9	0.411855	0.516427	0.785962	10	0.705976	0.945516	1.01038	10	0.672649	0.946975	0.937201	11	0.465463	0.431739	0.844349	5	0.424258	0.464444	0.787371	3	0.496847	0.639862	0.872188	5	4.74134	10	0.496404	0.990524	0.984547	10	0.725576	0.81181	1.18768	10	0.796664	0.529272	1.26695	11	0.539187	0.887034	1.04274	5	0.501084	0.969269	1.05114	3
mmu-miR-653-3p	5	0.17072	9	0		1	10	0		1	10	0		1	11	0		1	5	0.00912737	0.997694	1	3	0		1	5	0.219397	10	0.0485188		1	10	0		1	10	0		1	11	0		1	5	0.0579771		1	3
mmu-miR-653-5p	5	0	9	0		1	10	0		1	10	0		1	11	0		1	5	0		1	3	0		1	5	0	10	0		1	10	0		1	10	0		1	11	0		1	5	0		1	3
mmu-miR-6538	5	7.86793	9	0.098483	0.722414	1.07558	10	0.0251852	0.752999	1	10	0.0200987	0.925591	1	11	0.0389961	0.664016	1.02322	5	0		1	3	0.0196183	0.925902	1	5	6.34147	10	0.221389	0.986301	0.891968	10	0.578937	0.844996	1.29078	10	0.405611	0.73467	1.14831	11	0.207561	0.962068	0.904414	5	0.441769	0.742124	1.1073	3
mmu-miR-6540-5p	5	0.144952	9	0.682625	0.440388	0.779262	10	0.764753	0.164419	0.817397	10	0.525478	0.385924	0.728928	11	0.736612	0.263978	0.810857	5	0.59212	0.00811041	0.717338	3	0.74201	0.219189	0.832198	5	0.381397	10	0.729009	0.737848	0.660513	10	0.764171	0.743792	0.779846	10	0.833074	0.624499	0.855799	11	0.852637	0.763178	0.835999	5	0.903254	0.866846	0.80798	3
mmu-miR-664-3p	5	0.280433	9	6.65195	0.914663	1.08453	10	6.80427	0.281593	1.18077	10	6.8753	0.852184	1.02566	11	6.60651	0.929673	1.03766	5	6.72009	0.612758	1.19239	3	6.85137	0.408154	1.22392	5	0.177635	10	7.9645	0.960784	0.998179	10	8.16875	0.851813	1.21796	10	8.01716	0.988156	1.12063	11	8.01623	0.992512	1.02247	5	7.95618	0.902378	0.965112	3
mmu-miR-664-5p	5	5.44885	9	1.4147	0.968851	0.88767	10	1.43823	0.991981	0.960645	10	1.6717	0.852184	0.975064	11	1.4381	0.992659	0.938986	5	1.38127	0.914052	0.920392	3	1.30429	0.871156	0.856508	5	6.24097	10	3.0623	0.893929	0.966595	10	2.87148	0.97246	0.94198	10	2.93166	0.954894	0.937172	11	2.84998	0.976883	0.845294	5	3.07678	0.866846	1.01245	3
mmu-miR-665-3p	5	0.0682257	9	3.82584	0.934959	1.0288	10	3.60389	0.608337	0.924065	10	3.91866	0.385924	1.13091	11	3.8119	0.848553	1.09145	5	3.60315	0.747057	0.909424	3	3.93981	0.742249	1.21001	5	0	10	5.28893	0.759678	0.811677	10	5.45487	0.967574	0.987498	10	5.20254	0.614148	0.831105	11	5.54064	0.980683	1.07357	5	5.37103	0.842775	1.06412	3
mmu-miR-665-5p	5	0.361037	9	0.0141643	0.966641	1	10	0.0256889	0.869207	1	10	0.0102243	0.925591	1	11	0		1	5	0		1	3	0.0196183	0.984491	1	5	0.538335	10	0.0356799	0.945039	0.963966	10	0.0283083	0.896786	0.963966	10	0.0864213	0.850234	0.963966	11	0.0563934	0.992512	0.986325	5	0.205802	0.754796	1.04968	3
mmu-miR-666-3p	5	0	9	4.98503	0.951625	1.04139	10	4.91458	0.758401	0.987462	10	4.96949	0.946975	1.00309	11	4.65638	0.597983	0.885016	5	4.66628	0.506438	0.772618	3	5.10617	0.929183	1.18447	5	0	10	6.19596	0.986301	0.874032	10	6.40283	0.861151	1.14168	10	6.0716	0.885051	0.946304	11	6.39775	0.829848	1.18517	5	6.17567	0.98596	0.91038	3
mmu-miR-666-5p	5	0	9	2.76353	0.974428	0.906028	10	2.78107	0.883346	0.947413	10	2.8046	0.935785	0.918313	11	2.72406	0.981418	0.950841	5	2.7196	0.965236	0.95712	3	2.87755	0.772018	1.00148	5	0	10	3.54968	0.659527	0.847571	10	3.74542	0.97246	0.863404	10	3.70761	0.859089	0.952322	11	3.63204	0.823497	0.916266	5	3.5234	0.66948	0.812486	3
mmu-miR-667-3p	5	13.5738	9	5.69794	0.963698	1.13838	10	5.90849	0.531621	1.14366	10	5.87871	0.904765	0.973603	11	5.54384	0.940663	0.904696	5	5.3876	0.771675	0.749707	3	5.5334	0.929183	0.862244	5	5.20747	10	7.80753	0.917076	1.05746	10	7.5304	0.993099	0.97445	10	8.11016	0.622507	1.6827	11	7.70086	0.940667	1.09504	5	7.65824	0.951345	1.23351	3
mmu-miR-667-5p	5	0.138759	9	1.70435	0.890143	0.911437	10	1.46729	0.164419	0.736625	10	1.41634	0.845847	0.870742	11	1.52705	0.443258	0.725051	5	1.45009	0.113315	0.759852	3	1.74494	0.772018	0.960906	5	0.469367	10	3.18508	0.500316	0.775871	10	3.25991	0.743792	0.759182	10	3.23306	0.526639	0.806366	11	2.99602	0.197732	0.763609	5	3.27705	0.418599	0.812972	3
mmu-miR-668-5p	5	1.31092	9	0.502785	0.832193	0.807702	10	0.520614	0.313247	0.871043	10	0.5438	0.845847	0.872256	11	0.601913	0.833445	0.889327	5	0.578469	0.819014	0.902209	3	0.585377	0.764234	0.911416	5	0.247219	10	0.957132	0.659527	0.863009	10	1.24255	0.97246	1.03873	10	0.753684	0.526639	0.789897	11	1.27974	0.940667	1.14896	5	1.14001	0.951345	0.976251	3
mmu-miR-669a-3-3p	5	0.0464896	9	0.0824624	0.890143	0.960115	10	0.0635161	0.420839	0.912695	10	0.105826	0.833961	0.978537	11	0.0720549	0.514198	0.944541	5	0.0482864	0.386673	0.912695	3	0.0310803	0.485333	0.912695	5	0	10	0.0541074	0.833903	1	10	0.0235836	0.97246	1	10	0		1	11	0		1	5	0.0287613	0.93036	1	3
mmu-miR-669a-3p	5	4.21196	9	2.5397	0.513361	0.795034	10	2.34717	0.18684	0.631417	10	2.51441	0.397152	0.661329	11	2.47376	0.263978	0.705571	5	2.32123	0.0700036	0.625239	3	2.45539	0.305126	0.666812	5	3.23285	10	1.32752	0.80897	0.824389	10	1.36618	0.887902	0.853285	10	1.27354	0.655345	0.921328	11	1.26962	0.790781	0.746187	5	1.46634	0.93036	0.936947	3
mmu-miR-669b-3p	5	0	9	0.012595	0.937522	1	10	0.0362458	0.850628	1.03726	10	0.037597	0.939915	1	11	0.0190316	0.966852	1	5	0.0133112	0.890445	1	3	0.0209704	0.972476	1	5	0	10	0		1	10	0		1	10	0		1	11	0		1	5	0.0479647	0.838208	1	3
mmu-miR-669b-5p	5	0.0971291	9	2.44972	0.794793	0.928697	10	2.62047	0.63627	0.97676	10	2.3148	0.607736	0.781893	11	2.24135	0.427241	0.705776	5	2.41044	0.489238	0.854963	3	2.29286	0.485333	0.765059	5	0.0580791	10	1.48344	0.914989	0.958723	10	1.18476	0.674609	0.794115	10	1.42022	0.722999	0.824785	11	1.36381	0.747561	0.863519	5	1.15106	0.436521	0.755502	3
mmu-miR-669d-5p	5	0	9	0.665258	0.516427	0.799298	10	0.849176	0.351528	0.928566	10	0.691659	0.821996	0.88285	11	0.884513	0.798465	0.891268	5	0.773033	0.361145	0.841404	3	0.842145	0.851216	0.966708	5	0	10	0.416231	0.976332	0.951533	10	0.293746	0.903278	0.905212	10	0.242245	0.696591	0.819615	11	0.330071	0.947602	0.889394	5	0.157385	0.682175	0.860857	3
mmu-miR-669e-3p	5	0.105445	9	0.0109343	0.937522	1	10	0.0354175	0.848142	1	10	0		1	11	0.0369303	0.905172	1.01676	5	0		1	3	0.0196183	0.985608	1	5	0.140211	10	0		1	10	0		1	10	0.0533107		1	11	0		1	5	0		1	3
mmu-miR-669e-5p	5	0.176924	9	1.00409	0.3639	0.78124	10	1.05419	0.505598	0.80734	10	1.29093	0.956434	0.788275	11	1.1379	0.610191	0.90052	5	1.0802	0.378677	0.799547	3	0.938499	0.639862	0.671867	5	0.267903	10	0.602192	0.546918	0.773119	10	0.548725	0.59946	0.729939	10	0.438468	0.526639	0.772787	11	0.713008	0.668318	0.79574	5	0.621377	0.587011	0.804546	3
mmu-miR-669h-3p	5	0.28318	9	0		0.973367	10	0.0105569	0.531621	0.973367	10	0.0184748	0.845847	0.973367	11	0		0.973367	5	0.0222742	0.771896	0.973367	3	0		0.973367	5	0.126301	10	0.054458	0.936731	1	10	0.0652374	0.896786	1	10	0.0278848	0.936956	1	11	0.0597108	0.890265	1	5	0		1	3
mmu-miR-669h-5p	5	4.28437	9	0.388218	0.890143	0.971551	10	0.35316	0.354858	0.922097	10	0.210581	0.461708	0.819775	11	0.199874	0.263978	0.823845	5	0.387076	0.531477	0.939864	3	0.437998	0.817919	0.931957	5	3.02977	10	0.569584	0.457592	0.662351	10	0.856405	0.887902	0.907928	10	0.825067	0.63382	0.828	11	0.670371	0.487208	0.730719	5	0.434419	0.256614	0.634976	3
mmu-miR-669i	5	16.8964	9	0.126114	0.903771	1.09428	10	0.0511285	0.991981	1.03921	10	0.0144505	0.850244	1	11	0.0242312	0.905172	1	5	0.0239171	0.8558	1	3	0.0367616	0.928263	1.03338	5	15.7743	10	0.0723232	0.945039	1.04171	10	0.0809711	0.896786	1.05945	10	0.134898	0.618543	1.08492	11	0.119681	0.770981	1.06433	5	0.0879536	0.894084	1.04216	3
mmu-miR-669k-3p	5	0.275161	9	0.012595		1	10	0.0145925		1	10	0.00938526		1	11	0.011037		1	5	0.0256001		1	3	0		1	5	0.142	10	0.0774564	0.960784	1.04171	10	0		1	10	0.0331106	0.888132	1	11	0.0110274	0.864067	1	5	0		1	3
mmu-miR-669k-5p	5	5.34189	9	0.702249	0.934959	1.14032	10	0.470208	0.611466	0.951159	10	0.287112	0.548433	0.874113	11	0.36891	0.514428	0.938423	5	0.41634	0.603127	0.958219	3	0.43591	0.78251	0.898237	5	6.80984	10	0.304924	0.73876	0.879855	10	0.449905	0.924106	0.975648	10	0.467578	0.877256	1.09243	11	0.413952	0.875507	0.968361	5	0.439499	0.902378	1.0271	3
mmu-miR-669l-3p	5	7.62561	9	0		1	10	0		1	10	0.0196096		1	11	0.0350511		1.01676	5	0.0180903		1	3	0		1	5	5.77364	10	0		1	10	0		1	10	0		1	11	0.0164352		1	5	0.011916		1	3
mmu-miR-669m-3p	5	0.0516073	9	0.0616361	0.942941	1.00138	10	0		0.967134	10	0		0.967134	11	0.021385	0.514198	0.967134	5	0.0376806	0.724646	0.967134	3	0.0721447	0.98077	1.0317	5	0.507862	10	0.0254014	0.977656	1	10	0.0151096	0.896786	1	10	0		1	11	0		1	5	0		1	3
mmu-miR-669m-5p	5	0.12523	9	0.614163	0.937522	0.943229	10	0.427439	0.348077	0.85136	10	0.374636	0.57335	0.816673	11	0.481938	0.535785	0.847222	5	0.483365	0.559501	0.826764	3	0.412915	0.510603	0.805247	5	0.128856	10	0.289519	0.962517	1.03791	10	0.324245	0.97246	1.07719	10	0.0911855	0.566017	0.842526	11	0.316298	0.978308	1.03056	5	0.181211	0.838208	0.922787	3
mmu-miR-669n	5	0.180227	9	0.0600031	0.942659	0.999453	10	0.0145925	0.687244	0.973367	10	0.0144505	0.845847	0.973367	11	0.0379997	0.995343	0.989684	5	0.00896297	0.641026	0.973367	3	0		0.973367	5	0.124446	10	0		0.949997	10	0.0151096	0.851813	0.949997	10	0		0.949997	11	0		0.949997	5	0.011916	0.730011	0.949997	3
mmu-miR-669o-3p	5	0.204241	9	2.5397	0.513361	0.795034	10	2.34717	0.18684	0.631417	10	2.51441	0.397152	0.661329	11	2.47376	0.263978	0.705571	5	2.32123	0.0700036	0.625239	3	2.45539	0.305126	0.666812	5	0.114968	10	1.32752	0.80897	0.824389	10	1.36618	0.887902	0.853285	10	1.27354	0.655345	0.921328	11	1.26962	0.790781	0.746187	5	1.46634	0.93036	0.936947	3
mmu-miR-669p-3p	5	0.173138	9	0.0659438	0.333008	0.870975	10	0.0846354	0.215689	0.882793	10	0.0996617	0.607736	0.894751	11	0.0598858	0.263978	0.854222	5	0.126857	0.603127	0.878881	3	0.0568556	0.393365	0.867273	5	0.069963	10	0.0641857	0.890492	0.970595	10	0.0437147	0.855766	0.930438	10	0.0399849	0.687547	0.930438	11	0.0211042	0.512292	0.930438	5	0.0620152	0.913631	0.930438	3
mmu-miR-671-3p	5	2.96397	9	0.576989	0.914663	1.0107	10	0.467817	0.801979	0.950965	10	0.650557	0.925591	0.92954	11	0.560725	0.958093	1.05028	5	0.546926	0.958475	0.94116	3	0.684861	0.820209	1.20763	5	3.18631	10	0.887671	0.918798	0.940902	10	0.894003	0.95525	1.0017	10	0.568765	0.526639	0.851467	11	0.862147	0.878516	0.916086	5	0.836537	0.905707	0.973548	3
mmu-miR-671-5p	5	0.133814	9	5.41349	0.904099	0.960833	10	5.73267	0.752999	1.05509	10	5.56046	0.904765	0.916504	11	5.33467	0.412999	0.805798	5	5.23457	0.382193	0.744965	3	5.38301	0.766773	0.852637	5	0.0838524	10	5.93982	0.907647	1.0482	10	5.48669	0.896786	0.862938	10	6.40969	0.526639	1.40909	11	5.51604	0.909064	0.8953	5	5.82623	0.90421	0.963748	3
mmu-miR-6715-3p	5	0	9	0.0533488	0.954341	1.00138	10	0.0857775	0.753623	1.01394	10	0.0328533	0.908343	0.999109	11	0.0423904	0.981418	0.983347	5	0.0633417	0.901351	1.0128	3	0.0196183	0.817919	0.967134	5	0.127024	10	0.2047	0.924164	0.989344	10	0.177048	0.896786	1.00179	10	0.575882	0.622431	1.1162	11	0.124545	0.789521	0.933666	5	0.336132	0.941009	1.03644	3
mmu-miR-672-3p	5	0.4178	9	2.30188	0.977155	0.994765	10	2.14322	0.793823	0.804081	10	2.10472	0.845847	0.887345	11	2.24917	0.981418	0.95064	5	2.15189	0.833441	0.935021	3	2.37723	0.910002	1.01892	5	0.928348	10	1.66189	0.334874	0.890561	10	1.73495	0.887902	0.993058	10	1.47379	0.526639	0.699112	11	1.70813	0.668318	0.870781	5	1.63558	0.658055	0.838629	3
mmu-miR-672-5p	5	0	9	4.53881	0.942659	0.915505	10	4.29685	0.752999	0.842707	10	4.56722	0.904765	0.960749	11	4.40517	0.981418	0.959709	5	4.34534	0.885111	0.856351	3	4.38679	0.933556	0.850559	5	0	10	4.48449	0.93106	0.754285	10	4.5938	0.983308	0.946159	10	4.65007	0.962938	0.944726	11	4.32559	0.810859	0.727695	5	4.42824	0.902378	0.750175	3
mmu-miR-673-3p	5	15.9969	9	1.09735	0.914663	0.920998	10	0.965974	0.437353	0.840554	10	0.986466	0.812689	0.870174	11	1.02947	0.7273	0.941652	5	0.967788	0.571705	0.840856	3	0.788894	0.48731	0.766204	5	7.56449	10	1.99599	0.706633	0.770651	10	1.86637	0.659939	0.684899	10	2.0452	0.566017	0.843582	11	1.8401	0.512292	0.710313	5	2.09877	0.770395	0.884889	3
mmu-miR-673-5p	5	0.610758	9	3.00926	0.937522	0.854754	10	3.41402	0.774345	1.34254	10	3.06277	0.946975	0.741616	11	2.6884	0.514198	0.672693	5	2.945	0.758246	0.880672	3	2.79547	0.648904	0.820053	5	0.367028	10	3.13763	0.981575	1.03036	10	2.94931	0.855766	0.755862	10	3.7911	0.527626	1.31319	11	2.95491	0.781869	0.901286	5	3.00274	0.866846	0.850027	3
mmu-miR-674-3p	5	0.415242	9	4.43942	0.944793	1.05397	10	4.28938	0.85065	0.894953	10	4.53724	0.904765	0.924542	11	4.43351	0.940663	1.07236	5	4.28312	0.890445	0.99171	3	4.49022	0.871156	1.15379	5	0.355439	10	5.2556	0.630683	0.827752	10	5.26863	0.668222	0.828355	10	5.05387	0.526639	0.73852	11	5.38603	0.782219	0.880309	5	5.19221	0.480242	0.823608	3
mmu-miR-674-5p	5	0.047954	9	7.90218	0.994815	1.02721	10	7.65492	0.29802	0.82043	10	7.93047	0.956434	0.99569	11	7.82706	0.735648	0.982889	5	7.82864	0.890445	1.07769	3	7.99481	0.764234	1.09216	5	0.179198	10	8.47573	0.543906	0.855085	10	8.45574	0.564011	0.843458	10	8.27325	0.526639	0.734583	11	8.41769	0.0818575	0.786576	5	8.47064	0.436521	0.839768	3
mmu-miR-676-3p	5	0.139786	9	7.70007	0.942941	0.896309	10	7.4239	0.36922	0.778259	10	7.43822	0.385924	0.788359	11	7.54935	0.610191	0.841617	5	7.51039	0.730701	0.877224	3	7.63837	0.929183	0.734807	5	0.114131	10	6.82425	0.372319	0.61368	10	6.76845	0.477426	0.565514	10	6.78977	0.460205	0.599208	11	7.10772	0.563852	0.773887	5	6.675	0.256614	0.587099	3
mmu-miR-676-5p	5	3.47979	9	1.29755	0.942659	1.05274	10	1.37981	0.674779	1.11469	10	1.37336	0.878603	1.08615	11	1.32702	0.929673	1.11757	5	1.39329	0.766089	1.18488	3	1.3643	0.81035	1.15731	5	3.3849	10	0.775183	0.979552	0.898728	10	0.760776	0.952644	0.965779	10	0.649364	0.749824	0.832703	11	0.834086	0.993338	1.00651	5	0.779404	0.951345	0.971262	3
mmu-miR-6769b-3p	5	13.0828	9	1.50391	0.914663	1.10817	10	1.75365	0.440651	1.54358	10	1.38316	0.904765	0.997536	11	1.19926	0.930145	0.910045	5	1.07844	0.730701	0.76719	3	1.53534	0.890315	1.38269	5	4.82932	10	2.3511	0.821172	2.15223	10	2.09384	0.90921	1.45586	10	2.0438	0.826771	1.56079	11	2.32445	0.81774	1.73722	5	2.05415	0.913631	1.71104	3
mmu-miR-6769b-5p	5	0.417557	9	1.15894	0.744228	1.06892	10	1.03585	0.883346	1.05085	10	0.946956	0.956434	0.987861	11	1.17402	0.443258	1.15971	5	1.08681	0.838636	1.04651	3	1.10256	0.884645	1.07838	5	0.450002	10	1.51232	0.963081	1.02199	10	1.53241	0.97246	0.898387	10	1.59579	0.968131	0.933424	11	1.66951	0.87875	1.00445	5	1.52199	0.93036	1.07974	3
mmu-miR-677-5p	5	0	9	2.08289	0.963698	0.880144	10	2.05076	0.691743	0.942361	10	2.19373	0.957749	1.1532	11	1.94093	0.871992	1.06368	5	1.68849	0.603127	0.636166	3	2.3131	0.871605	1.01084	5	0	10	2.23114	0.915204	1.88113	10	2.27901	0.887902	1.53467	10	2.35083	0.696591	1.54287	11	2.89894	0.545888	2.39529	5	2.06493	0.918714	1.46328	3
mmu-miR-6896-5p	5	6.89438	9	0.0981737	0.954049	0.975731	10	0.106206	0.973751	0.95858	10	0.0708304	0.854498	0.954696	11	0.0985261	0.965113	0.993675	5	0.155755	0.766089	1.04295	3	0.105336	0.949131	1.0011	5	6.36614	10	0.247508	0.981575	1.06464	10	0.354272	0.940716	1.14958	10	0.120615	0.652138	0.965975	11	0.230072	0.943194	1.02435	5	0.168912	0.866846	1.01288	3
mmu-miR-6897-5p	5	3.26299	9	0.219457	0.948178	1.04328	10	0.173112	0.865666	0.984889	10	0.205878	0.983077	1.05605	11	0.275221	0.742132	1.08492	5	0.321221	0.489238	1.07949	3	0.365144	0.642447	1.08716	5	1.49908	10	0.209658	0.630683	0.784272	10	0.322334	0.851813	0.867551	10	0.315844	0.672235	0.884833	11	0.294882	0.728988	0.852583	5	0.398863	0.902378	0.85956	3
mmu-miR-6898-5p	5	0	9	0.129457	0.967907	0.994817	10	0.163927	0.821809	1.08018	10	0.0608659	0.899462	0.940052	11	0.177647	0.833445	1.07393	5	0.084113	0.893914	0.99937	3	0.121957	0.98561	0.981951	5	0	10	0.345897	0.364844	1.29195	10	0.216878	0.674609	1.19894	10	0.281382	0.530071	1.32398	11	0.278395	0.501664	1.19201	5	0.178139	0.725545	1.16865	3
mmu-miR-6899-3p	5	10.1765	9	0.511393	0.914663	0.930113	10	0.394749	0.357997	0.836773	10	0.647079	0.956434	0.882395	11	0.627617	0.981418	1.02194	5	0.498025	0.867683	0.894008	3	0.568078	0.933556	0.9732	5	10.478	10	0.740902	0.986301	1.05347	10	0.63815	0.896786	0.985193	10	0.591771	0.797832	1.0308	11	0.525337	0.745872	0.91382	5	0.807073	0.93036	1.07296	3
mmu-miR-690	5	0.561684	9	0.393633	0.942941	1.01671	10	0.404434	0.873725	1.01886	10	0.171629	0.677222	0.886506	11	0.25927	0.848553	0.925675	5	0.538974	0.666392	1.0792	3	0.556544	0.485333	1.14016	5	0.174764	10	0.194794	0.990524	0.951175	10	0.232986	0.924106	0.974577	10	0.153471	0.854441	0.976932	11	0.261783	0.68343	1.03767	5	0.185318	0.979107	0.953994	3
mmu-miR-6900-3p	5	1.5858	9	0.245685	0.529722	1.09214	10	0.148396	0.85065	1.02754	10	0.274443	0.707961	1.13963	11	0.139459	0.958093	1.02391	5	0.226018	0.603127	1.06957	3	0.184547	0.884645	1.12452	5	1.99775	10	0.138784	0.932631	1.01166	10	0.355249	0.743792	1.12889	10	0.157563	0.964328	0.899151	11	0.297922	0.790781	1.13363	5	0.381494	0.662717	1.0887	3
mmu-miR-6900-5p	5	2.61061	9	0.195255	0.977555	1.01778	10	0.236396	0.674779	1.04436	10	0.267677	0.854498	1.10639	11	0.196931	0.998102	0.997929	5	0.248846	0.793644	1.0355	3	0.249895	0.869892	1.07653	5	2.05117	10	0.408819	0.971495	0.942323	10	0.338581	0.896786	0.908588	10	0.397057	0.856426	0.870542	11	0.385183	0.885323	1.00272	5	0.217662	0.548394	0.820315	3
mmu-miR-6902-5p	5	5.67371	9	0.0863346	0.890143	0.942527	10	0.213586	0.811103	1.04993	10	0.475557	0.833333	1.0383	11	0.214075	0.912404	1.02023	5	0.188846	0.958475	0.96447	3	0.120956	0.869892	0.958072	5	5.87973	10	0.0524016	0.924982	0.931064	10	0.0313852	0.81181	0.931064	10	0.0766764	0.991815	0.931064	11	0.0663471	0.947602	0.978208	5	0.0982885	0.913631	1.01385	3
mmu-miR-6903-3p	5	0.842622	9	0.0300114	0.937522	1.01527	10	0.0912278	0.468653	1.08168	10	0.0737275	0.744119	1.03607	11	0.0613215	0.557239	1.04547	5	0.0849139	0.603127	1.04721	3	0.0405887	0.817919	1.04164	5	3.90456	10	0.0384829	0.986301	1	10	0.0777901	0.896786	1	10	0.0206845	0.884957	1	11	0.0288424	0.985821	1	5	0.0244809	0.954904	1	3
mmu-miR-6903-5p	5	8.99782	9	0.0661922	0.944793	0.976439	10	0.0791359	0.967851	0.997159	10	0.101503	0.946975	1.04968	11	0.0909701	0.98193	1.01653	5	0.0679017	0.901351	1.02009	3	0.0606827	0.90705	0.999492	5	1.90313	10	0.0255955	0.9696	1	10	0.0166622	0.93675	1	10	0.0986156	0.816237	1	11	0.0497087	0.985821	1.04994	5	0.0245782	0.93036	1	3
mmu-miR-6904-5p	5	10.5179	9	0.0141643	0.890143	0.959539	10	0.0542165	0.86663	0.959539	10	0.0516798	0.904765	0.994149	11	0.00799459	0.681255	0.959539	5	0.0307925	0.771896	0.987726	3	0.09882	0.961341	1.03945	5	10.3508	10	0.0819766	0.917076	0.946898	10	0.0486901	0.877164	0.946898	10	0.0609955	0.73467	0.946898	11	0.0197482	0.802936	0.946898	5	0.0472262	0.838208	0.946898	3
mmu-miR-6905-5p	5	0.0495854	9	0.114219	0.967907	1.00753	10	0.127965	0.883346	1.02246	10	0.187242	0.85251	1.13619	11	0.221546	0.624647	1.1106	5	0.0759119	0.876412	1.00382	3	0.277896	0.648904	1.20132	5	0.115785	10	0.255973	0.986301	1.06538	10	0.260248	0.97246	1.13528	10	0.0734557	0.672235	0.946898	11	0.199171	0.940667	1.06524	5	0.186807	0.914746	1.0371	3
mmu-miR-6906-3p	5	0.587557	9	0.061295	0.917797	1.01349	10	0.0221066	0.900853	1	10	0.0196096	0.956434	1	11	0.0515279	0.621672	1.04037	5	0.0516438	0.796813	1	3	0.079532	0.766773	1.08328	5	0.745698	10	0.1695	0.654034	1.09809	10	0.045948	0.97246	0.963966	10	0.19138	0.538108	1.08118	11	0.0643692	0.984802	0.963966	5	0.0413262	0.93036	0.963966	3
mmu-miR-6906-5p	5	0.127707	9	0.107561	0.987942	1.02941	10	0.0468386	0.64724	0.997159	10	0.0573406	0.859773	1.00461	11	0.0825371	0.940663	1.01507	5	0.0985845	0.97832	0.990377	3	0.0310803	0.766773	0.959539	5	0.105092	10	0.28088	0.960784	1.12954	10	0.174804	0.97246	1.04774	10	0.227631	0.986641	0.9981	11	0.165726	0.943194	1.01098	5	0.224595	0.99441	1.01176	3
mmu-miR-6907-3p	5	4.4023	9	0.173286	0.890143	0.946068	10	0.182039	0.689964	0.960903	10	0.0931495	0.534054	0.908665	11	0.19178	0.905172	0.914976	5	0.208816	0.882938	0.964115	3	0.113461	0.557181	0.904683	5	5.00542	10	0.511705	0.947906	1.0715	10	0.242844	0.844996	0.807921	10	0.414935	0.975241	0.942157	11	0.61137	0.790781	1.02024	5	0.452964	0.954904	0.936138	3
mmu-miR-6908-3p	5	2.34929	9	0.135838	0.937522	1.01828	10	0.176594	0.793823	1.03407	10	0.0643422	0.863743	0.970663	11	0.0585198	0.798465	0.977106	5	0.127367	0.913323	1.0272	3	0.0354095	0.721373	0.968145	5	0	10	0.0718638	0.986301	0.963966	10	0.0550626	0.975026	1.00501	10	0.0773136	0.883861	1.03561	11	0.13573	0.885323	0.963966	5	0.0393171	0.914746	0.963966	3
mmu-miR-6908-5p	5	0.109774	9	0.129752	0.974428	1.02771	10	0.212092	0.705742	1.06574	10	0.104211	0.927547	1.01369	11	0.0767334	0.848553	0.96457	5	0.100571	0.89582	0.965766	3	0.146229	0.972247	1.00443	5	0	10	0.0252735	0.921104	1	10	0.107538	0.896786	1.05945	10	0.130472	0.749824	1.07432	11	0.245885	0.391246	1.17848	5	0.176742	0.614542	1.12649	3
mmu-miR-6909-5p	5	1.48224	9	0		1	10	0.0145925		1	10	0		1	11	0.0430937		1	5	0.0243693		1	3	0.0209704		1	5	3.16947	10	0.0340166	0.960784	0.949997	10	0.0275337	0.896786	0.949997	10	0.08438	0.885051	0.949997	11	0.083979	0.920762	0.97714	5	0.13255	0.838208	0.99228	3
mmu-miR-6911-3p	5	5.33051	9	0.0985287	0.942659	1.00494	10	0.126567	0.95726	1.02754	10	0.111819	0.955645	0.980874	11	0.289257	0.599736	1.17703	5	0.303111	0.496801	1.18456	3	0.120956	0.961341	1.02039	5	5.37325	10	0.194355	0.785141	1.04571	10	0.145231	0.93675	1.00976	10	0.316782	0.526639	1.18016	11	0.147637	0.943194	0.955564	5	0.0815923	0.93036	0.904757	3
mmu-miR-6911-5p	5	0.0500309	9	0.179597	0.890143	1.09715	10	0.18034	0.587193	1.06074	10	0.145068	0.904765	1.03108	11	0.159805	0.789207	1.0996	5	0.251334	0.243582	1.14978	3	0.0953231	0.965921	1.04767	5	0.172567	10	0.202428	0.98871	1.1642	10	0.255814	0.97246	1.18771	10	0.134654	0.83268	1.03561	11	0.213937	0.992512	1.1107	5	0.434082	0.742124	1.3072	3
mmu-miR-6912-5p	5	0.0975218	9	0.562229	0.848537	1.04759	10	0.617535	0.248943	1.10296	10	0.819554	0.850244	1.07781	11	0.464649	0.929673	0.994722	5	0.637461	0.730701	1.06771	3	0.511565	0.984491	0.919653	5	0.142	10	1.16121	0.630683	1.29205	10	0.936673	0.887902	1.17026	10	1.32789	0.555557	1.29306	11	0.781609	0.985821	1.05093	5	0.908854	0.866846	1.0921	3
mmu-miR-6913-5p	5	1.90654	9	0.36087	0.948566	1.03985	10	0.391053	0.793823	1.01711	10	0.251404	0.904765	0.921042	11	0.366192	0.958093	1.00578	5	0.301595	0.9601	0.949161	3	0.458257	0.741914	1.08265	5	1.49459	10	0.490629	0.981575	0.928648	10	0.554096	0.97246	1.01076	10	1.21098	0.382936	1.51114	11	0.523476	0.992512	0.934835	5	0.636881	0.865201	1.0159	3
mmu-miR-6914-3p	5	0.0727311	9	0.0729069	0.942659	0.987761	10	0.0998867	0.932661	1.01011	10	0.0196096	0.34885	0.940052	11	0.127142	0.902306	1.03845	5	0.0500304	0.727019	0.940052	3	0.087686	0.985608	1.00281	5	0.0383571	10	0.177775	0.932631	0.990815	10	0.0708149	0.914036	0.98722	10	0.185179	0.648811	1.08764	11	0.180764	0.890265	1.04221	5	0.209612	0.725545	1.12731	3
mmu-miR-6914-5p	5	0	9	0.143472	0.937522	1.03985	10	0.208119	0.685226	1.03103	10	0.104764	0.959756	1.02836	11	0.0937983	0.965113	0.988632	5	0.142318	0.925211	0.970264	3	0.0410644	0.772018	0.940052	5	0	10	0.312686	0.759678	1.07261	10	0.201708	0.861151	1.06611	10	0.308521	0.641296	1.03924	11	0.335533	0.535735	1.09992	5	0.197913	0.882413	1.05734	3
mmu-miR-6915-3p	5	0.582957	9	1.40478	0.944315	0.962807	10	1.58074	0.60997	1.24053	10	1.05844	0.828843	0.828949	11	1.25261	0.966852	0.901673	5	1.42089	0.890445	1.1125	3	1.21652	0.917338	0.975257	5	0.806575	10	2.81423	0.659527	1.5903	10	2.61585	0.655015	1.51884	10	3.1522	0.538108	3.13734	11	2.44177	0.739086	1.21676	5	2.78352	0.587011	1.53393	3
mmu-miR-6915-5p	5	4.72074	9	0.42604	0.942659	0.968919	10	0.278466	0.384494	0.900444	10	0.32162	0.828843	0.994971	11	0.465094	0.99234	1.03503	5	0.429973	0.852982	1.0121	3	0.38236	0.789729	0.947723	5	4.69998	10	1.2304	0.893929	0.717638	10	1.37625	0.97246	0.857181	10	1.36908	0.90044	0.841383	11	1.29105	0.90331	0.86	5	1.28379	0.910947	0.844036	3
mmu-miR-6916-5p	5	0.409399	9	0.060725	0.932806	0.991353	10	0.0681279	0.793823	1.00597	10	0.0234681	0.812689	0.959539	11	0.107145	0.98193	1.01447	5	0.041234	0.707195	0.987726	3	0.0957619	0.985608	0.999492	5	0.287219	10	0.256261	0.80897	1.1038	10	0.187497	0.952079	1.03912	10	0.212109	0.793087	1.0892	11	0.177211	0.942315	1.03097	5	0.2552	0.788826	1.09663	3
mmu-miR-6917-3p	5	0.406421	9	0.0222597	0.930737	0.982171	10	0		0.9691	10	0.0634173	0.904765	1.00406	11	0.0258965	0.940663	0.9691	5	0.0295232	0.901351	0.997568	3	0.0310803	0.937923	0.9691	5	0.645158	10	0.0375935	0.947906	1	10	0.0878072	0.855364	1.04258	10	0.0673045	0.63382	1.0608	11	0.0533896	0.885323	1	5	0.0479376	0.882416	1	3
mmu-miR-6917-5p	5	4.51305	9	0.0863131	0.974226	1.02491	10	0.100986	0.883346	1.04509	10	0.0478431	0.904765	0.9691	11	0.0949632	0.981418	0.985345	5	0.081979	0.997694	1.01485	3	0.0602732	0.936248	0.9691	5	3.30183	10	0.0252735		1	10	0.121036		1.03979	10	0.0399849		1	11	0.04239		1.02614	5	0.0540497		1	3
mmu-miR-6918-5p	5	0	9	0.251733	0.513361	1.12531	10	0.137826	0.488012	1.04642	10	0.0466866	0.946975	0.967406	11	0.0793493	0.848553	1.02014	5	0.0937636	0.8558	1.02424	3	0.218275	0.764234	1.08825	5	0	10	0.133401	0.947906	1.00925	10	0.131574	0.940716	1.03688	10	0.305876	0.763644	1.08685	11	0.223969	0.978308	1.10293	5	0.140525	0.93036	1.01166	3
mmu-miR-6919-5p	5	0.350236	9	0.31747	0.890143	1.08285	10	0.0814522	0.678689	0.904232	10	0.126577	0.925591	0.924715	11	0.116034	0.920262	0.922791	5	0.185337	0.977601	0.974303	3	0.312468	0.869892	1.06404	5	0.482587	10	0.115504	0.990524	1.04638	10	0.0546473	0.967574	1	10	0.0206845	0.785761	1	11	0.0637324	0.943194	1.04786	5	0.0862945	0.968461	1.04451	3
mmu-miR-6921-5p	5	0.815213	9	0.0141643	0.942941	1	10	0.0226548	0.991981	1	10	0		1	11	0.0371594	0.929673	1	5	0.00912737	0.852825	1	3	0.0542587	0.856449	1.03338	5	0.195496	10	0.110465	0.963081	1.05193	10	0.0162756	0.896786	1	10	0.061233	0.931241	1.0608	11	0.0414529	0.940667	1	5	0.0147388	0.866846	1	3
mmu-miR-6922-3p	5	0	9	0.0990354	0.914663	0.982299	10	0.0972657	0.772116	1.00103	10	0.0599663	0.57335	0.945616	11	0.0922009	0.883781	0.971455	5	0.124308	0.997694	0.966316	3	0.0506986	0.625769	0.950698	5	0	10	0.162665	0.954165	1.03404	10	0.18062	0.896786	1.10819	10	0.11127	0.977089	1.04297	11	0.104906	0.985821	0.999407	5	0.262248	0.838208	1.0371	3
mmu-miR-6922-5p	5	0.0459994	9	0.0938629	0.914663	1.06574	10	0.0454731	0.80717	1.03921	10	0.134348	0.64207	1.10821	11	0.0516694	0.92882	1	5	0.0717914	0.531477	1.04721	3	0.0563799	0.764234	1.04164	5	0.128919	10	0.122781	0.981575	0.929054	10	0.167771	0.97246	1.03995	10	0.360107	0.57376	1.15499	11	0.126005	0.971793	0.986897	5	0.210209	0.748707	1.07512	3
mmu-miR-6926-3p	5	0.152445	9	0.0357111	0.937522	1.01983	10	0.0483438	0.655887	1.03921	10	0.0379186	0.856377	1.03607	11	0.0164939	0.981418	1	5	0.0205602	0.997694	1	3	0		1	5	0.320126	10	0.110362	0.73876	1.08342	10	0.0612312	0.920167	1.04258	10	0.02959	0.947837	1	11	0.154753	0.420963	1.11231	5	0.0816425	0.881073	1	3
mmu-miR-6926-5p	5	0.191209	9	0.0190772	0.974428	1	10	0		1	10	0.0102243	0.925591	1	11	0		1	5	0.0083539	0.867683	1	3	0		1	5	0.457215	10	0.0592902	0.990524	1.04316	10	0.0271423	0.966328	1	10	0		1	11	0.079122	0.961479	1	5	0.120905	0.866846	1.08432	3
mmu-miR-6927-5p	5	0.422429	9	0.238374	0.914663	1.03445	10	0.294076	0.526959	1.09334	10	0.304171	0.833333	1.12843	11	0.19239	0.995343	0.987475	5	0.427313	0.503754	1.2941	3	0.336004	0.485333	1.08605	5	1.40485	10	0.18694	0.986301	1.01727	10	0.234631	0.97246	1.01528	10	0.296787	0.722999	1.08852	11	0.202008	0.990976	1.00714	5	0.261372	0.918714	1.08696	3
mmu-miR-6929-3p	5	0.538551	9	0.141131	0.980008	0.978668	10	0.224164	0.681432	1.04275	10	0.0507549	0.826809	0.940217	11	0.144399	0.982649	1.00509	5	0.125576	0.971854	0.985911	3	0.140953	0.98561	0.998365	5	0.810509	10	0.550372	0.914989	1.088	10	0.574616	0.887902	1.12142	10	0.455056	0.950357	0.991018	11	0.556225	0.890265	1.06754	5	0.507076	0.954904	1.06442	3
mmu-miR-6929-5p	5	0.177124	9	0		1	10	0.0145925	0.85065	1	10	0.037597	0.95187	1	11	0.0183427	0.958093	1	5	0.0133112	0.890445	1	3	0.0520507	0.871578	1.04457	5	0.342902	10	0.077797	0.875861	0.979415	10	0.0402458	0.853895	0.931064	10	0.165357	0.964328	0.931064	11	0.0499466	0.816597	0.972833	5	0.0245782	0.742124	0.931064	3
mmu-miR-6931-3p	5	0.07366	9	0.0603665	0.972841	0.999897	10	0.117141	0.475729	1.06777	10	0.0895767	0.888732	1.03137	11	0.0857023	0.926875	1.01536	5	0.156434	0.603127	1.05897	3	0.133669	0.772018	1.04797	5	0.365642	10	0.178798	0.856539	0.982556	10	0.120801	0.983308	0.94749	10	0.15492	0.883434	0.975509	11	0.243102	0.68343	1.04695	5	0.130671	0.954904	0.97919	3
mmu-miR-6932-5p	5	5.74394	9	0.2116	0.942941	0.97282	10	0.171636	0.702421	0.956317	10	0.197195	0.936838	0.936053	11	0.146754	0.733301	0.926604	5	0.265461	0.977601	0.993174	3	0.341495	0.909683	0.970089	5	4.71257	10	0.0605331	0.73876	0.855988	10	0.0814815	0.848267	0.902007	10	0.223962	0.964328	1.00137	11	0.0351187	0.668318	0.855988	5	0.159496	0.913631	0.932185	3
mmu-miR-6934-5p	5	0.0798833	9	0.313316	0.967907	0.89739	10	0.27348	0.758401	0.938442	10	0.238256	0.845847	0.956411	11	0.231118	0.668119	0.934605	5	0.20052	0.589787	0.910284	3	0.101338	0.48217	0.856339	5	0.0598711	10	0.460901	0.553105	1.20974	10	0.273319	0.877164	1.12687	10	0.441094	0.592972	1.16575	11	0.226802	0.902697	0.997072	5	0.310639	0.536348	1.19457	3
mmu-miR-6935-5p	5	0.0774498	9	0.23142	0.744228	1.13802	10	0.112838	0.85902	1.01376	10	0.380056	0.834387	1.07568	11	0.205667	0.680473	1.08884	5	0.114004	0.889566	1.0229	3	0.105165	0.972476	1.00281	5	0.742084	10	0.211428	0.833903	1.01675	10	0.126178	0.896786	1.03842	10	0.183883	0.785562	0.930438	11	0.181019	0.501664	1.05597	5	0.0715092	0.93036	0.97185	3
mmu-miR-6936-3p	5	0.0746115	9	0.177071	0.942941	0.987584	10	0.139275	0.96597	0.968167	10	0.14622	0.990923	0.943515	11	0.193932	0.916378	0.976006	5	0.0781259	0.754286	0.903216	3	0.12875	0.933225	0.93938	5	0.350102	10	0.251592	0.79023	0.88908	10	0.374084	0.97246	1.09688	10	0.232138	0.709161	0.813609	11	0.448637	0.978308	1.06125	5	0.27433	0.838208	0.958293	3
mmu-miR-6936-5p	5	0.132293	9	0.152496	0.550295	1.09578	10	0.0635161	0.764571	0.973367	10	0.0788575	0.845847	1.00848	11	0.0164939	0.89902	0.973367	5	0.0904723	0.687172	1.01932	3	0		0.973367	5	0	10	0.195705	0.960784	0.947978	10	0.114246	0.940716	0.919078	10	0.0452636	0.629809	0.867508	11	0.259163	0.770981	1.03468	5	0.171334	0.957548	1.0039	3
mmu-miR-6937-3p	5	0.0239031	9	0.0857207	0.914663	1.02803	10	0.0575241	0.906774	1.00692	10	0.227491	0.845847	1.03137	11	0.0397581	0.940663	1.00116	5	0.0382161	0.901351	0.995824	3	0.071669	0.816824	1.01053	5	0.0264733	10	0.147199	0.986301	0.982571	10	0.176182	0.924106	1.01403	10	0.157806	0.930257	0.975523	11	0.0990379	0.920094	0.954742	5	0.129387	0.979107	0.937075	3
mmu-miR-6937-5p	5	0.0536418	9	0.0517795	0.453598	0.938316	10	0.107898	0.674779	0.955315	10	0.102277	0.863743	0.973721	11	0.10661	0.723757	0.973858	5	0.0435166	0.243582	0.934882	3	0.148444	0.984491	0.983836	5	0	10	0.26965	0.839012	0.929696	10	0.718497	0.844996	1.26116	10	0.431088	0.919776	0.957	11	0.356081	0.980683	1.01023	5	0.362152	0.974088	0.916457	3
mmu-miR-6940-3p	5	3.57232	9	0.0473582	0.914663	0.999201	10	0.100681	0.93497	1.03921	10	0.276497	0.891669	1.0168	11	0.0293796	0.7273	0.983347	5	0.03288	0.707195	0.967134	3	0.0905182	0.929183	1.0317	5	3.41767	10	0.283573	0.893929	0.943105	10	0.0437147	0.81181	0.863629	10	0.218112	0.766087	0.991998	11	0.184207	0.947602	1.00105	5	0.110568	0.902378	0.940507	3
mmu-miR-6943-3p	5	2.19106	9	0.113646	0.914663	0.951458	10	0.17104	0.977849	0.965538	10	0.242283	0.903888	0.975597	11	0.180309	0.940663	0.988427	5	0.158795	0.985696	1.00503	3	0.299604	0.711011	1.08605	5	1.35312	10	0.307791	0.986301	0.994828	10	0.248028	0.896786	0.922783	10	0.243083	0.766087	0.906616	11	0.201431	0.68343	0.966172	5	0.224567	0.866846	0.904016	3
mmu-miR-6943-5p	5	0.283333	9	0.286453	0.917797	0.966973	10	0.213474	0.992449	0.900716	10	0.106532	0.828843	0.877781	11	0.298723	0.809363	0.974329	5	0.28051	0.8558	0.97577	3	0.328131	0.772018	1.00287	5	0.518974	10	0.612976	0.654034	1.2346	10	0.407004	0.746606	1.20484	10	0.267696	0.888132	1.06522	11	0.305263	0.894981	1.08638	5	0.237276	0.954904	1.05464	3
mmu-miR-6944-3p	5	0.876604	9	0.19286	0.375673	0.857616	10	0.434395	0.947048	1.12657	10	0.257443	0.812689	0.879425	11	0.284097	0.514198	0.899561	5	0.25248	0.382193	0.892568	3	0.284663	0.609677	0.905323	5	0.591801	10	0.644151	0.821172	1.1968	10	0.462496	0.989618	0.882884	10	0.52741	0.89774	1.16061	11	0.40241	0.927943	0.963344	5	0.55927	0.907946	1.01948	3
mmu-miR-6944-5p	5	14.1171	9	0.0344296	0.942659	1.01349	10	0.0343766	0.82645	1	10	0.0361305	0.917959	1	11	0.0232642	0.871992	1	5	0.0133112	0.754796	1	3	0		1	5	14.4823	10	0.0681712	0.986301	1	10	0.0583399	0.97246	1	10	0.101451	0.903164	1.08492	11	0.0316719	0.896058	1	5	0.130734	0.93036	1	3
mmu-miR-6945-3p	5	0	9	0.199449	0.890143	0.969383	10	0.231033	0.705742	0.94577	10	0.534018	0.845847	1.06419	11	0.280706	0.99234	1.01344	5	0.358214	0.730701	1.06039	3	0.245068	0.764234	0.96372	5	0	10	0.806653	0.80897	1.1159	10	0.86904	0.655015	1.13614	10	0.745781	0.800583	1.0014	11	0.769831	0.873043	1.04065	5	0.951959	0.587011	1.34593	3
mmu-miR-6945-5p	5	4.13645	9	0.101683	0.942941	0.965254	10	0.170003	0.85902	0.984262	10	0.0643422	0.828843	0.945616	11	0.0840642	0.828106	0.956562	5	0.0804339	0.794875	0.952133	3	0.071669	0.764234	0.953375	5	5.76087	10	0.15119	0.973179	0.98191	10	0.111572	0.97246	0.947504	10	0.133102	0.992822	0.899164	11	0.148801	0.962068	1.00015	5	0.272392	0.866846	1.0129	3
mmu-miR-6946-3p	5	0.108495	9	0.521136	0.942659	0.97558	10	0.386701	0.451441	0.856741	10	0.495207	0.927345	1.02846	11	0.758828	0.468004	1.11218	5	0.793345	0.656297	1.27831	3	0.498806	0.871605	0.974369	5	0.177646	10	0.542803	0.751832	0.86693	10	0.818285	0.97246	0.981987	10	0.583713	0.728125	0.946686	11	0.552088	0.786499	0.861815	5	0.886749	0.918018	1.04298	3
mmu-miR-6946-5p	5	1.21545	9	0.537707	0.934959	0.860161	10	0.483851	0.446826	0.886621	10	0.495057	0.845847	0.944892	11	0.768179	0.862192	1.12607	5	0.657785	0.936407	1.0611	3	0.689973	0.993582	1.0556	5	1.55483	10	1.19399	0.839012	1.11964	10	1.05591	0.97246	0.898854	10	1.05389	0.89889	1.02035	11	0.905853	0.940667	0.920354	5	1.24869	0.852901	0.98474	3
mmu-miR-6947-5p	5	0.133814	9	0.2272	0.663183	1.07216	10	0.112364	0.850628	0.995313	10	0.0912469	0.904765	0.937487	11	0.153372	0.981418	0.96395	5	0.231173	0.603127	1.03602	3	0.157819	0.933556	0.998365	5	0	10	0.176575	0.939996	1.00925	10	0.379273	0.743792	1.22874	10	0.366793	0.555557	1.24464	11	0.227644	0.8655	1.05157	5	0.30816	0.742124	1.12381	3
mmu-miR-6951-5p	5	0.088415	9	0.207042	0.942659	1.01819	10	0.211425	0.807801	1.04954	10	0.121717	0.856377	1.02831	11	0.223033	0.905172	1.05094	5	0.0849069	0.523587	0.986692	3	0.169345	0.98561	0.968838	5	0.224821	10	0.0369713	0.986301	1	10	0.104134	0.851813	1.07958	10	0.214464	0.526639	1.10147	11	0.0459174	0.940667	1.02118	5	0.109673	0.838208	1.04451	3
mmu-miR-6952-5p	5	4.95731	9	0.381338	0.954341	0.991338	10	0.461988	0.906774	1.07721	10	0.376265	0.956434	1.07416	11	0.531933	0.905172	1.13445	5	0.461894	0.953676	1.03621	3	0.427014	0.98561	0.998341	5	6.15669	10	0.873441	0.654034	1.2401	10	0.677742	0.97246	1.01273	10	0.657554	0.964328	1.16204	11	0.565498	0.940667	0.946233	5	0.580799	0.93036	0.936337	3
mmu-miR-6953-3p	5	0	9	0.583367	0.942941	0.934776	10	0.739813	0.776764	1.0339	10	0.685123	0.955086	0.994273	11	0.564012	0.911429	0.938223	5	0.604524	0.9571	0.93532	3	0.550246	0.90705	0.94685	5	0	10	1.18843	0.960784	1.09182	10	1.05848	0.991191	0.898529	10	1.27222	0.816237	1.22582	11	1.35228	0.81774	1.15385	5	1.21712	0.913631	1.15149	3
mmu-miR-6954-3p	5	0.109667	9	0.658217	0.889528	1.08825	10	0.718175	0.475729	1.20063	10	0.572509	0.927547	1.05271	11	0.553595	0.981418	0.995438	5	0.416547	0.687172	0.96112	3	0.535407	0.984491	0.985118	5	0	10	1.21378	0.990524	1.24535	10	1.08056	0.97246	1.12133	10	1.44617	0.749824	1.53507	11	1.35448	0.921408	1.33429	5	1.27542	0.93036	1.31579	3
mmu-miR-6954-5p	5	9.20176	9	0.0282502	0.937522	1	10	0		1	10	0.0711018	0.806869	1.04697	11	0.0433855	0.646142	1.01783	5	0.0222742	0.80573	1	3	0.0367616	0.772018	1.03338	5	6.01439	10	0		1	10	0.0407253	0.896786	1	10	0.103601	0.768177	1	11	0.0245749	0.943194	1	5	0.0381713	0.896597	1	3
mmu-miR-6958-5p	5	8.88964	9	0.0109343	0.972841	1	10	0.0110965	0.960887	1	10	0.0455157	0.828843	1.03306	11	0.03574	0.699127	1.01676	5	0.0307925	0.671212	1.02938	3	0.0563799	0.305126	1.04164	5	8.48393	10	0.0285119	0.999113	1	10	0.0283083	0.993099	1	10	0.0235184	0.954275	1	11	0.0197482	0.976961	1	5	0.0529101	0.907946	1.04216	3
mmu-miR-6959-5p	5	0	9	0.251813	0.937522	1.02665	10	0.25763	0.758401	0.997756	10	0.168377	0.956434	0.951085	11	0.336117	0.514198	1.06138	5	0.303214	0.687172	1.04884	3	0.279948	0.897319	1.05471	5	0	10	0.29228	0.756232	0.87401	10	0.424815	0.947395	0.918215	10	0.542714	0.954275	1.09083	11	0.51989	0.992512	1.04917	5	0.483334	0.96819	0.951245	3
mmu-miR-6962-3p	5	3.41039	9	0.220987	0.914663	1.05094	10	0.135053	0.825329	0.979801	10	0.0750798	0.61489	0.933293	11	0.25541	0.785874	1.09698	5	0.186014	0.908747	0.971726	3	0.186685	0.965921	1.0064	5	4.51694	10	0.458044	0.986301	0.880918	10	0.529466	0.97246	0.930685	10	0.264956	0.622507	0.830422	11	0.426922	0.943194	0.976579	5	0.482148	0.983018	0.936138	3
mmu-miR-6962-5p	5	0.124303	9	0.0109343		1	10	0.0115497		1	10	0.0200987		1	11	0.0202691		1	5	0.0330445		1	3	0		1	5	0	10	0.0614791	0.976332	0.963966	10	0.0551768	0.97246	0.963966	10	0		0.963966	11	0.0985937	0.81774	1.03724	5	0.0496146	0.979107	0.963966	3
mmu-miR-6966-3p	5	2.04371	9	0.0141643	0.938828	1	10	0.0377522	0.903075	1	10	0.0439345	0.904765	1.03306	11	0.0167085	0.940663	1	5	0.0295232	0.997274	1.02938	3	0.0695478	0.817919	1.06676	5	1.93429	10	0.0254014	0.986301	1	10	0.0998745	0.863406	1.03979	10	0.0206845	0.919776	1	11	0.0290457	0.992512	1	5	0		1	3
mmu-miR-6966-5p	5	0	9	0.131911	0.890143	0.956361	10	0.144986	0.612092	0.955011	10	0.173715	0.925591	0.951933	11	0.258915	0.900711	0.985438	5	0.126088	0.68093	0.933217	3	0.223297	0.884645	1.01213	5	0	10	0.289809	0.92195	0.998348	10	0.440163	0.773536	1.07232	10	0.183006	0.90394	0.91529	11	0.235715	0.980683	0.960631	5	0.215384	0.99441	0.973149	3
mmu-miR-6967-3p	5	0.219907	9	0.178295	0.972841	1.03978	10	0.217999	0.865463	1.01422	10	0.495851	0.845847	1.14751	11	0.20571	0.980005	1.04028	5	0.123742	0.836232	0.946698	3	0.227589	0.871605	1.05895	5	0.177303	10	0.0787477	0.751832	0.94672	10	0.20454	0.920167	1.0974	10	0.138305	0.932098	0.971997	11	0.143526	0.971035	1.01783	5	0.211133	0.909487	0.990946	3
mmu-miR-6967-5p	5	0.711942	9	0.378943	0.944315	1.05551	10	0.332617	0.910053	0.948537	10	0.262016	0.845847	0.989957	11	0.402491	0.911429	1.01765	5	0.540199	0.604869	1.09147	3	0.426931	0.772018	1.03345	5	1.33543	10	0.303215	0.932282	1.00266	10	0.374398	0.844996	1.11921	10	0.357912	0.767302	1.02574	11	0.429472	0.401628	1.13847	5	0.494096	0.697907	1.25318	3
mmu-miR-6968-3p	5	4.91348	9	0.0922365	0.954442	1.03336	10	0.0571155	0.85902	1.01937	10	0.0507549	0.904765	1.00406	11	0.0541422	0.940241	0.990179	5	0.0547144	0.890445	1.01098	3	0.0695478	0.965921	1.0338	5	6.24679	10	0.102849	0.751832	0.910271	10	0.255615	0.985118	1.05515	10	0.309486	0.850982	1.06388	11	0.117135	0.81774	0.906391	5	0.382095	0.802035	1.11854	3
mmu-miR-6968-5p	5	0.591238	9	0.166237	0.890143	1.05814	10	0.104128	0.960887	0.98547	10	0.0546053	0.859773	0.970663	11	0.058442	0.87067	0.974317	5	0.114883	0.908747	1.01784	3	0.0542587	0.867256	0.968145	5	0.660034	10	0.0530908	0.870044	0.973592	10	0.160088	0.920167	1.00968	10	0.322104	0.763644	0.999587	11	0.143211	0.940667	1.00093	5	0.150603	0.928927	1.01326	3
mmu-miR-6970-3p	5	15.5534	9	0.455124	0.942659	0.970582	10	0.662108	0.384494	1.12719	10	0.442453	0.927537	1.0201	11	0.392634	0.828794	0.936924	5	0.514586	0.985696	1.03027	3	0.595999	0.894426	1.11441	5	15.087	10	0.401291	0.947906	1.06726	10	0.469564	0.887902	1.13696	10	0.426546	0.82949	1.07165	11	0.540409	0.747561	1.20227	5	0.606118	0.662717	1.19333	3
mmu-miR-6973b-5p	5	5.10852	9	0.0578047	0.914663	1.04248	10	0.0226462	0.992449	1	10	0.0643422	0.845847	1.03607	11	0.0364585	0.940663	1.01783	5	0.0342934	0.9571	1	3	0.0594379	0.851216	1.04457	5	5.45533	10	0.140723	0.821589	1.05193	10	0.0399529	0.990315	1.03979	10	0.0974597	0.672235	1.10147	11	0.080256	0.858947	1.05035	5	0.208884	0.708687	1.12649	3
mmu-miR-6975-3p	5	1.16583	9	0.178499	0.942659	1.01363	10	0.105577	0.387472	0.981608	10	0.1215	0.904765	0.992731	11	0.180442	0.940663	1.03347	5	0.0948613	0.509439	0.95033	3	0.148478	0.972476	0.98838	5	3.10326	10	0.189457	0.988999	0.980227	10	0.242557	0.898499	1.08475	10	0.156534	0.90394	1.00246	11	0.215002	0.940667	1.06146	5	0.30498	0.754809	1.13364	3
mmu-miR-6976-3p	5	0.754012	9	0.0976709	0.937522	0.971748	10	0.208569	0.746926	1.11083	10	0.0718365	0.832437	0.98034	11	0.138979	0.981418	1.01398	5	0.146848	0.997694	1.02664	3	0.105165	0.909969	0.998875	5	1.16215	10	0.265727	0.981575	0.988214	10	0.234493	0.989618	0.978333	10	0.189201	0.832656	0.961193	11	0.177176	0.90286	1.00881	5	0.376052	0.764618	1.17605	3
mmu-miR-6976-5p	5	10.4434	9	0.40366	0.59086	1.16653	10	0.158516	0.85065	0.960211	10	0.158917	0.925591	1.03445	11	0.12775	0.798031	0.975697	5	0.149917	0.881373	0.929615	3	0.129595	0.841901	0.946969	5	2.65131	10	0.457705	0.990524	1.07572	10	0.272014	0.838052	0.892291	10	0.480081	0.92622	1.08269	11	0.462398	0.985821	1.02009	5	0.367457	0.918714	1.11246	3
mmu-miR-6979-3p	5	0	9	0.118385	0.914663	1.05832	10	0.148122	0.674779	1.04326	10	0.0431497	0.904765	1.0023	11	0.117324	0.792395	1.01616	5	0.131629	0.531477	1.05876	3	0.0864869	0.871605	1.01053	5	0	10	0.100013	0.915204	0.979415	10	0.248458	0.877164	1.13128	10	0.0730956	0.709161	0.931064	11	0.125992	0.943194	1.01445	5	0.186855	0.936047	1.01976	3
mmu-miR-698-5p	5	0.0916334	9	0.106401	0.937522	1.06631	10	0.0811481	0.938631	1.07453	10	0.121067	0.877043	1.14091	11	0.0712899	0.998102	1.04037	5	0.0603143	0.971854	1.02938	3	0.0542587	0.933968	1.03338	5	0.269373	10	0.097369	0.839012	0.986391	10	0.179445	0.967574	1.04871	10	0.282326	0.950357	1.15802	11	0.265594	0.990976	1.15396	5	0.266114	0.979107	1.12731	3
mmu-miR-6982-3p	5	10.0719	9	0.129927	0.890143	1.05316	10	0.103443	0.710178	1.04826	10	0.0737275	0.946975	1.00406	11	0.205321	0.263978	1.1013	5	0.0771963	0.917852	1.03025	3	0.0914327	0.910002	1.0338	5	10.7817	10	0.300083	0.751832	0.851576	10	0.314275	0.75021	0.903361	10	0.477726	0.962938	1.08479	11	0.392461	0.822088	0.951942	5	0.436128	0.914746	0.945216	3
mmu-miR-6982-5p	5	7.00141	9	0.0707851	0.914663	1.02105	10	0.127571	0.392376	1.03951	10	0.00938526	0.826809	0.967406	11	0.0943887	0.827039	1.00116	5	0.0515273	0.901351	1.00921	3	0.134797	0.869892	1.01053	5	5.93812	10	0.62356	0.630683	1.17029	10	0.23083	0.887902	1.0181	10	0.581308	0.526639	1.24571	11	0.234392	0.790781	1.00554	5	0.163159	0.954904	0.952795	3
mmu-miR-6983-3p	5	0.265374	9	0.159548	0.937522	0.954255	10	0.362749	0.273931	1.12081	10	0.198677	0.95868	0.942561	11	0.276136	0.79044	1.02895	5	0.285401	0.797896	1.09691	3	0.295706	0.869892	1.04526	5	0.287219	10	0.232133	0.960784	0.930032	10	0.171448	0.855766	0.989196	10	0.197452	0.749824	0.944974	11	0.320183	0.962068	1.12219	5	0.101276	0.658055	0.878049	3
mmu-miR-6983-5p	5	2.49214	9	0.109444	0.98284	1.01543	10	0.147976	0.85902	1.00669	10	0.073065	0.904765	0.980874	11	0.133701	0.966852	1.0108	5	0.0731114	0.8558	0.977354	3	0		0.93687	5	1.4888	10	0.24498	0.80897	1.04867	10	0.128984	0.896786	1.03091	10	0.177891	0.796394	0.949997	11	0.126492	0.896058	1.03616	5	0.140361	0.866846	1.0405	3
mmu-miR-6984-5p	5	0.411293	9	0.2687	0.924419	0.947483	10	0.254216	0.783002	0.939085	10	0.162028	0.785136	0.865814	11	0.328809	0.99234	0.949537	5	0.261321	0.8558	0.90903	3	0.366928	0.933556	0.995143	5	0.997384	10	0.518435	0.915204	1.1131	10	0.30365	0.896786	1.00784	10	0.409659	0.954894	1.05548	11	0.215372	0.68343	0.927017	5	0.413628	0.968461	1.04613	3
mmu-miR-6985-3p	5	0.191215	9	0.251549	0.974428	1.04557	10	0.267861	0.962764	0.999306	10	0.216295	0.904765	1.02036	11	0.25165	0.981418	1.05017	5	0.258138	0.997694	1.04457	3	0.372388	0.83632	1.14573	5	0.50085	10	0.88626	0.977656	1.1042	10	0.779456	0.920167	0.97279	10	0.726855	0.704471	0.904285	11	0.976037	0.737693	1.07545	5	0.710399	0.902378	0.939051	3
mmu-miR-6986-5p	5	1.24468	9	0.812319	0.942941	1.02683	10	0.693015	0.60997	0.88974	10	1.22682	0.832437	1.14709	11	0.700864	0.79044	0.918024	5	0.875165	0.997694	1.02118	3	0.822554	0.936248	1.02034	5	2.1252	10	1.17087	0.630683	0.867576	10	1.47725	0.97246	0.939333	10	1.0797	0.527626	0.880057	11	1.60028	0.962068	1.05358	5	1.35351	0.838208	0.995003	3
mmu-miR-6988-3p	5	1.3914	9	2.17394	0.937522	0.881382	10	2.81596	0.408401	1.69732	10	1.93934	0.828843	0.897042	11	2.2479	0.940663	0.967238	5	2.32252	0.997694	1.00899	3	2.1357	0.890315	0.986542	5	0.868071	10	3.36218	0.73876	1.35155	10	2.93806	0.989618	1.08007	10	3.4484	0.696591	1.99235	11	3.12002	0.839972	1.26274	5	3.40122	0.658055	1.4695	3
mmu-miR-6989-3p	5	5.22978	9	0.512012	0.914663	1.04401	10	0.680271	0.336416	1.219	10	0.764528	0.845847	1.16379	11	0.562916	0.795775	1.15966	5	0.546709	0.795178	1.10793	3	0.558431	0.871156	1.14365	5	6.15765	10	1.18966	0.792625	1.16465	10	0.822203	0.97246	0.952172	10	1.53671	0.526639	1.55261	11	0.961428	0.91253	1.04712	5	0.970797	0.892004	1.09016	3
mmu-miR-6989-5p	5	0.0906819	9	0.0709374	0.868207	1.04248	10	0.021782	0.820354	1	10	0.0286992	0.850244	1	11	0.0443713	0.514198	1.03997	5	0.0269378	0.788294	1	3	0.0542587	0.776184	1.03338	5	0.2702	10	0.191648	0.630683	1.15579	10	0.0642183	0.887902	1	10	0.190336	0.712784	1	11	0.0110274	0.943194	1	5	0.079492	0.858786	1	3
mmu-miR-6990-3p	5	1.03839	9	0.031856	0.915844	0.959539	10	0.0700429	0.998947	0.998726	10	0.0789666	0.956434	1.00461	11	0.0275309	0.761694	0.975623	5	0.00912737	0.589787	0.959539	3	0.106581	0.831956	1.04507	5	1.402	10	0.102152	0.963081	1	10	0.116203	0.896786	1.07958	10	0.0690267	0.983133	1	11	0.139727	0.823497	1.0931	5	0.0449684	0.951345	1	3
mmu-miR-6990-5p	5	8.444	9	0.114219	0.937522	0.96435	10	0.0492234	0.292992	0.907484	10	0.230455	0.904765	0.96749	11	0.0782334	0.514198	0.96395	5	0.164435	0.981714	1.01412	3	0.195493	0.88482	1.02866	5	8.03243	10	0.167841	0.999113	1.01523	10	0.0838884	0.896786	0.984283	10	0.0377145	0.618543	0.929054	11	0.125573	0.940667	1.02184	5	0.156717	0.974088	1.02643	3
mmu-miR-6991-3p	5	0.788984	9	0.18819	0.890143	0.89337	10	0.235741	0.801979	0.933486	10	0.106457	0.568531	0.843614	11	0.256665	0.956872	0.965638	5	0.148714	0.523587	0.878174	3	0.216136	0.83632	0.936049	5	2.60126	10	0.40695	0.986301	1.06491	10	0.289437	0.855766	0.93638	10	0.569259	0.774265	1.11339	11	0.367369	0.943194	1.02046	5	0.491533	0.914746	1.12862	3
mmu-miR-6993-5p	5	0.0239031	9	0.0481301	0.972841	0.988234	10	0.0256889	0.804724	0.973367	10	0.0900396	0.863743	1.00848	11	0.0190316	0.848553	0.973367	5	0.0478743	0.977601	1.00465	3	0.0864869	0.772018	1.01675	5	0	10	0.163901	0.915204	0.975452	10	0.195498	0.97246	0.956489	10	0.0514033	0.526639	0.863629	11	0.0617508	0.512292	0.883662	5	0.116512	0.838208	0.863629	3
mmu-miR-6994-3p	5	2.3079	9	0.138661		1.10065	10	0.0469313		1.03726	10	0.0419429		1.03607	11	0.0737981		1.02175	5	0.133353		1.09443	3	0.0310803		1	5	1.72457	10	0.139194	0.66505	1.05193	10	0.0743864	0.844996	1.05376	10	0.01703	0.90044	1	11	0.0757506	0.613312	1.05365	5	0.147192	0.264996	1.09526	3
mmu-miR-6995-3p	5	2.27733	9	0.101727	0.914663	1.069	10	0.0887806	0.800308	1.04839	10	0		1	11	0.0566406	0.981418	1.03888	5	0.0593677	0.9571	1.03155	3	0.0196183	0.909218	1	5	1.53287	10	0.0238898	0.372319	0.929054	10	0.20162	0.903278	0.982965	10	0.271162	0.526639	1.12972	11	0.153524	0.962068	1.00546	5	0.15658	0.956899	0.977744	3
mmu-miR-6995-5p	5	4.31375	9	0.0250986		1.01527	10	0		1	10	0.0296464		1	11	0.011037		1	5	0.0164727		1	3	0.0196183		1	5	3.70906	10	0.0375893		1	10	0.0120327		1	10	0.01703		1	11	0.0400731		1	5	0.0246054		1	3
mmu-miR-6996-5p	5	0.0239031	9	0.15731	0.891279	0.959142	10	0.131506	0.354858	0.926497	10	0.0701546	0.385924	0.878836	11	0.156665	0.702066	0.930917	5	0.155864	0.589787	0.948225	3	0.261933	0.929183	1.01417	5	0.0717549	10	0.207006	0.960784	1.00545	10	0.0860325	0.844996	0.916692	10	0.15878	0.770326	0.999228	11	0.0727534	0.725455	0.913973	5	0.217581	0.935703	1.03567	3
mmu-miR-6997-5p	5	0.265374	9	0.354659	0.942659	0.967483	10	0.381796	0.947048	0.996054	10	0.553811	0.877118	1.03173	11	0.227616	0.514198	0.863494	5	0.310488	0.724646	0.936421	3	0.277382	0.840583	0.893415	5	0.459059	10	0.828375	0.751832	1.27652	10	0.69257	0.920167	1.00688	10	0.966328	0.527626	1.33415	11	0.776598	0.768528	1.18668	5	0.955572	0.587011	1.22156	3
mmu-miR-6999-3p	5	0	9	0		1	10	0		1	10	0		1	11	0.0103481	0.978262	1	5	0		1	3	0		1	5	0	10	0		1	10	0.0586092		1	10	0		1	11	0.0100768		1	5	0.0147388		1	3
mmu-miR-6999-5p	5	0.155953	9	0		1	10	0		1	10	0		1	11	0		1	5	0.0587822	0.913323	1.02938	3	0		1	5	0.156262	10	0.162953	0.947906	1.01743	10	0.0275337	0.793758	0.931064	10	0.19892	0.758807	1.01013	11	0.0778438	0.920094	0.950779	5	0.0872692	0.935703	0.931064	3
mmu-miR-700-3p	5	0	9	6.89775	0.914663	1.02531	10	6.62547	0.794922	0.87261	10	6.54153	0.854498	0.777988	11	6.87258	0.87067	1.06621	5	6.85309	0.836232	1.02065	3	7.12925	0.557181	1.37322	5	0.0333979	10	6.21616	0.759678	1.12983	10	6.25987	0.743792	1.32264	10	5.73928	0.800583	0.829864	11	6.25097	0.68343	1.28099	5	6.20377	0.838208	1.26113	3
mmu-miR-700-5p	5	0.225667	9	5.92003	0.890143	1.15794	10	6.0202	0.281593	1.19881	10	5.88365	0.828843	1.04237	11	6.05923	0.393956	1.23397	5	6.12446	0.378677	1.42004	3	6.20332	0.305126	1.38331	5	0.0717549	10	5.12152	0.751832	1.24087	10	5.14173	0.844996	1.26468	10	5.00957	0.83268	1.11504	11	5.18684	0.665476	1.31209	5	5.19448	0.742124	1.2225	3
mmu-miR-7000-3p	5	0.145162	9	0.224739	0.942941	0.982358	10	0.258194	0.998277	0.995812	10	0.169769	0.862065	0.950418	11	0.235489	0.981418	0.989829	5	0.212199	0.920337	0.920342	3	0.225534	0.929183	0.979515	5	0.231047	10	0.423657	0.630683	0.830652	10	0.314444	0.655015	0.795134	10	0.513663	0.749824	0.868658	11	0.459229	0.812484	0.861557	5	0.530812	0.882416	0.865657	3
mmu-miR-7000-5p	5	0	9	0.0587426	0.914663	1.03032	10	0.0493105	0.752999	1	10	0.0599663	0.812689	1.03607	11	0.0207266	0.998102	1	5	0.0884128	0.651844	1.0631	3	0.0410644	0.925902	1	5	0.103533	10	0.0716059	0.990524	0.963966	10	0.102427	0.97246	1.04606	10	0.348002	0.526639	1.32217	11	0.0590956	0.953393	0.984378	5	0.0853244	0.969269	1.01449	3
mmu-miR-7001-5p	5	0.0623351	9	0.0300114	0.914663	0.981906	10	0.0105569	0.505598	0.967134	10	0.0286992	0.856377	0.967134	11	0.0202691	0.774356	0.967134	5	0.0260354	0.816227	0.967134	3	0.0602732	0.993582	0.967134	5	0.0598711	10	0		1	10	0		1	10	0		1	11	0.0316719	0.920094	1	5	0.0245782	0.918714	1	3
mmu-miR-7002-5p	5	0.239509	9	0.210614	0.937522	1.024	10	0.19387	0.906774	0.995546	10	0.132707	0.904765	1.01484	11	0.208382	0.956872	1.00392	5	0.202452	0.913323	1.02679	3	0.137849	0.875488	0.997671	5	0.481743	10	0.243032	0.963081	0.982556	10	0.144667	0.861151	1.0035	10	0.197466	0.791765	0.975509	11	0.188867	0.877748	1.02047	5	0.184727	0.869712	0.984806	3
mmu-miR-7004-3p	5	0.250002	9	0.105151	0.914663	1.04374	10	0.170417	0.437353	1.08783	10	0.0440969	0.977789	0.9691	11	0.0509192	0.981418	0.990179	5	0.0811043	0.744214	1.01485	3	0.0542587	0.970035	1.00145	5	0	10	0.106659	0.932631	0.974168	10	0.212113	0.922597	1.05952	10	0.15721	0.999269	0.975523	11	0.178705	0.978308	1.00808	5	0.139991	0.968461	0.979113	3
mmu-miR-7004-5p	5	0.873154	9	0.159655	0.855322	0.940632	10	0.306334	0.751543	1.02233	10	0.164259	0.833333	0.975207	11	0.155007	0.761694	0.930515	5	0.178464	0.8558	0.93567	3	0.194207	0.884645	0.940366	5	0.716724	10	0.161803	0.932282	0.983796	10	0.417388	0.81181	1.17289	10	0.630329	0.526639	1.31292	11	0.345131	0.790781	1.13338	5	0.388047	0.838208	1.09426	3
mmu-miR-7006-3p	5	0.0221512	9	0.0942212	0.852106	0.93229	10	0.18372	0.967422	0.966527	10	0.0974981	0.812689	0.913024	11	0.0808377	0.514428	0.917775	5	0.0588498	0.361145	0.919317	3	0.112698	0.816824	0.954625	5	0	10	0.214519	0.986301	1.03923	10	0.173183	0.97246	0.995829	10	0.0502745	0.587276	0.899151	11	0.167998	0.978308	0.972583	5	0.219692	0.954904	0.993396	3
mmu-miR-7008-5p	5	0.185818	9	0.194222	0.937522	0.964598	10	0.294169	0.752999	1.0629	10	0.172162	0.863743	0.943733	11	0.187921	0.916378	0.954749	5	0.248588	0.95915	1.01784	3	0.0542587	0.449608	0.884397	5	0.173162	10	0.503029	0.856751	0.835683	10	0.290779	0.773536	0.755148	10	0.441076	0.652138	0.873726	11	0.475812	0.824498	0.834859	5	0.342662	0.725545	0.70925	3
mmu-miR-7009-5p	5	0.529299	9	0.0849156	0.932806	1.0268	10	0.060004	0.80459	1	10	0.0824347	0.863743	1	11	0.0395946	0.981418	1	5	0.0745407	0.794875	1.03155	3	0.123036	0.869892	1.03338	5	0.702786	10	0.0866978	0.751832	1.04316	10	0.109784	0.877164	1	10	0.151509	0.680521	1	11	0.0841199	0.823497	1	5	0.0894101	0.835575	1	3
mmu-miR-701-3p	5	0	9	0.278538	0.967907	0.992601	10	0.14113	0.44913	0.907808	10	0.156507	0.828843	0.950246	11	0.1912	0.802412	0.965315	5	0.313841	0.890445	1.06114	3	0.273741	0.984491	1.02629	5	0.0763623	10	0.0117901	0.986301	1	10	0.0997038	0.855766	1	10	0.0278848	0.884957	1	11	0.0795018	0.668318	1.05035	5	0.0540497	0.866846	1	3
mmu-miR-701-5p	5	0.0971291	9	1.00064	0.951625	1.04302	10	1.10863	0.490434	1.05322	10	1.12694	0.845847	1.10042	11	1.11914	0.742132	1.04304	5	1.06953	0.603127	1.06899	3	1.03482	0.871156	1.02238	5	0	10	0.476022	0.828447	0.868308	10	0.604372	0.983308	0.95695	10	0.651393	0.92622	1.11737	11	0.580206	0.985821	0.951606	5	0.508653	0.925966	0.858825	3
mmu-miR-7010-5p	5	0.39202	9	0.908235	0.942659	1.14306	10	0.540825	0.281593	0.836084	10	0.767788	0.956434	1.07633	11	0.728132	0.795775	0.953996	5	0.66822	0.562588	0.929194	3	0.817179	0.984491	1.08137	5	1.35319	10	0.777773	0.977656	1.00967	10	1.08938	0.851813	1.2957	10	0.712088	0.803223	1.02927	11	0.859482	0.984802	1.07341	5	0.850158	0.969269	1.13836	3
mmu-miR-7012-5p	5	0.0493276	9	0.0913258	0.744228	1.05793	10	0.0145925	0.753623	1	10	0.0403567	0.968798	1	11	0.0533036	0.951688	1.01676	5	0.0440102	0.968062	1	3	0.117364	0.816824	1.08328	5	0	10	0.159597	0.947906	1.04638	10	0.0515605	0.920167	1	10	0.144456	0.883434	1.10147	11	0.0552003	0.930433	1	5	0.0343661	0.866846	1	3
mmu-miR-7013-5p	5	0.085365	9	1.03908	0.942941	1.08287	10	1.03961	0.883346	1.07526	10	1.08347	0.925591	1.0294	11	0.964085	0.981418	1.06289	5	1.07411	0.627926	1.11244	3	1.09235	0.652765	1.13081	5	0.0908839	10	1.48136	0.791601	0.876055	10	1.68826	0.97246	1.01633	10	1.19173	0.526639	0.728119	11	1.62357	0.930433	0.915756	5	1.43797	0.838208	0.915419	3
mmu-miR-7015-3p	5	0.183492	9	0.096845	0.951625	1.04226	10	0.310151	0.237739	1.13832	10	0.0719681	0.956434	0.994149	11	0.131895	0.808231	1.0468	5	0.209931	0.603127	1.08289	3	0.071669	0.933556	1.00231	5	0.153355	10	0.124047	0.963081	0.974247	10	0.117441	0.97246	1.03912	10	0.259408	0.526639	1.12001	11	0.2463	0.668318	1.07882	5	0.0233593	0.712449	0.931064	3
mmu-miR-7015-5p	5	0.251698	9	0.164934	0.937522	1.03916	10	0.148466	0.823355	1.03351	10	0.0648145	0.850244	0.970135	11	0.197995	0.7273	1.05104	5	0.153313	0.845962	1.05673	3	0.143568	0.871578	1.03013	5	0.272265	10	0.420005	0.837893	1.04868	10	0.270365	0.97246	0.979902	10	0.160616	0.676229	0.839788	11	0.131456	0.665263	0.836112	5	0.299894	0.978779	0.942487	3
mmu-miR-7016-3p	5	0.684704	9	0.168507	0.885869	1.07079	10	0.111484	0.336416	1.07841	10	0.102391	0.812689	1.09394	11	0.120493	0.783465	1.03888	5	0.212692	0.30556	1.16069	3	0.0752291	0.764234	1.04457	5	0.37502	10	0.212929	0.926743	0.988018	10	0.185017	0.940716	1.04875	10	0.122499	0.950357	0.959764	11	0.217164	0.725455	1.06411	5	0.113537	0.918714	0.985203	3
mmu-miR-7016-5p	5	0.193253	9	0.215105	0.914663	1.01948	10	0.05236	0.736229	0.93687	10	0.0635032	0.888732	0.967845	11	0.0371594	0.7273	0.93687	5	0.0351372	0.656569	0.964391	3	0		0.93687	5	0.0709657	10	0.149296		1.04171	10	0.141274		1.05945	10	0.125156		1.07432	11	0.0755251		1.0232	5	0.0659044		1.04451	3
mmu-miR-7017-5p	5	0.0768217	9	0.213263	0.942941	1.04385	10	0.0833759	0.611466	0.955315	10	0.12395	0.904765	1.00149	11	0.152683	0.981418	1.00721	5	0.125161	0.881635	1.01492	3	0.236831	0.91414	1.15074	5	0.0383571	10	0.169462	0.999113	1.0219	10	0.265186	0.896786	1.04875	10	0.0655993	0.526639	0.959764	11	0.284901	0.627784	1.07787	5	0.317545	0.618754	1.09442	3
mmu-miR-7019-3p	5	0	9	0.0795532	0.932806	0.965569	10	0.126777	0.93497	0.949969	10	0.096629	0.956434	0.959568	11	0.125868	0.963983	1.00659	5	0.201868	0.620166	1.02788	3	0.203494	0.816824	1.10271	5	0	10	0.231301	0.870044	0.968309	10	0.421101	0.844996	1.10811	10	0.356026	0.83384	0.993193	11	0.318494	0.985821	1.02737	5	0.264685	0.93036	1.0349	3
mmu-miR-7019-5p	5	8.47134	9	0.0868508	0.914663	0.991021	10	0.0891173	0.662537	1.00615	10	0.057386	0.826809	0.93636	11	0.104137	0.905172	1.0112	5	0.0895009	0.755327	0.980569	3	0.166583	0.933225	1.05333	5	7.81723	10	0.37729	0.500316	1.31158	10	0.166778	0.887902	1.10752	10	0.397823	0.465375	1.24319	11	0.174062	0.829848	1.08972	5	0.200424	0.708687	1.17783	3
mmu-miR-702-3p	5	14.515	9	2.17732	0.890143	1.07994	10	2.40807	0.325402	1.28513	10	1.9759	0.925591	0.992668	11	2.07708	0.981418	1.01797	5	2.2197	0.603127	1.07073	3	2.40494	0.764234	1.31755	5	14.5722	10	3.72741	0.391133	1.5184	10	3.49218	0.855766	1.21541	10	3.68746	0.52966	1.38012	11	3.53518	0.790781	1.16473	5	3.68204	0.480242	1.4535	3
mmu-miR-702-5p	5	3.00254	9	0.0757313	0.942659	1.00541	10	0.021782	0.688168	0.967406	10	0.0132437	0.812689	0.967406	11	0.0572026	0.981418	0.989866	5	0.041234	0.932682	0.995824	3	0		0.967406	5	3.28825	10	0.138645	0.85955	1	10	0.0788436	0.855766	1	10	0.153697	0.557937	1.07432	11	0.0527564	0.864067	1	5	0.220996	0.587011	1.16865	3
mmu-miR-7020-5p	5	5.5268	9	0.10958	0.890143	1.07265	10	0.0105569	0.752999	1	10	0.0496768	0.934558	1	11	0.00849933	0.816302	1	5	0.0732047	0.66306	1.04721	3	0.0506986	0.871605	1.04164	5	5.73207	10	0.135739	0.751832	0.864392	10	0.291917	0.97246	1.00197	10	0.221286	0.897835	0.887472	11	0.185578	0.858947	0.929035	5	0.311515	0.906298	0.973149	3
mmu-miR-7021-5p	5	7.87883	9	0.38185	0.937522	0.872593	10	0.482974	0.932661	0.897484	10	0.280515	0.828843	0.82852	11	0.552629	0.871992	0.968959	5	0.408809	0.931158	0.996759	3	0.532295	0.910002	0.945245	5	7.47758	10	0.391192	0.671482	1.03823	10	0.283757	0.97246	1.00246	10	0.138175	0.749824	0.874076	11	0.212145	0.980683	0.941522	5	0.131422	0.838208	0.898889	3
mmu-miR-7022-5p	5	2.40971	9	0		1	10	0		1	10	0.0132437	0.955086	1	11	0		1	5	0.0173169	0.991179	1	3	0.0209704	0.984491	1	5	2.63865	10	0.0662994	0.751832	1.04316	10	0.0467916	0.896786	1	10	0		1	11	0.0124073	0.984802	1	5	0.0233593	0.954904	1	3
mmu-miR-7023-3p	5	6.6088	9	0		1	10	0		1	10	0.0132437	0.956434	1	11	0.00849933	0.916378	1	5	0		1	3	0		1	5	5.50869	10	0.0121921	0.883218	1	10	0.116003	0.889593	1.03979	10	0.107964	0.655345	1.10799	11	0.126127	0.747927	1.09672	5	0.106065	0.86533	1.05241	3
mmu-miR-7023-5p	5	1.66399	9	0.0096647	0.978802	1	10	0.0115497	0.948467	1	10	0.0144505	0.955086	1	11	0		1	5	0		1	3	0.0157912	0.929183	1	5	2.59566	10	0		1	10	0		1	10	0.0627006		1	11	0.0452194		1	5	0.0380982		1	3
mmu-miR-7024-3p	5	0	9	0.0387276	0.917797	0.962597	10	0.024732	0.604261	0.948116	10	0.029484	0.845847	0.948116	11	0.0658691	0.981418	0.99511	5	0.0473434	0.8558	0.978587	3	0.0905182	0.91777	1.01142	5	0.0264733	10	0.0482132	0.893929	1	10	0.069598	0.855766	1.03979	10	0.0570149	0.732385	1	11	0.0487581	0.750746	1.04786	5	0.0706357	0.838208	1	3
mmu-miR-7024-5p	5	0.0538996	9	0.600489	0.942941	1.00456	10	0.641167	0.762836	0.989422	10	0.608697	0.904765	0.944694	11	0.502084	0.940663	0.967699	5	0.535688	0.997694	0.914808	3	0.392873	0.831047	0.940488	5	0.0708257	10	0.692298	0.98871	1.05264	10	0.759676	0.97246	1.05303	10	0.861575	0.816237	0.998182	11	0.65249	0.95692	1.00841	5	0.949499	0.838208	1.17383	3
mmu-miR-7026-5p	5	6.58605	9	0.122134	0.974428	1.00065	10	0.0861827	0.796732	0.990957	10	0.0791913	0.904765	0.922224	11	0.107614	0.980005	0.99831	5	0.149122	0.869326	1.05285	3	0.157943	0.764234	1.03742	5	0.569178	10	0.148031	0.987705	0.98191	10	0.131456	0.989618	0.952616	10	0.216236	0.793087	0.990398	11	0.174965	0.940667	1.01154	5	0.204578	0.866846	0.993411	3
mmu-miR-7027-3p	5	5.50337	9	0.0408452	0.932806	0.984169	10	0.0528269	0.879287	0.967134	10	0.124037	0.845847	1.05798	11	0.0860009	0.956872	1.01362	5	0.0985331	0.86459	1.05236	3	0.13917	0.863827	1.09627	5	4.92149	10	0.274959	0.976279	0.964551	10	0.374192	0.97246	1.02149	10	0.31021	0.964328	0.813609	11	0.230857	0.889592	0.935481	5	0.37486	0.93036	1.0671	3
mmu-miR-7027-5p	5	7.15291	9	0.0955423	0.822927	1.07079	10	0.0745965	0.736229	1.05187	10	0.0102243	0.863743	1	11	0.0267689	0.978262	1	5	0.0344476	0.997694	1	3	0.0721447	0.869892	1.06676	5	5.94548	10	0.0508068		1.04638	10	0.0544022		1	10	0		1	11	0.0135475		1	5	0.0365214		1	3
mmu-miR-7028-5p	5	9.22067	9	0.173106	0.891279	1.053	10	0.198612	0.610523	1.03758	10	0.142256	0.904765	1.02836	11	0.210942	0.80276	1.05864	5	0.0827158	0.917852	0.984435	3	0.0898758	0.972476	0.971432	5	10.4077	10	0.277295	0.815794	1.12523	10	0.0697569	0.896786	0.970712	10	0.278439	0.73467	1.10088	11	0.164148	0.980683	1.01774	5	0.0508607	0.838208	0.931064	3
mmu-miR-7029-3p	5	1.26088	9	0.100688	0.59086	1.04694	10	0.0763724	0.674779	1.01312	10	0.0515708	0.946975	0.973367	11	0.0380935	0.98193	0.994539	5	0.0255175	0.908747	0.973367	3	0.0869626	0.816824	1.06014	5	1.88985	10	0.156057	0.759678	1.04717	10	0.08338	0.887902	1.0199	10	0.200256	0.527626	1.08118	11	0.0735209	0.894981	0.98916	5	0.113532	0.882413	0.963966	3
mmu-miR-7030-3p	5	0.521669	9	0.0701289	0.942659	1.01224	10	0.0318376	0.86663	0.973367	10	0.0553902	0.956434	1.00555	11	0.183764	0.514198	1.07668	5	0.106258	0.707195	1.01932	3	0.0602732	0.962327	0.973367	5	0.787053	10	0.14616	0.986301	0.980227	10	0.118804	0.920167	0.957258	10	0.0768291	0.644435	0.904757	11	0.114747	0.875507	0.977928	5	0.0381713	0.436521	0.904757	3
mmu-miR-7030-5p	5	0.38721	9	0		0.973367	10	0.0400907	0.977849	0.973367	10	0.00938526	0.828843	0.973367	11	0.021796	0.920262	0.973367	5	0.0213337	0.869326	0.973367	3	0		0.973367	5	1.04083	10	0.0254014	0.977656	1	10	0		1	10	0.02959	0.952991	1	11	0.117218	0.825423	1.02682	5	0		1	3
mmu-miR-7031-3p	5	0.251776	9	0.0222597	0.914663	1.01349	10	0		1	10	0.0340601	0.812689	1.03306	11	0.0190316	0.896661	1	5	0.0224386	0.80573	1	3	0.0157912	0.925902	1	5	0.513615	10	0.0493836	0.93106	1.04171	10	0.114399	0.851813	1.05945	10	0.137606	0.63382	1.08492	11	0.0259548	0.981887	1	5	0.0393442	0.954904	1	3
mmu-miR-7031-5p	5	1.64082	9	0		1	10	0.021782	0.798146	1	10	0.0508407	0.977789	1.03306	11	0.0323283	0.940663	1.01676	5	0.032271	0.907542	1	3	0.0367616	0.929183	1.03338	5	0.977834	10	0.255423	0.73876	1.17264	10	0.109668	0.855766	1.08517	10	0.406136	0.581485	1.14864	11	0.0722887	0.926937	1.05668	5	0.100593	0.86533	1.08902	3
mmu-miR-7032-3p	5	1.26863	9	0.16629	0.966641	0.988328	10	0.175024	0.930702	1.05213	10	0.145288	0.956434	0.945528	11	0.223772	0.926875	0.955196	5	0.177627	0.93176	1.0125	3	0.153763	0.984491	0.965944	5	0.887139	10	0.326073	0.751832	0.854749	10	0.379549	0.896786	0.909723	10	0.21935	0.526639	0.793808	11	0.392358	0.894981	0.888377	5	0.391861	0.914746	0.859768	3
mmu-miR-7032-5p	5	4.92854	9	0.0873852	0.914663	1.03032	10	0.0322908	0.85902	1	10	0.0431497	0.85481	1.03607	11	0		1	5	0.0575262	0.707195	1.04721	3	0.0367616	0.875488	1.03338	5	4.83038	10	0.205071		1.20772	10	0		1	10	0.148099		1	11	0.0259548		1	5	0.106933		1.05241	3
mmu-miR-7033-5p	5	0.605725	9	0.448507	0.954341	1.03165	10	0.505396	0.918196	1.01739	10	0.244674	0.607736	0.861359	11	0.328345	0.621672	0.949755	5	0.464158	0.97931	1.05332	3	0.393854	0.890315	0.945966	5	0.536907	10	0.473148	0.738885	1.19475	10	0.47031	0.822648	1.1981	10	0.703417	0.587276	1.12231	11	0.34544	0.90331	1.03163	5	0.470138	0.838208	1.02525	3
mmu-miR-7034-3p	5	4.98415	9	0.0332415	0.948178	1.01983	10	0		1	10	0		1	11	0.0167085	0.981418	1	5	0.0224386	0.997694	1	3	0.0740846	0.890315	1	5	5.74895	10	0.050273	0.960784	0.989619	10	0.0593838	0.982553	0.949997	10	0.0235184	0.676229	0.949997	11	0.0487805	0.940667	0.972033	5	0.0816425	0.954904	0.949997	3
mmu-miR-7034-5p	5	0.144376	9	0.0331939	0.942659	0.987334	10	0.157333	0.413953	1.06681	10	0.075159	0.946975	0.959539	11	0.045793	0.995343	0.984248	5	0.0314016	0.889566	0.989813	3	0		0.959539	5	0.069963	10	0.0779753	0.986301	1.04638	10	0.133634	0.940505	1.10752	10	0.17521	0.770379	1.1216	11	0.158646	0.839972	1.08956	5	0.184199	0.838208	1.13353	3
mmu-miR-7036a-5p	5	0	9	0.023829	0.935939	1.01349	10	0.0532242	0.992449	1.03921	10	0.0272868	0.906874	1	11	0.0242312	0.905172	1	5	0.0344476	0.909197	1	3	0.0196183	0.869892	1	5	0	10	0.0703432	0.947906	1	10	0		1	10	0.209841	0.526639	1.20293	11	0.149677	0.75979	1.06808	5	0.120868	0.881059	1	3
mmu-miR-7038-5p	5	1.42356	9	0.157916	0.914663	0.952534	10	0.156375	0.752999	0.959491	10	0.127167	0.845847	0.942561	11	0.200928	0.981418	0.976497	5	0.109463	0.603127	0.909707	3	0.113826	0.871578	0.854765	5	2.79374	10	0.341125	0.792625	1.24984	10	0.368449	0.81181	1.1447	10	0.253572	0.826771	1.13619	11	0.211927	0.940667	1.0624	5	0.0872818	0.748707	1.0074	3
mmu-miR-7039-5p	5	0	9	0.125719	0.942659	1.00397	10	0.124749	0.801979	0.972028	10	0.102277	0.85481	0.966375	11	0.120997	0.905172	0.987982	5	0.164064	0.981714	0.986463	3	0.125869	0.890315	0.991617	5	0	10	0.430035	0.815089	1.04415	10	0.504172	0.655015	1.1981	10	0.215911	0.882889	0.994982	11	0.435965	0.668318	1.11719	5	0.411575	0.838208	1.07555	3
mmu-miR-7040-5p	5	0.397429	9	0.0532189	0.963698	0.982246	10	0.061814	0.990503	0.978444	10	0.0234681	0.832437	0.940052	11	0.00849933	0.537263	0.940052	5	0.0378064	0.852982	0.970264	3	0.0157912	0.742249	0.940052	5	0.556304	10	0.0494853	0.986301	1	10	0.0623391	0.991191	1.05945	10	0.0405484	0.912682	1	11	0.0968038	0.940667	1.04192	5	0.079492	0.954904	1	3
mmu-miR-7041-3p	5	0.0462571	9	0.0247649	0.932556	0.967134	10	0.0683917	0.883346	1.00505	10	0.0483105	0.977789	0.967134	11	0.0454328	0.981418	0.984379	5	0.0224386	0.755327	0.967134	3	0.0354095	0.90705	0.999419	5	0.138568	10	0.0576006		1	10	0.0271423		1	10	0.0580748		1	11	0.0516682		1.0232	5	0		1	3
mmu-miR-7042-3p	5	0.216357	9	0.0644552	0.914663	0.979552	10	0.110716	0.991981	1.01878	10	0.0840741	0.925591	0.992648	11	0.119288	0.981418	0.992077	5	0.153248	0.793644	1.07	3	0.0568556	0.816824	0.979766	5	0.797857	10	0.0629989	0.921974	0.994058	10	0.0220933	0.844996	0.949997	10	0.156534	0.696591	1.05259	11	0.0537366	0.877265	0.9981	5	0.111847	0.968461	0.999785	3
mmu-miR-7042-5p	5	0.350333	9	0.0190772	0.914663	0.973367	10	0.0709639	0.933053	1.01153	10	0.118414	0.927547	1.0787	11	0.131667	0.929673	1.02389	5	0.0876922	0.997694	1.05749	3	0.141575	0.905361	1.01675	5	0.488922	10	0.157576	0.98871	1.04756	10	0.12346	0.97246	1.01036	10	0.0695749	0.755794	0.931064	11	0.0555724	0.82917	0.952661	5	0.100517	0.914746	1.00958	3
mmu-miR-7043-3p	5	6.79078	9	0.0750677	0.942659	0.956931	10	0.0821251	0.93497	0.912695	10	0.175474	0.904765	0.94287	11	0.123903	0.940663	0.962445	5	0.127332	0.901351	0.955786	3	0.0354095	0.642447	0.943162	5	5.83333	10	0.0252735	0.986301	1	10	0.0739998	0.855766	1.05376	10	0		1	11	0.0234347	0.985821	1	5	0.0125649	0.936047	1	3
mmu-miR-7043-5p	5	0.161466	9	0.0590048	0.888256	0.953052	10	0.129444	0.884999	1.00103	10	0.149114	0.888732	1.01146	11	0.195367	0.624647	1.06767	5	0.163799	0.603127	1.02788	3	0.133155	0.933556	0.988701	5	0.195496	10	0.014608	0.960784	1	10	0		1	10	0.0399849	0.948209	1	11	0.0224841	0.978308	1	5	0.0361635	0.972387	1	3
mmu-miR-7044-3p	5	0.440382	9	0.534843	0.640147	1.0489	10	0.560854	0.29802	1.11215	10	0.50309	0.845847	1.09693	11	0.523942	0.535398	1.05987	5	0.455223	0.730701	1.06352	3	0.616066	0.325369	1.15038	5	0.267734	10	1.21123	0.915204	1.22026	10	1.46569	0.81181	1.19137	10	1.33083	0.654138	1.16761	11	1.47261	0.563852	1.43708	5	1.36306	0.757806	1.26772	3
mmu-miR-7045-3p	5	0.0254795	9	0.13582	0.848537	0.941965	10	0.145262	0.689964	0.922936	10	0.115244	0.812689	0.943733	11	0.196614	0.981418	0.99259	5	0.260589	0.869326	1.04836	3	0.350795	0.61719	1.05581	5	0.0383571	10	0.149394	0.990524	0.9773	10	0.237953	0.924106	1.00299	10	0.348016	0.526639	1.13619	11	0.167291	0.95692	1.05989	5	0.311508	0.658055	1.10606	3
mmu-miR-7046-3p	5	0.160479	9	0.369664	0.914663	1.09033	10	0.351944	0.736229	1.00579	10	0.354765	0.904765	1.07008	11	0.354941	0.624647	1.01733	5	0.4894	0.386673	1.14006	3	0.297756	0.985608	1.07693	5	0.290685	10	0.647184	0.976279	1.07933	10	0.677179	0.966328	1.11524	10	0.58419	0.919776	1.01565	11	0.845313	0.743774	1.2328	5	0.712622	0.909487	1.03489	3
mmu-miR-7046-5p	5	0.102048	9	0.12232	0.914663	1.06888	10	0.113145	0.761278	1.06289	10	0.0361305	0.903888	0.9691	11	0.00799459	0.64709	0.9691	5	0.034913	0.8558	0.9691	3	0.0752291	0.93936	1.01229	5	0.314518	10	0.0668449		1	10	0.0588243		1.04258	10	0.0483422		1	11	0.0580363		1.04486	5	0		1	3
mmu-miR-7047-3p	5	0.373092	9	0.882191	0.529722	1.1372	10	0.727978	0.631453	1.05479	10	0.533661	0.904765	0.983199	11	0.653168	0.981418	0.969857	5	0.875224	0.378677	1.14461	3	1.09385	0.528799	1.24537	5	0.639776	10	1.34853	0.921974	1.19701	10	1.33035	0.920167	1.16239	10	1.33605	0.766087	1.28644	11	1.30926	0.90286	1.20262	5	1.26586	0.942531	1.10863	3
mmu-miR-7047-5p	5	10.4548	9	0.161428	0.890143	1.03354	10	0.223625	0.282344	1.07652	10	0.109029	0.925591	1.04178	11	0.141443	0.654275	1.03676	5	0.170148	0.531477	1.05869	3	0.0563799	0.851216	0.979194	5	3.43804	10	0.312836	0.990524	0.998402	10	0.203599	0.855766	0.950283	10	0.131685	0.527626	0.888977	11	0.133334	0.668318	0.835126	5	0.379097	0.928927	0.993107	3
mmu-miR-7048-3p	5	2.31152	9	0.161675	0.922116	0.959977	10	0.230949	0.921764	1.0601	10	0.15298	0.85481	0.975597	11	0.296333	0.674099	1.09933	5	0.204749	0.985038	1.01921	3	0.235424	0.928263	1.02696	5	2.99669	10	0.337842	0.977656	0.903658	10	0.432554	0.949739	1.00874	10	0.357038	0.945695	0.975992	11	0.353678	0.980683	0.950116	5	0.357813	0.969269	0.89079	3
mmu-miR-7049-5p	5	0	9	0.0659438	0.744228	0.891445	10	0.340384	0.446826	1.06947	10	0.0755973	0.812689	0.920949	11	0.207961	0.940663	0.990204	5	0.192906	0.977601	1.01038	3	0.148038	0.909969	0.966282	5	0	10	0.259945	0.921974	1.07765	10	0.168266	0.97246	0.994045	10	0.513029	0.555557	1.3013	11	0.24801	0.940667	1.00019	5	0.30604	0.866846	1.03543	3
mmu-miR-7051-5p	5	2.382	9	0.128464	0.942941	1.02563	10	0.2107	0.883346	1.04649	10	0.0634173	0.845847	0.970135	11	0.165199	0.992834	1.06971	5	0.133704	0.917852	1.02664	3	0.22933	0.913823	1.06139	5	2.18907	10	0.216766	0.960784	0.978119	10	0.0889151	0.814655	0.861256	10	0.354734	0.73467	1.0772	11	0.165162	0.877855	0.905651	5	0.350189	0.881073	1.08345	3
mmu-miR-7052-3p	5	0	9	0.515185	0.937522	1.02858	10	0.541435	0.736229	0.981426	10	0.402553	0.950581	0.871694	11	0.402284	0.927777	0.90889	5	0.400172	0.892849	0.89054	3	0.522549	0.817919	1.00273	5	0.0709657	10	0.893286	0.948411	1.06141	10	0.971488	0.855766	1.02913	10	1.13692	0.526639	1.29259	11	0.79229	0.985821	0.954318	5	1.15954	0.682175	1.12714	3
mmu-miR-7052-5p	5	0.0937321	9	0.080536	0.954341	0.965277	10	0.0473968	0.531621	0.93687	10	0.0643422	0.85481	0.970663	11	0.0748974	0.939743	0.969993	5	0.0821176	0.890445	0.977354	3	0.120626	0.929183	1.06197	5	0.0779973	10	0.151252	0.947906	1.01403	10	0.150842	0.896786	1.07857	10	0.118719	0.932153	1.02257	11	0.150754	0.940667	1.02598	5	0.0699337	0.93036	0.963966	3
mmu-miR-7053-3p	5	6.32966	9	0.012595	0.951625	1	10	0.0468386	0.420839	1.03921	10	0.0317186	0.904765	1	11	0.00799459	0.905172	1	5	0.00912737	0.889566	1	3	0.0976702	0.766773	1.08914	5	6.62214	10	0.0248716	0.751832	0.949997	10	0.08414	0.931181	1.00647	10	0.0718606	0.800178	0.949997	11	0.0936138	0.940667	1.00268	5	0.126423	0.983018	1.03447	3
mmu-miR-7054-5p	5	1.4829	9	0.323313	0.890143	1.05593	10	0.150216	0.783002	0.991057	10	0.198456	0.977789	1.01805	11	0.201387	0.995343	0.944143	5	0.233201	0.912722	1.02538	3	0.377333	0.648904	1.07797	5	1.04529	10	0.463531	0.88259	1.07119	10	0.314017	0.97246	0.870071	10	0.367405	0.964328	1.03358	11	0.463242	0.90331	1.10934	5	0.269698	0.902378	0.908706	3
mmu-miR-7055-3p	5	0.0975218	9	0.0109343	0.974428	1	10	0.0493105	0.625881	1	10	0		1	11	0.0202691	0.940663	1	5	0.00896297	0.997694	1	3	0.0310803	0.889293	1	5	0.0650038	10	0.267532	0.991517	0.982615	10	0.22556	0.97246	0.975471	10	0.391206	0.77984	1.16507	11	0.111823	0.798016	0.841896	5	0.122918	0.821644	0.898889	3
mmu-miR-7055-5p	5	0.322691	9	0.0722486	0.890143	1.05075	10	0.0648227	0.746926	1.03921	10	0.102239	0.607736	1.09394	11	0.0556935	0.905172	1	5	0.0378064	0.91712	1.03214	3	0.144401	0.772018	1.12492	5	0.341821	10	0.583137	0.960784	0.942274	10	0.442728	0.855766	0.872921	10	0.907974	0.712784	1.31362	11	0.57881	0.942315	0.887395	5	0.400887	0.770395	0.815967	3
mmu-miR-7056-3p	5	0.373009	9	0.194188	0.890143	1.04793	10	0.16348	0.537472	1.03758	10	0.0758155	0.904765	0.98833	11	0.0287211	0.473433	0.95581	5	0.0883679	0.977601	0.970264	3	0.130837	0.917338	1.05748	5	0.291212	10	0.393105	0.977656	0.872475	10	0.441849	0.993099	0.893563	10	0.446446	0.983133	0.938947	11	0.279887	0.81774	0.774537	5	0.500079	0.93036	0.934783	3
mmu-miR-7056-5p	5	0.43373	9	0.363325	0.972841	0.975792	10	0.218402	0.43981	0.880243	10	0.114145	0.397152	0.840859	11	0.285539	0.920262	0.93381	5	0.3657	0.977601	0.971871	3	0.423027	0.871156	1.02524	5	0.699344	10	1.42149	0.837893	1.13545	10	1.31329	0.97246	0.869023	10	1.01812	0.712784	0.814405	11	0.96789	0.737693	0.852785	5	1.38648	0.866846	1.13591	3
mmu-miR-7058-5p	5	0.214587	9	0.0415207	0.932806	1.01349	10	0.028228	0.835192	1	10	0.0184748	0.959889	1	11	0.0439255	0.88069	1	5	0.0263287	0.901351	1	3	0.0310803	0.925902	1	5	0.240808	10	0.0492912	0.974442	0.963966	10	0		0.963966	10	0.115759	0.803223	1.03561	11	0.0318185	0.901092	0.963966	5	0.0147388	0.833957	0.963966	3
mmu-miR-7060-5p	5	5.11991	9	0.0282502	0.942659	1	10	0.0444368	0.992449	1	10	0.0132437	0.850244	1	11	0.0164939	0.83887	1	5	0.00896297	0.724646	1	3	0.0209704	0.871605	1	5	4.32062	10	0.0121921		1	10	0		1	10	0.11555		1.10147	11	0.0135475		1	5	0		1	3
mmu-miR-7061-3p	5	1.37065	9	0.0933767	0.914663	0.973361	10	0.109145	0.764571	0.997552	10	0.101295	0.861028	0.988753	11	0.0422053	0.514428	0.937683	5	0.183277	0.9601	1.04078	3	0.091763	0.772018	0.983795	5	1.58006	10	0		1	10	0.0166622		1	10	0		1	11	0.0135475		1	5	0.0783759		1.08432	3
mmu-miR-7061-5p	5	5.11991	9	0.171426	0.914663	0.971787	10	0.19772	0.801231	0.950323	10	0.065484	0.64207	0.854765	11	0.231185	0.960609	1.0136	5	0.316696	0.933202	1.05655	3	0.157943	0.772018	0.961538	5	4.32062	10	0.0384977	0.792625	0.930438	10	0.15567	0.97246	0.985749	10	0.08438	0.897383	0.930438	11	0.0939304	0.962068	0.930438	5	0.115758	0.985645	1.01907	3
mmu-miR-7062-5p	5	13.4653	9	0.0109343	0.914663	1	10	0.0630301	0.752999	1.05187	10	0.0546053	0.904765	1.03607	11	0.029797	0.982945	1	5	0.0133112	0.852982	1	3	0.0566058	0.929183	1	5	13.6553	10	0.156317	0.986301	0.940867	10	0.0556968	0.851813	0.899164	10	0.102311	0.816237	0.899164	11	0.110555	0.885323	0.967514	5	0.102981	0.864686	0.979205	3
mmu-miR-7063-3p	5	0.143916	9	0.0267593	0.942659	0.986169	10	0.0964866	0.633754	1.04133	10	0.0296464	0.956434	0.9691	11	0.056774	0.915575	1.0194	5	0.0296876	0.901351	0.997568	3	0.106581	0.614894	1.05549	5	0.115063	10	0.0901673	0.85955	0.994058	10	0.0566425	0.983308	0.949997	10	0.114104	0.548671	1.04639	11	0.109403	0.85336	0.992616	5	0.201242	0.514029	1.11913	3
mmu-miR-7063-5p	5	0.07356	9	0.114128	0.914663	0.974172	10	0.115684	0.838857	0.901351	10	0.147527	0.956434	0.986022	11	0.19807	0.956872	1.05646	5	0.23376	0.833803	1.08669	3	0.208668	0.875488	1.05148	5	0	10	0.336504	0.977656	1.13389	10	0.250856	0.97246	1.00179	10	0.214474	0.816237	0.960072	11	0.143344	0.781869	0.915788	5	0.252055	0.935703	1.03543	3
mmu-miR-7064-5p	5	5.93695	9	0.116383	0.942659	0.972498	10	0.182616	0.801979	1.00974	10	0.0931782	0.85481	0.954845	11	0.151089	0.981418	1.00885	5	0.196721	0.832737	1.06518	3	0.105336	0.869892	0.983836	5	5.41662	10	0.125123	0.960784	0.907347	10	0.0437147	0.81181	0.871019	10	0.146706	0.932098	0.871019	11	0.0868189	0.81774	0.919321	5	0.0910772	0.860915	0.871019	3
mmu-miR-7065-3p	5	6.53492	9	0.402633	0.967907	1.14231	10	0.359932	0.978631	0.969864	10	0.256374	0.877118	0.950246	11	0.496468	0.901629	1.16073	5	0.207904	0.666392	0.962525	3	0.477266	0.83632	1.17545	5	7.80798	10	0.183776	0.946729	0.850868	10	0.299979	0.979444	1.01102	10	0.433567	0.732385	0.99322	11	0.333088	0.942315	1.03991	5	0.327301	0.93036	0.96222	3
mmu-miR-7065-5p	5	0.108925	9	0.0579708	0.944315	0.971748	10	0.0973618	0.806998	0.981672	10	0.065323	0.977789	0.93636	11	0.036001	0.848553	0.93636	5	0.0372283	0.832737	0.93636	3	0.0542587	0.933556	0.967618	5	0	10	0.200648	0.737848	1.08632	10	0.115806	0.743792	1.05945	10	0.0235184	0.850793	1	11	0.0596517	0.810859	1.02118	5	0.184737	0.717622	1.08432	3
mmu-miR-7066-3p	5	7.87319	9	0.0703766	0.942659	0.9691	10	0.0860423	0.622367	1.00709	10	0.0441423	0.959496	0.9691	11	0.0825363	0.761694	1.02711	5	0.0931235	0.603127	1.05285	3	0.0458982	0.972247	0.9691	5	5.67565	10	0.283845	0.960784	0.998832	10	0.207208	0.976776	0.986038	10	0.287182	0.884957	0.914075	11	0.224429	0.993125	1.00488	5	0.177891	0.922499	0.955025	3
mmu-miR-7066-5p	5	7.87259	9	0.857233	0.937522	0.983136	10	0.686342	0.382137	0.846212	10	0.748526	0.863743	1.04458	11	0.930571	0.99234	1.08658	5	0.862593	0.881373	0.996369	3	0.858809	0.933556	0.904425	5	5.67488	10	2.13534	0.832845	1.1617	10	1.85295	0.910243	0.928043	10	1.6718	0.704471	0.893751	11	1.793	0.789521	0.942064	5	2.02064	0.928927	1.03813	3
mmu-miR-7068-5p	5	9.7242	9	0.202731	0.914663	1.05689	10	0.13448	0.921764	0.966852	10	0.145895	0.931551	1.07467	11	0.134708	0.951688	1.01251	5	0.105112	0.97931	0.951863	3	0.203844	0.841901	1.07582	5	2.4137	10	0.304645	0.93106	0.975243	10	0.218954	0.81181	0.926504	10	0.29213	0.785562	0.962645	11	0.260205	0.81774	0.930454	5	0.278656	0.881073	0.957614	3
mmu-miR-7069-3p	5	7.67062	9	0.244268	0.890143	0.894115	10	0.348117	0.991981	0.954635	10	0.173712	0.812689	0.847605	11	0.244208	0.789207	0.873507	5	0.213457	0.603127	0.914163	3	0.456287	0.889293	1.0509	5	9.17024	10	0.672514	0.929073	0.771525	10	0.717563	0.97246	0.894086	10	0.470913	0.587276	0.683754	11	0.74111	0.943194	0.860619	5	0.775349	0.968461	0.901982	3
mmu-miR-7069-5p	5	1.82058	9	0.123086	0.942659	0.967323	10	0.168272	0.86663	0.992114	10	0.118414	0.871045	0.983762	11	0.047	0.514198	0.887703	5	0.095714	0.727019	0.943718	3	0.0310803	0.485333	0.887703	5	2.91115	10	0.136475	0.80897	0.989344	10	0.15743	0.877164	0.92889	10	0.26186	0.86855	1.04087	11	0.184555	0.865572	0.986288	5	0.239484	0.918018	1.08029	3
mmu-miR-7070-3p	5	10.4085	9	1.03235	0.914663	1.11511	10	1.24604	0.242138	1.39039	10	0.93907	0.904765	1.07672	11	0.97958	0.789207	1.06856	5	1.1933	0.527563	1.41166	3	1.1652	0.509186	1.31506	5	11.4267	10	0.670682	0.977656	0.900451	10	0.793558	0.97246	1.03976	10	0.755623	0.956009	1.09714	11	0.789795	0.943194	0.977188	5	0.847348	0.907946	1.01474	3
mmu-miR-7070-5p	5	0.143279	9	0.0391845	0.951625	1.01527	10	0.0417341	0.907381	1	10	0.0296464	0.982988	1	11	0.029797	0.99234	1	5	0.079386	0.727019	1.0631	3	0		1	5	0	10	0.138336	0.986301	1.12948	10	0.0325364	0.887902	1	10	0		1	11	0.0679268	0.920762	1.02682	5	0.0147388	0.835575	1	3
mmu-miR-7071-3p	5	0.175067	9	0.227129	0.977155	0.99506	10	0.295527	0.761278	1.10455	10	0.210961	0.956434	1.00098	11	0.298133	0.897581	1.04937	5	0.319851	0.755327	1.04869	3	0.20945	0.936248	1.00235	5	0.152695	10	0.229825	0.751832	0.872601	10	0.239932	0.822648	0.899368	10	0.327198	0.816237	0.999189	11	0.417904	0.978308	1.03851	5	0.407438	0.957614	1.05791	3
mmu-miR-7073-5p	5	0.119546	9	0.343627	0.914663	1.00238	10	0.240593	0.317253	0.932305	10	0.346504	0.904765	0.976311	11	0.381451	0.956872	1.03167	5	0.418644	0.997694	1.039	3	0.359381	0.925902	0.964992	5	0	10	0.881277	0.630683	1.22079	10	0.798317	0.896786	1.11107	10	0.598044	0.911636	0.825842	11	0.683931	0.953859	1.0664	5	0.831349	0.662717	1.13119	3
mmu-miR-7077-5p	5	4.01898	9	0.144783	0.59086	0.899655	10	0.242978	0.884797	0.936213	10	0.165203	0.812689	0.932724	11	0.168525	0.705755	0.882039	5	0.177684	0.730701	0.937605	3	0.0721447	0.408154	0.87211	5	3.22247	10	0.161986	0.897429	1	10	0.0414999	0.980956	1	10	0.195924	0.803223	1	11	0.0706146	0.943194	1.05365	5	0.125602	0.835575	1.09526	3
mmu-miR-7078-5p	5	0	9	0.335725	0.935939	1.00395	10	0.309075	0.751543	1.02709	10	0.188513	0.925591	0.930242	11	0.224139	0.98193	0.978947	5	0.422988	0.489238	1.07777	3	0.228976	0.992921	0.979217	5	0	10	0.52384	0.976332	1.0303	10	0.339542	0.893135	0.959598	10	0.391436	0.816237	0.94947	11	0.461921	0.985821	1.00782	5	0.548593	0.93036	1.07123	3
mmu-miR-708-3p	5	0.859484	9	2.13828	0.890143	0.962361	10	1.9696	0.531621	0.846253	10	2.4059	0.904765	1.09644	11	2.2554	0.981418	0.989339	5	2.14859	0.80573	0.964423	3	2.28517	0.98561	1.04266	5	0.513093	10	1.74002	0.833903	0.934979	10	1.91484	0.97246	0.945155	10	1.92039	0.904099	0.995394	11	1.87975	0.91253	0.947047	5	1.87724	0.93036	1.07585	3
mmu-miR-708-5p	5	0	9	8.55051	0.914663	0.851723	10	9.09137	0.306696	1.31868	10	8.81043	0.956434	1.05915	11	8.37792	0.446411	0.838356	5	8.65361	0.8558	0.967506	3	8.40938	0.60359	0.825906	5	0.0650038	10	8.32569	0.986301	0.884661	10	8.08408	0.844996	0.794158	10	9.03395	0.555557	1.49494	11	8.237	0.866976	0.918136	5	8.31815	0.96819	0.842211	3
mmu-miR-7080-3p	5	0.0675456	9	3.65706	0.513361	1.16888	10	3.27892	0.736229	0.979344	10	3.56496	0.890535	1.03773	11	3.44969	0.978262	1.04751	5	3.52792	0.890445	1.11517	3	3.72288	0.741914	1.3553	5	0.128196	10	3.16509	0.974095	1.13443	10	3.26183	0.896786	1.15786	10	2.71294	0.63382	0.865475	11	3.25315	0.877265	1.26882	5	3.24068	0.907946	1.29252	3
mmu-miR-7080-5p	5	6.54424	9	2.12018	0.912599	1.31441	10	1.95373	0.902901	1.08114	10	2.43138	0.877043	0.883761	11	1.72275	0.687594	0.91348	5	1.73979	0.754286	0.862866	3	1.79439	0.897319	0.909373	5	7.92607	10	1.9377	0.996645	1.14328	10	1.6887	0.896786	0.962087	10	1.85722	0.909485	1.03829	11	1.44874	0.668318	0.818776	5	1.79088	0.928927	0.961273	3
mmu-miR-7081-3p	5	1.03474	9	0.0371958	0.937522	1	10	0.0532838	0.691743	1	10	0.0132437	0.956434	1	11	0.0499986	0.798465	1	5	0.00912737	0.997694	1	3	0.0542587	0.78251	1.03338	5	1.58694	10	0.113491	0.874647	1.04638	10	0.148457	0.844996	1.12775	10	0.165879	0.526639	1.10799	11	0.0288424	0.940667	1	5	0.121099	0.838208	1.08891	3
mmu-miR-7083-5p	5	0.523438	9	0.304216	0.932556	0.973121	10	0.494789	0.86663	1.19863	10	0.365429	0.955086	1.04811	11	0.392568	0.981418	1.0052	5	0.47313	0.931158	1.09402	3	0.264705	0.848942	0.886085	5	0.870089	10	0.474342	0.932282	1.11369	10	0.160089	0.743792	0.921124	10	1.06415	0.548671	1.31336	11	0.343847	0.980683	1.08195	5	0.636806	0.858786	1.12801	3
mmu-miR-7084-5p	5	0.156574	9	0.469084	0.914663	0.88267	10	0.327218	0.481251	0.819821	10	0.369667	0.828843	0.803393	11	0.550002	0.950698	0.95014	5	0.383032	0.684199	0.854982	3	0.485599	0.871578	0.890213	5	0.135738	10	0.636876	0.945039	0.974775	10	0.596229	0.996115	1.00242	10	0.567653	0.954275	0.894677	11	0.349613	0.402345	0.810925	5	0.578235	0.969269	1.01889	3
mmu-miR-7085-5p	5	0.236925	9	0.0731535	0.984841	0.992669	10	0.230169	0.454403	1.09262	10	0.0797735	0.95868	1.02336	11	0.0902996	0.965113	1.03603	5	0.0737637	0.997694	1.01543	3	0.110846	0.90705	1.01675	5	0.205331	10	0.387155	0.915204	1.04227	10	0.183866	0.891317	0.865334	10	0.669836	0.671847	1.0814	11	0.241633	0.940667	0.928832	5	0.392558	0.86451	1.09228	3
mmu-miR-7087-3p	5	0.114602	9	0.104365	0.86879	0.924301	10	0.283146	0.86663	1.01761	10	0.2179	0.956434	1.04492	11	0.153633	0.833445	0.964202	5	0.143263	0.730701	0.983018	3	0.0157912	0.485333	0.879656	5	0.293489	10	0.12216	0.810576	1.00655	10	0.360204	0.877164	1.22874	10	0.364997	0.83384	0.9981	11	0.329092	0.890265	1.16795	5	0.256463	0.958333	1.07512	3
mmu-miR-709	5	3.62896	9	0.702539	0.942659	0.948795	10	0.917894	0.539711	1.15654	10	0.669277	0.904765	0.91805	11	0.737035	0.986999	0.880662	5	0.748496	0.997694	0.968666	3	0.776147	0.972476	0.93033	5	4.48854	10	1.48088	0.73876	1.06131	10	1.21884	0.982553	0.871997	10	1.86799	0.526639	1.31667	11	1.32138	0.940667	0.963487	5	1.61065	0.742124	1.2107	3
mmu-miR-7093-3p	5	0	9	0.0696719	0.890143	0.915854	10	0.113929	0.823355	0.926951	10	0.138032	0.956434	0.939508	11	0.085858	0.7273	0.926976	5	0.0970608	0.783857	0.936845	3	0.0864869	0.766773	0.920516	5	0	10	0.218001	0.963081	0.918955	10	0.156511	0.851813	0.910342	10	0.16968	0.766087	0.882703	11	0.248444	0.981887	0.966388	5	0.178933	0.865201	0.950824	3
mmu-miR-7115-5p	5	5.74247	9	0.6951	0.917797	1.00531	10	0.778242	0.526959	1.08114	10	0.498562	0.925591	0.931537	11	0.768693	0.514198	1.105	5	0.687756	0.728808	1.04346	3	0.745007	0.800591	0.972843	5	5.45177	10	0.983484	0.945039	1.02888	10	0.64231	0.855766	0.737752	10	1.02335	0.816237	1.23368	11	0.851934	0.941113	0.954502	5	1.06644	0.838208	1.09152	3
mmu-miR-7116-3p	5	0.196198	9	0.103839	0.942659	0.960278	10	0.140832	0.966157	0.972665	10	0.0809646	0.888344	0.881238	11	0.162983	0.940663	0.972696	5	0.185668	0.730701	0.995476	3	0.095055	0.91414	0.920516	5	0.568202	10	0.0662481	0.893929	0.931064	10	0.0112581	0.746606	0.931064	10	0.131083	0.977089	1.00026	11	0.0490188	0.790781	0.931064	5	0.0916457	0.918714	0.972504	3
mmu-miR-7117-3p	5	15.6557	9	0.124341	0.934959	0.988731	10	0.189642	0.902755	0.995546	10	0.0522754	0.510207	0.916206	11	0.172492	0.981418	1.03748	5	0.171639	0.977801	0.998812	3	0.0938492	0.841901	0.923813	5	16.0825	10	0.479803	0.9696	0.905327	10	0.751122	0.773536	1.1888	10	0.446309	0.800583	0.890995	11	0.550052	0.980683	0.916695	5	0.376373	0.805477	0.865291	3
mmu-miR-7117-5p	5	6.52227	9	0.0517795	0.942659	1.03316	10	0.0284823	0.941667	1	10	0.037597	0.982988	1	11	0.0282637	0.981418	1	5	0.0552032	0.890445	1.04721	3	0.0410644	0.984491	1	5	6.81519	10	0.0254014	0.759678	0.931064	10	0.0773332	0.95525	0.981119	10	0.140581	0.90044	0.931064	11	0.108497	0.995279	0.983348	5	0.107082	0.995679	0.979859	3
mmu-miR-7118-5p	5	2.8145	9	0.0096647		1	10	0		1	10	0		1	11	0.0422053		1.01676	5	0.0609051		1.02938	3	0.0209704		1	5	2.51975	10	0.0644426	0.947906	1	10	0.0431441	0.97246	1	10	0.0766764	0.832656	1	11	0.0127265	0.940667	1	5	0.0233593	0.968461	1	3
mmu-miR-7211-3p	5	15.3838	9	0		0.967406	10	0.0412481	0.992232	0.967406	10	0.0868891	0.904765	0.967406	11	0.0621252	0.929485	1.00646	5	0.0604829	0.890445	1.02424	3	0.0606827	0.928263	1.00769	5	14.9866	10	0.0487464		1	10	0		1	10	0.0235184		1	11	0.0461958		1	5	0		1	3
mmu-miR-7212-5p	5	6.58746	9	0.084854	0.917797	0.963304	10	0.167159	0.892615	0.956861	10	0.108082	0.927345	0.973045	11	0.0497552	0.635777	0.952891	5	0.119819	0.958475	0.991572	3	0.148316	0.984491	1.06471	5	5.42712	10	0.0384829	0.990524	0.963966	10	0.0325364	0.97246	0.963966	10	0.04662	0.952991	0.963966	11	0.0939304	0.880779	0.963966	5	0.0371431	0.969269	0.963966	3
mmu-miR-7213-3p	5	0.0943652	9	0.211587	0.964604	0.993044	10	0.0816493	0.424822	0.930125	10	0.227503	0.956434	0.924715	11	0.190968	0.998102	1.00352	5	0.231131	0.890445	0.998556	3	0.157819	0.928263	0.948869	5	0.0264733	10	0.370286	0.986301	0.969672	10	0.483362	0.861151	1.03781	10	0.441334	0.846382	1.08222	11	0.330117	0.978308	0.991025	5	0.449873	0.838208	1.0619	3
mmu-miR-7219-3p	5	0.4738	9	0.194293	0.914663	0.958173	10	0.205475	0.799467	0.911029	10	0.156493	0.828843	0.940486	11	0.309677	0.940663	1.05241	5	0.386855	0.748969	1.09904	3	0.322527	0.869892	1.02473	5	0.138316	10	0.15484	0.945039	0.988018	10	0.225363	0.97246	0.976755	10	0.282134	0.791765	1.05843	11	0.223755	0.980683	1.06043	5	0.309879	0.838208	1.09549	3
mmu-miR-7220-3p	5	0	9	0.184116	0.914663	0.983676	10	0.148466	0.36922	0.926497	10	0.153807	0.816482	0.930242	11	0.170364	0.789207	0.908663	5	0.147439	0.408511	0.94732	3	0.153143	0.817919	0.923473	5	0	10	0.115591	0.66505	0.861732	10	0.267014	0.97246	0.966789	10	0.289374	0.850793	1.07165	11	0.153185	0.68343	0.923976	5	0.154574	0.737737	0.912665	3
mmu-miR-7224-3p	5	0.108495	9	2.16433	0.914663	1.12664	10	1.88798	0.838857	0.844996	10	1.98493	0.978637	0.965254	11	2.11431	0.848553	1.0734	5	2.16995	0.771896	1.09102	3	2.07643	0.871605	0.99546	5	0.137517	10	2.35261	0.915204	0.933256	10	2.66565	0.924106	0.992493	10	2.06085	0.548671	0.636229	11	2.62331	0.943194	1.0727	5	2.36827	0.913631	0.834638	3
mmu-miR-7226-3p	5	0.955711	9	0.277686	0.942659	0.923895	10	0.366998	0.721921	1.03286	10	0.358546	0.941508	1.09819	11	0.301387	0.98193	0.961253	5	0.311308	0.997694	0.956124	3	0.466719	0.869892	0.969976	5	2.60309	10	0.409219	0.917076	1.21236	10	0.334867	0.97246	1.08123	10	0.309271	0.94719	1.12001	11	0.342021	0.943194	1.15168	5	0.27924	0.999581	1.13827	3
mmu-miR-7235-3p	5	5.45783	9	0.0109343	0.914663	1	10	0.0216533	0.801979	1	10	0.110189	0.845847	1.05136	11	0.0293796	0.940663	1.01676	5	0.037642	0.964027	1.03155	3	0.0542587	0.972247	1.03338	5	6.54342	10	0.1314	0.630683	1.09203	10	0.166015	0.838052	1.10752	10	0.0866049	0.659588	1.0608	11	0.136969	0.564669	1.08818	5	0.1342	0.753033	1.05241	3
mmu-miR-7236-3p	5	5.44352	9	0.183665	0.974428	0.97626	10	0.205441	0.881306	0.96394	10	0.179159	0.957792	0.986935	11	0.264094	0.620993	1.03146	5	0.282528	0.493473	1.08019	3	0.233093	0.913873	0.970234	5	5.31818	10	0.171823	0.986301	0.98191	10	0.159619	0.989618	1.00607	10	0.114104	0.755657	0.990398	11	0.0877032	0.85336	0.918204	5	0.12814	0.914746	0.979113	3
mmu-miR-7237-5p	5	0.366277	9	0.0356992	0.914663	1.01527	10	0.0362904	0.689964	1	10	0.0132437	0.956434	1	11	0.0202691	0.940663	1	5	0.0382161	0.645883	1.02938	3	0.0196183	0.925902	1	5	0.435421	10	0.0627871	0.977656	0.989619	10	0.0919851	0.93675	0.987796	10	0.217265	0.526639	1.16181	11	0.0664532	0.940667	1.00097	5	0.0968408	0.866846	1.03011	3
mmu-miR-7239-3p	5	0.0707218	9	0.0141643		1	10	0.036699		1.03726	10	0		1	11	0.0335185		1.01676	5	0.037642		1.03155	3	0.0410644		1	5	0.349147	10	0.014608		1	10	0.140364		1.04258	10	0.0768291		1	11	0.0952058		1.0232	5	0.0705855		1	3
mmu-miR-7240-3p	5	7.55757	9	0.012595		1	10	0		1	10	0.0144505		1	11	0		1	5	0.0260946		1	3	0.0384675		1	5	1.23701	10	0.0255955	0.990524	1	10	0		1	10	0.0206845	0.932098	1	11	0.0234347	0.984802	1	5	0		1	3
mmu-miR-7240-5p	5	1.73724	9	1.78566	0.890143	1.29389	10	1.96894	0.221413	1.36107	10	1.50928	0.962645	1.33958	11	1.61377	0.940663	1.08855	5	1.71347	0.707195	1.19198	3	1.8051	0.875488	1.08157	5	1.5746	10	2.03329	0.976332	1.04973	10	1.95932	0.993099	0.92373	10	2.42191	0.526639	1.50235	11	2.18746	0.839972	1.13957	5	2.03345	0.936047	0.968857	3
mmu-miR-741-3p	5	3.81566	9	0		1	10	0		1	10	0.0102243	0.956434	1	11	0.0462909	0.7273	1.01676	5	0.00912737	0.985038	1	3	0		1	5	3.4727	10	0.0117901	0.839012	1	10	0.0263677	0.896786	1	10	0		1	11	0.0124073	0.839972	1	5	0		1	3
mmu-miR-743a-3p	5	0.0495854	9	0		1	10	0		1	10	0.0102243		1	11	0		1	5	0.0133112		1	3	0.0310803		1	5	0	10	0		1	10	0		1	10	0		1	11	0		1	5	0		1	3
mmu-miR-743b-3p	5	11.7152	9	0		1	10	0		1	10	0		1	11	0		1	5	0		1	3	0		1	5	12.0629	10	0		1	10	0		1	10	0		1	11	0		1	5	0		1	3
mmu-miR-744-3p	5	1.34473	9	2.87596	0.974428	1.11238	10	2.63538	0.564671	0.889675	10	2.73452	0.904765	1.14107	11	2.98953	0.920262	1.13078	5	2.91085	0.981714	1.03358	3	2.96533	0.90705	1.15267	5	0.560477	10	3.61847	0.751832	0.778305	10	4.11442	0.855766	1.20611	10	3.38533	0.527626	0.718953	11	3.8861	0.985821	1.00164	5	3.61938	0.838208	0.88574	3
mmu-miR-744-5p	5	10.3534	9	7.17785	0.968851	0.991292	10	7.15705	0.992449	1.0039	10	7.12231	0.96146	0.917822	11	7.16452	0.986999	0.989114	5	7.11863	0.977601	0.908815	3	7.14783	0.993582	1.01161	5	8.85243	10	8.98835	0.745874	1.28558	10	8.50701	0.844996	0.891938	10	8.82546	0.866801	1.00519	11	8.73581	0.990976	1.03624	5	8.96982	0.742124	1.21953	3
mmu-miR-758-3p	5	0.583931	9	1.08027	0.937522	0.977142	10	0.912621	0.367039	0.87434	10	1.11428	0.956434	0.939794	11	1.10729	0.960609	0.954586	5	1.19506	0.958475	1.06247	3	1.22539	0.929183	1.05461	5	0.462378	10	1.43681	0.751832	0.805112	10	1.61591	0.989618	0.949068	10	1.46193	0.838812	0.979975	11	1.52796	0.894981	0.857733	5	1.40512	0.838208	0.789962	3
mmu-miR-758-5p	5	0.604404	9	0.123086	0.954341	1.05418	10	0.0893778	0.885109	1.04326	10	0.0789666	0.904765	1.01284	11	0.0609796	0.798465	1.0114	5	0.0413984	0.637438	0.995824	3	0.0953231	0.936248	1.04797	5	0.217927	10	0.189935	0.893485	0.903234	10	0.139199	0.851813	0.865731	10	0.353804	0.897931	0.879061	11	0.217596	0.940667	0.894028	5	0.177353	0.880697	0.896198	3
mmu-miR-760-3p	5	5.51301	9	6.05184	0.890143	0.765729	10	6.24025	0.977849	0.844549	10	6.0371	0.852184	0.701248	11	5.84947	0.446411	0.682653	5	5.87235	0.503992	0.729037	3	5.8602	0.789729	0.813206	5	0.360803	10	6.69474	0.981575	0.827981	10	6.50124	0.920167	0.96871	10	7.06918	0.685581	1.16419	11	6.4081	0.802936	0.84325	5	6.72065	0.93036	0.915544	3
mmu-miR-760-5p	5	7.61283	9	1.22689	0.454826	0.834582	10	1.53115	0.947639	1.04018	10	1.56783	0.977789	1.05191	11	1.33168	0.711343	0.905137	5	1.21208	0.519483	0.761935	3	1.37483	0.648904	0.885763	5	0.837154	10	2.06529	0.977656	0.956761	10	1.93701	0.993099	1.01229	10	2.1449	0.840537	1.32263	11	1.93293	0.996599	1.07766	5	1.98878	0.968461	1.09182	3
mmu-miR-764-3p	5	0	9	0.448921	0.876521	0.932418	10	0.577736	0.885109	0.966629	10	0.445492	0.854498	0.954158	11	0.444057	0.768614	0.933358	5	0.418766	0.642006	0.836818	3	0.63016	0.985608	1.08136	5	0	10	0.937756	0.745874	1.14244	10	0.958757	0.81181	1.1662	10	1.01078	0.526639	1.23272	11	0.982612	0.68343	1.1584	5	0.794502	0.954904	0.996463	3
mmu-miR-764-5p	5	3.77719	9	0.242123	0.937522	0.969632	10	0.314771	0.944364	0.985821	10	0.183481	0.832437	0.873051	11	0.308015	0.982649	1.03333	5	0.2259	0.819014	0.936025	3	0.236206	0.871605	0.975939	5	2.79049	10	0.425344	0.960784	1.10396	10	0.5604	0.855766	1.32793	10	0.199135	0.672235	0.968643	11	0.476495	0.865572	1.21313	5	0.437013	0.922536	1.11044	3
mmu-miR-7651-5p	5	0	9	0.488359	0.914663	1.09242	10	0.574528	0.384494	1.08069	10	0.227689	0.828843	0.861438	11	0.369312	0.96577	0.941161	5	0.431311	0.934355	1.04031	3	0.511378	0.79936	1.03494	5	0.0264733	10	0.363231	0.986301	0.803501	10	0.563008	0.822648	1.10805	10	0.386879	0.993704	0.94947	11	0.370689	0.981887	0.911073	5	0.318	0.902378	0.880492	3
mmu-miR-7653-3p	5	0.085365	9	0.0190772	0.942659	1	10	0.0284823	0.978631	1	10	0.0466866	0.939915	1	11	0.032833	0.993114	1.01783	5	0.0884768	0.603127	1.0631	3	0		1	5	0	10	0.137455	0.546918	1.10386	10	0.0607228	0.863635	1.04258	10	0.0570149	0.767302	1	11	0.119106	0.668318	1.07389	5	0.0669326	0.835575	1.04216	3
mmu-miR-7653-5p	5	5.2268	9	0.193833	0.914663	1.02667	10	0.253823	0.420839	1.0719	10	0.213453	0.859773	1.0051	11	0.255801	0.514428	1.02722	5	0.217079	0.646365	1.04114	3	0.258347	0.766773	1.07252	5	6.64883	10	0.446546	0.873064	1.12965	10	0.28033	0.966055	1.03231	10	0.334116	0.98828	1.06094	11	0.281697	0.940667	0.986832	5	0.400901	0.902378	1.11209	3
mmu-miR-7655-3p	5	6.5498	9	0.0635281	0.914663	0.978922	10	0.219525	0.317253	1.12053	10	0.0431497	0.826809	0.970663	11	0.160001	0.731131	1.04803	5	0.196011	0.786658	1.05511	3	0.137849	0.884645	1.0539	5	7.79804	10	0.154305	0.960784	0.902706	10	0.191739	0.983308	0.959311	10	0.278973	0.73467	0.97675	11	0.238098	0.943194	0.965238	5	0.235448	0.95276	0.955958	3
mmu-miR-7656-5p	5	13.3141	9	0.224918	0.967907	0.926998	10	0.314669	0.736229	0.978278	10	0.198965	0.946975	0.898681	11	0.178431	0.926875	0.875543	5	0.360598	0.780385	1.09402	3	0.21601	0.965921	0.945458	5	13.6467	10	0.0384977	0.676207	0.899164	10	0.0768824	0.896786	0.899164	10	0.0449148	0.548671	0.899164	11	0.183001	0.940667	1.01482	5	0.0359242	0.662717	0.899164	3
mmu-miR-7658-3p	5	5.39835	9	0.0595282	0.468075	1.03541	10	0.0353335	0.674779	1	10	0.0431497	0.812689	1.03607	11	0.119396	0.514198	1.07524	5	0.114793	0.361145	1.09465	3	0.071669	0.305126	1.04457	5	6.0183	10	0.0732692	0.924982	0.936652	10	0.04294	0.855766	0.899151	10	0.15609	0.83384	0.990383	11	0.0960587	0.962068	0.978441	5	0.0266548	0.725545	0.899151	3
mmu-miR-7658-5p	5	1.11584	9	0.320309	0.942659	0.978137	10	0.315237	0.850262	0.921549	10	0.34215	0.957792	0.967045	11	0.400362	0.956872	1.00247	5	0.29318	0.836232	0.970611	3	0.49471	0.806314	1.02984	5	0.576225	10	0.415924	0.960784	0.913627	10	0.345263	0.896786	0.817639	10	0.657732	0.838909	1.04105	11	0.347696	0.875507	0.951067	5	0.217231	0.725545	0.84565	3
mmu-miR-7662-3p	5	0.208922	9	0.854251	0.71014	0.675098	10	1.10558	0.751543	0.934093	10	1.01022	0.845847	0.785959	11	0.82411	0.514428	0.661192	5	0.526337	0.196288	0.580957	3	0.523095	0.48217	0.582825	5	0.401414	10	0.741227	0.981575	1.15597	10	0.82647	0.993099	1.25044	10	0.553066	0.797832	0.951974	11	1.07886	0.909064	1.38435	5	0.644133	0.93036	1.07406	3
mmu-miR-7663-3p	5	1.91815	9	0.0868508	0.942659	1.01555	10	0.028228	0.731363	0.959539	10	0.0132437	0.826809	0.959539	11	0.026842	0.795775	0.975623	5	0.0122063	0.603127	0.959539	3	0.0520507	0.978478	1.00231	5	2.81119	10	0.116091	0.751832	1.08632	10	0.031682	0.97246	1	10	0.0235184	0.965201	1	11	0.123094	0.839972	1	5	0.0788915	0.902378	1	3
mmu-miR-7664-3p	5	0.150437	9	0.120323	0.972841	0.991561	10	0.11799	0.94717	1.02754	10	0.198975	0.863671	1.06888	11	0.0935629	0.905172	0.994972	5	0.165905	0.901351	0.99709	3	0.110612	0.913823	1.01489	5	0.19347	10	0.0671779	0.986301	1	10	0.0538651	0.993099	1.05376	10	0.0377145	0.885051	1	11	0.0772007	0.943194	1.02118	5	0.0512602	0.979107	1.04216	3
mmu-miR-7665-5p	5	8.1707	9	0.269392	0.914663	1.05364	10	0.216168	0.758401	1.01867	10	0.112401	0.877572	0.95409	11	0.232423	0.848553	1.02421	5	0.18814	0.890445	1.03602	3	0.151011	0.985608	0.983057	5	7.92192	10	0.379429	0.875861	0.886003	10	0.477732	0.97246	1.04394	10	0.555505	0.908821	1.10329	11	0.352099	0.781869	0.875992	5	0.719275	0.866846	0.960496	3
mmu-miR-7666-3p	5	4.17518	9	0.710569	0.914663	0.91352	10	0.85078	0.992449	1.05993	10	0.589145	0.818305	0.79124	11	0.567675	0.468004	0.819107	5	0.826132	0.97931	0.959701	3	0.764682	0.882247	0.944701	5	3.96143	10	0.40416	0.947906	0.983796	10	0.593392	0.967574	1.14685	10	0.792506	0.686281	1.17723	11	0.53109	0.985821	1.12689	5	0.629566	0.928927	1.12862	3
mmu-miR-7668-3p	5	6.41864	9	0.254527	0.972841	0.988862	10	0.220864	0.905841	0.991057	10	0.615501	0.832437	1.08027	11	0.344715	0.622183	1.1178	5	0.403427	0.724646	1.08019	3	0.338592	0.764234	1.06404	5	5.40027	10	0.530873	0.756232	1.19555	10	0.304063	0.97246	0.932841	10	0.337612	0.883434	0.952308	11	0.214878	0.940667	0.91507	5	0.359759	0.90421	0.999103	3
mmu-miR-7668-5p	5	5.59576	9	0.0387276	0.937522	1.01527	10	0.0305781	0.883346	1	10	0.0352914	0.904765	1	11	0.0380834	0.872996	1.01676	5	0.0474282	0.750948	1.03214	3	0.0354095	0.871156	1.03338	5	5.47354	10	0.0894064	0.839012	1.04171	10	0.0720818	0.91692	1	10	0		1	11	0		1	5	0.0643535	0.882413	1.05241	3
mmu-miR-7669-5p	5	4.63538	9	0.150928	0.669872	1.0953	10	0.0226462	0.753623	0.973367	10	0.0593057	0.960283	1.00848	11	0.126379	0.730291	1.05905	5	0.11096	0.613435	1.06528	3	0.0310803	0.91414	0.973367	5	3.82619	10	0.0492912	0.915204	1	10	0.0742966	0.887902	1	10	0.0502745	0.785761	1	11	0.0978656	0.790781	1.05035	5	0.0147388	0.954904	1	3
mmu-miR-7674-3p	5	0	9	0.0713008	0.866622	0.94501	10	0.107431	0.758401	0.956861	10	0.0774769	0.832437	0.945616	11	0.11912	0.940191	0.997244	5	0.0673276	0.585548	0.966316	3	0.129759	0.972247	0.943162	5	0.0753596	10	0.171263	0.372319	1.10386	10	0.14356	0.655015	1.07958	10	0.0537952	0.849482	1	11	0.174013	0.473993	1.15187	5	0.0837476	0.858786	1.04216	3
mmu-miR-7674-5p	5	1.39655	9	0.037458	0.972841	0.982171	10	0.0479408	0.883346	0.9691	10	0.0811859	0.828843	1.01887	11	0.0618975	0.859961	1.00133	5	0.0615977	0.809736	1.01485	3	0.0655165	0.875488	1.00945	5	1.16596	10	0.196605	0.833903	1.12512	10	0.2281	0.855766	1.11937	10	0.107013	0.964328	1.07432	11	0.0656492	0.943194	1.04486	5	0.146792	0.918714	1.08432	3
mmu-miR-7682-3p	5	8.11366	9	0.894961	0.937522	1.04819	10	0.893349	0.752999	1.07261	10	1.03521	0.863743	1.0024	11	0.861846	0.940663	1.02126	5	1.14753	0.447981	1.3305	3	0.895179	0.884645	1.00094	5	7.65055	10	0.868393	0.963081	1.14495	10	0.85306	0.967574	1.12109	10	0.738222	0.671847	0.916198	11	1.00462	0.940667	1.16179	5	1.01997	0.93036	1.26507	3
mmu-miR-7685-5p	5	6.04201	9	0.190249	0.958415	1.00149	10	0.316654	0.424587	1.18189	10	0.113633	0.863743	0.990751	11	0.233183	0.862192	1.04873	5	0.384523	0.529421	1.2418	3	0.277435	0.772018	1.06205	5	7.60027	10	0.370462	0.833903	1.09453	10	0.269339	0.989618	1.02149	10	0.299551	0.917865	1.06127	11	0.393972	0.81774	1.07744	5	0.201755	0.909487	0.941528	3
mmu-miR-7687-3p	5	4.36815	9	1.12164	0.977155	1.00387	10	1.12379	0.984501	1.01301	10	0.97955	0.828843	0.915798	11	0.855276	0.514198	0.856791	5	0.931814	0.681917	0.874222	3	0.936271	0.805522	0.88583	5	5.40016	10	1.24161	0.932631	1.12577	10	1.10607	0.989618	0.980723	10	0.903857	0.812069	0.778732	11	1.40375	0.81774	1.2163	5	1.13104	0.969269	0.981644	3
mmu-miR-7688-5p	5	2.54761	9	0.868658	0.855322	0.919671	10	0.845704	0.447232	0.922303	10	1.10182	0.946975	1.11187	11	1.06952	0.981418	1.03565	5	1.06653	0.991512	1.11629	3	0.901767	0.772018	0.914364	5	2.12849	10	1.09941	0.630683	1.27824	10	0.782366	0.97246	1.07164	10	0.784168	0.936956	1.02684	11	0.803462	0.988603	1.10067	5	0.820343	0.99441	1.13566	3
mmu-miR-7689-3p	5	0.481658	9	3.50071	0.964693	1.1128	10	3.9151	0.439041	1.53946	10	3.3007	0.845847	1.00682	11	3.6765	0.913231	1.29745	5	3.68004	0.881373	1.41859	3	3.79544	0.766773	1.45774	5	0.669173	10	6.22034	0.991517	1.11863	10	6.28213	0.966328	1.00382	10	6.34073	0.796611	1.15612	11	6.05728	0.875507	0.871849	5	6.29469	0.93036	1.04575	3
mmu-miR-770-3p	5	0	9	5.08074	0.954341	1.01196	10	5.27069	0.80459	1.11647	10	4.97356	0.86981	0.946634	11	5.0012	0.905172	0.969025	5	5.02261	0.890445	1.04077	3	5.32939	0.871578	1.28274	5	0	10	6.7352	0.837893	1.29579	10	6.54477	0.973899	1.0986	10	7.03032	0.530071	1.41597	11	6.50551	0.993125	1.09861	5	6.61915	0.928927	1.24373	3
mmu-miR-770-5p	5	0.406821	9	4.2844	0.938828	0.886708	10	4.44903	0.98943	1.16542	10	4.24323	0.863743	0.983164	11	4.36558	0.965308	1.01868	5	4.41845	0.997694	1.01038	3	4.53713	0.933556	1.36124	5	0.321939	10	6.1289	0.99165	0.966767	10	6.05387	0.97246	0.859828	10	6.24425	0.884957	1.04194	11	6.18101	0.976883	1.02935	5	6.0758	0.969269	0.938377	3
mmu-miR-7a-1-3p	5	7.08451	9	7.80509	0.917797	0.898139	10	8.05635	0.339444	1.10849	10	8.05229	0.854498	0.949928	11	7.59508	0.446411	0.820517	5	7.72047	0.755327	0.902393	3	7.59764	0.543411	0.826419	5	6.3117	10	6.12255	0.457592	0.827479	10	6.56959	0.81181	1.19016	10	6.31266	0.919776	1.07709	11	6.67115	0.561064	1.388	5	6.16795	0.717622	0.902238	3
mmu-miR-7a-2-3p	5	0	9	5.15225	0.513361	0.783794	10	5.41462	0.483043	0.929002	10	5.01326	0.37601	0.751229	11	4.86802	0.0914285	0.649853	5	4.7383	0.120012	0.594701	3	4.81649	0.628836	0.610805	5	0	10	2.19245	0.543906	0.68034	10	2.4272	0.844996	0.943124	10	2.48958	0.73467	0.928235	11	2.77965	0.940667	1.20631	5	2.33235	0.682175	0.901979	3
mmu-miR-7a-5p	5	2.12851	9	10.6481	0.938828	0.969177	10	10.204	0.251279	0.755907	10	10.6212	0.863743	0.846326	11	10.795	0.981418	1.08718	5	10.8254	0.94969	1.10632	3	10.8925	0.871605	1.19682	5	2.73628	10	8.76279	0.932282	0.882969	10	8.63755	0.855766	0.84833	10	8.38524	0.622148	0.72627	11	8.94869	0.940667	0.989243	5	8.61945	0.821644	0.916426	3
mmu-miR-7b-3p	5	4.24501	9	3.79111	0.3639	1.22872	10	3.60001	0.793823	1.08771	10	3.83753	0.812689	1.16724	11	3.87953	0.427241	1.29884	5	3.8121	0.660079	1.29322	3	4.05677	0.66758	1.23282	5	3.26739	10	4.54783	0.986301	1.04177	10	4.57834	0.97246	1.06406	10	4.65576	0.785562	1.25276	11	5.20649	0.104279	1.86382	5	4.61798	0.913631	1.10657	3
mmu-miR-7b-5p	5	6.40205	9	9.62455	0.977155	1.09398	10	9.11381	0.302697	0.816169	10	9.64658	0.956434	1.04904	11	9.73074	0.835901	1.1233	5	9.72884	0.890445	1.26549	3	9.87186	0.772018	1.36337	5	3.54192	10	8.41909	0.814895	0.829719	10	8.35172	0.844996	0.805023	10	8.10787	0.63382	0.689841	11	8.5037	0.839972	0.925958	5	8.21661	0.618754	0.825195	3
mmu-miR-802-3p	5	0.112937	9	0.0641383	0.942659	1.00387	10	0.0777928	0.752999	1.05287	10	0.0546053	0.956434	1.00848	11	0.123602	0.531261	1.06692	5	0.127844	0.666392	1.03593	3	0.125869	0.648904	1.07085	5	0.0316059	10	0.351192	0.759678	1.08592	10	0.478296	0.564011	1.27331	10	0.247336	0.797832	1.00848	11	0.295888	0.790728	1.12114	5	0.209253	0.918714	1.05079	3
mmu-miR-802-5p	5	1.16894	9	0.0438421	0.914663	1.0268	10	0.0511285	0.661504	1.03921	10	0		1	11	0.032362	0.938566	1	5	0.0640116	0.527563	1.04721	3	0.0752291	0.614894	1.04457	5	1.65655	10	0.0377876	0.960999	1	10	0.0438045	0.896786	1.04258	10	0.01703	0.888132	1	11	0.126275	0.512292	1.08956	5	0.0491049	0.907946	1	3
mmu-miR-8093	5	3.98261	9	0.0389292	0.942659	1.01983	10	0.0115497	0.793823	1	10	0.0259062	0.986931	1	11	0.0295841	0.981418	1	5	0.0296876	0.95915	1.02938	3	0.106251	0.772018	1.10015	5	4.84354	10	0.0920419	0.977656	1	10	0.0623391	0.989618	1.05945	10	0.0502745	0.92622	1	11	0.0135475	0.875507	1	5	0.154708	0.838208	1.13353	3
mmu-miR-8103	5	1.40551	9	0.0453758	0.3639	0.916671	10	0.100768	0.526959	0.952984	10	0.114369	0.845847	0.97798	11	0.139495	0.945934	0.959695	5	0.130538	0.890445	0.991096	3	0.203494	0.90705	1.07153	5	2.73907	10	0.22428	0.438166	0.737134	10	0.377167	0.852909	0.901714	10	0.44109	0.805604	0.796665	11	0.22946	0.401628	0.763269	5	0.300623	0.658055	0.771665	3
mmu-miR-8107	5	0.0987745	9	0.313799	0.914663	1.05599	10	0.21393	0.783002	0.988814	10	0.125274	0.510207	0.939544	11	0.19735	0.79044	0.971205	5	0.27134	0.8558	1.04706	3	0.19471	0.485333	0.969059	5	0.0264733	10	0.0238898	0.873064	1	10	0.130353	0.90056	1.08517	10	0.120961	0.83384	1	11	0.0428074	0.940667	1	5	0.0512602	0.93036	1.04216	3
mmu-miR-8111	5	0.89738	9	0.438808	0.967907	0.994266	10	0.249621	0.164419	0.865293	10	0.490837	0.956434	0.990809	11	0.481728	0.79044	1.04486	5	0.413351	0.983329	1.03646	3	0.466714	0.960748	0.966006	5	0.805	10	0.539128	0.9696	1.10746	10	0.600878	0.844996	1.06555	10	0.341235	0.5606	0.863825	11	0.738736	0.68343	1.2352	5	0.508481	0.968461	1.00576	3
mmu-miR-8112	5	0.0465446	9	0.253284	0.942659	1.01349	10	0.155259	0.768395	0.945969	10	0.284879	0.871045	1.01805	11	0.166072	0.966852	0.910213	5	0.139655	0.852982	0.963839	3	0.182938	0.984491	0.970234	5	0.0890117	10	0.396278	0.947906	1.10243	10	0.334514	0.97246	1.18134	10	0.230419	0.919776	1.02553	11	0.445254	0.875507	1.15689	5	0.214335	0.935703	1.01385	3
mmu-miR-8114	5	0.283333	9	0.735648	0.951625	0.949266	10	0.835197	0.906774	1.08998	10	0.648552	0.896613	1.03103	11	0.687979	0.920262	1.02813	5	0.480909	0.537735	0.825176	3	0.677545	0.841901	0.948097	5	0.370021	10	1.468	0.833903	1.4437	10	1.26665	0.940716	1.32663	10	1.53951	0.614148	1.28172	11	1.34263	0.890265	1.26611	5	1.07764	0.978727	1.09517	3
mmu-miR-8117	5	0	9	0		0.9691	10	0.0105569	0.604261	0.9691	10	0.00938526	0.828843	0.9691	11	0		0.9691	5	0.0083539	0.620166	0.9691	3	0		0.9691	5	0.0704004	10	0.0800535		1	10	0.0235836		1	10	0.0783742		1	11	0.0813934		1.0232	5	0.0671516		1	3
mmu-miR-8120	5	0.0987745	9	0.020599	0.516427	0.934663	10	0.0105569	0.27535	0.922224	10	0.0428901	0.812689	0.922224	11	0.021796	0.446411	0.922224	5	0.0772922	0.798133	0.962074	3	0.0196183	0.48814	0.922224	5	0.177646	10	0.159987	0.947906	1.12948	10	0.0863456	0.97246	1	10	0.330622	0.624824	1.22296	11	0.165014	0.917495	1.13939	5	0.159996	0.907946	1.15722	3
mmu-miR-871-3p	5	0.0729117	9	0		1	10	0		1	10	0		1	11	0		1	5	0.0176559		1	3	0.0196183		1	5	0.142	10	0.0254014	0.974095	1	10	0.0431441	0.924106	1	10	0		1	11	0		1	5	0.0365214	0.88602	1	3
mmu-miR-871-5p	5	0.265374	9	0.0141643	0.972841	1	10	0.0851695	0.633754	1.03921	10	0.0144505	0.959496	1	11	0		1	5	0.0346449	0.707195	1.03214	3	0.0354095	0.800591	1.03338	5	0.12786	10	0.0130815	0.986301	1	10	0		1	10	0.01703	0.979489	1	11	0.0135475	0.985821	1	5	0		1	3
mmu-miR-872-3p	5	0.0221512	9	4.77988	0.934959	0.87792	10	4.92531	0.885109	0.821517	10	4.62055	0.828843	0.633117	11	4.96899	0.98193	0.973496	5	5.13006	0.890445	0.837501	3	4.99797	0.994152	0.846423	5	0	10	3.84902	0.543906	0.726123	10	4.21459	0.903278	0.85841	10	3.72724	0.526639	0.572037	11	4.07958	0.68343	0.824581	5	4.02032	0.662717	0.812548	3
mmu-miR-872-5p	5	0.103946	9	7.60542	0.868207	0.756301	10	8.40288	0.400251	1.3865	10	7.7097	0.828843	0.893087	11	7.8685	0.905172	0.980653	5	7.8819	0.887337	0.887008	3	7.58938	0.510603	0.798714	5	0.114131	10	6.03657	0.986301	1.08859	10	6.18231	0.896786	1.25955	10	6.92942	0.526639	1.53646	11	5.93085	0.981887	1.13816	5	5.78531	0.913631	0.970169	3
mmu-miR-873a-3p	5	0.150625	9	0.715994	0.932806	1.13789	10	0.724137	0.64139	1.14464	10	0.429998	0.845847	1.00785	11	0.703101	0.736847	1.10409	5	0.704676	0.707195	1.06813	3	0.609357	0.910002	1.11343	5	0.402429	10	2.08979	0.921974	1.03712	10	2.03515	0.896786	1.10363	10	2.36489	0.648811	1.37517	11	1.95957	0.976883	0.942924	5	2.06372	0.858786	1.00909	3
mmu-miR-873a-5p	5	0	9	3.79171	0.944793	0.874371	10	3.61292	0.702421	0.784329	10	3.72902	0.86952	0.88876	11	4.10556	0.711343	1.09026	5	3.79723	0.934355	0.921898	3	4.06622	0.766773	1.08995	5	0	10	5.5747	0.792625	0.850485	10	5.99924	0.97246	1.20582	10	5.43618	0.548671	0.743652	11	5.80486	0.892249	0.930747	5	5.62	0.760768	0.910005	3
mmu-miR-874-3p	5	0.0464896	9	5.31671	0.944315	1.07431	10	5.56946	0.624105	1.38451	10	5.81893	0.546635	1.54684	11	4.76274	0.816904	0.91767	5	4.85087	0.842461	1.04813	3	5.35195	0.928263	1.00417	5	0.0264733	10	5.61011	0.93106	1.4125	10	5.39547	0.97246	1.20645	10	5.69868	0.791782	1.65278	11	5.85838	0.839972	1.77437	5	5.45241	0.93036	1.62799	3
mmu-miR-874-5p	5	0.204399	9	5.05936	0.890143	1.3034	10	5.52327	0.221413	1.8562	10	5.32466	0.588862	1.49852	11	4.7202	0.981418	1.09001	5	4.97237	0.836058	1.11887	3	4.91669	0.871156	1.12562	5	0.267734	10	5.95099	0.915204	0.98804	10	5.64133	0.97246	1.06141	10	6.69787	0.527626	2.78651	11	5.68271	0.943194	1.06173	5	5.82886	0.907946	1.03267	3
mmu-miR-876-5p	5	0.0682257	9	0		1	10	0		1	10	0.0259062		1	11	0.021385		1	5	0		1	3	0.0157912		1	5	0.225728	10	0.0541074	0.709128	0.904757	10	0.112985	0.97246	0.976755	10	0.142099	0.979489	0.904757	11	0.0332958	0.462537	0.904757	5	0.0706357	0.838208	0.904757	3
mmu-miR-877-3p	5	0.316631	9	2.56177	0.942659	0.982244	10	2.70277	0.473805	1.02816	10	2.31136	0.898494	0.837383	11	2.53299	0.940663	0.967785	5	2.5644	0.885111	0.96724	3	2.42045	0.933556	0.909475	5	0.606256	10	3.66474	0.960784	0.927667	10	3.75199	0.896786	0.973903	10	3.70396	0.883434	1.05948	11	3.40779	0.839972	0.81644	5	3.74452	0.86533	0.992718	3
mmu-miR-877-5p	5	0.0916334	9	4.14959	0.942659	0.91494	10	4.65206	0.248943	1.3374	10	4.51153	0.925591	0.770096	11	4.13142	0.742132	0.955854	5	4.18984	0.937469	0.986142	3	3.96407	0.627609	0.815134	5	0.0264733	10	4.98976	0.751832	1.10965	10	4.64428	0.97246	0.987566	10	5.47398	0.526639	1.79481	11	4.52365	0.965319	0.845679	5	4.72366	0.93036	0.937279	3
mmu-miR-878-3p	5	0	9	0		1	10	0		1	10	0		1	11	0		1	5	0		1	3	0		1	5	0	10	0.0121921	0.986301	1	10	0		1	10	0.0564257	0.811925	1	11	0.0124073	0.984802	1	5	0		1	3
mmu-miR-878-5p	5	0.0710389	9	0		1	10	0		1	10	0		1	11	0.0103481	0.929673	1	5	0		1	3	0		1	5	0	10	0		1	10	0		1	10	0		1	11	0		1	5	0		1	3
mmu-miR-879-3p	5	0	9	4.3961	0.977155	0.999314	10	4.89835	0.248943	1.57655	10	4.51978	0.877043	1.27095	11	4.59742	0.656599	1.2466	5	4.71567	0.464444	1.33853	3	4.61379	0.766773	1.19501	5	0	10	4.30103	0.98871	1.18947	10	4.43554	0.896786	1.21726	10	4.74412	0.526639	1.57553	11	4.25572	0.985821	1.07898	5	4.52741	0.833957	1.34922	3
mmu-miR-879-5p	5	0	9	0.59739	0.914663	0.984241	10	0.644369	0.760866	0.993934	10	0.724624	0.995544	1.01631	11	0.601297	0.718206	0.925201	5	0.756841	0.9571	1.05363	3	0.828032	0.786479	1.09058	5	0	10	1.04141	0.996645	0.870022	10	0.914387	0.855766	0.960463	10	1.4475	0.526639	1.26559	11	1.02895	0.985821	0.969168	5	1.12884	0.913631	1.00962	3
mmu-miR-880-3p	5	0.82343	9	0		1	10	0		1	10	0		1	11	0.0202691	0.986999	1	5	0		1	3	0		1	5	0.954619	10	0.0130815	0.893929	1	10	0		1	10	0.0331106	0.979489	1	11	0.0100768	0.839972	1	5	0		1	3
mmu-miR-9-3p	5	0.181626	9	8.69837	0.744228	0.797708	10	8.67011	0.357997	0.790768	10	8.83128	0.863743	0.889345	11	8.87612	0.916378	0.991766	5	8.79618	0.703813	0.829142	3	8.65242	0.642447	0.786248	5	0.215204	10	7.28899	0.915204	0.903002	10	7.30239	0.93297	0.862713	10	7.18448	0.679435	0.894601	11	7.1674	0.401628	0.838077	5	7.311	0.881073	0.922733	3
mmu-miR-9-5p	5	0.224364	9	16.8743	0.942941	0.942591	10	17.0593	0.460955	1.07148	10	16.9105	0.939915	0.932622	11	16.8473	0.755037	0.950203	5	16.9469	0.997694	0.928394	3	16.65	0.510603	0.84527	5	0	10	15.4812	0.92709	0.778766	10	15.5759	0.97246	1.01656	10	15.5392	0.884957	0.866145	11	15.534	0.943194	0.815886	5	15.3837	0.8385	0.710342	3
mmu-miR-92a-1-5p	5	0.391445	9	0.164934	0.934959	1.03916	10	0.0750658	0.801979	0.974601	10	0.0691801	0.863743	0.98034	11	0.116727	0.98193	0.98996	5	0.149343	0.80573	1.02478	3	0.288689	0.305126	1.14503	5	0.487331	10	0.10565	0.870044	0.988018	10	0.141375	0.920167	1.00976	10	0.161316	0.86855	1.00246	11	0.258917	0.947779	1.09838	5	0.0894101	0.838208	0.904757	3
mmu-miR-92a-2-5p	5	0.812798	9	0		1	10	0		1	10	0		1	11	0		1	5	0.00896297		1	3	0		1	5	0.733726	10	0		1	10	0.0162756	0.97246	1	10	0		1	11	0		1	5	0		1	3
mmu-miR-92a-3p	5	7.84562	9	5.4979	0.744228	0.573656	10	6.00881	0.992449	1.03445	10	5.43706	0.607736	0.675409	11	5.63412	0.533006	0.712701	5	5.94444	0.945944	0.954858	3	5.705	0.789819	0.735222	5	6.06269	10	6.2594	0.92312	0.972577	10	6.06277	0.97246	0.881322	10	6.2622	0.82949	0.979595	11	6.05812	0.943194	0.856345	5	6.37772	0.753033	1.05095	3
mmu-miR-92b-3p	5	0	9	8.42843	0.954341	0.874701	10	8.24787	0.573011	0.839765	10	8.22788	0.812689	0.810158	11	8.40611	0.933756	0.96503	5	8.42315	0.95826	1.07219	3	8.52386	0.936248	1.04157	5	0.0648303	10	8.88165	0.98871	0.857321	10	8.58882	0.793758	0.773099	10	8.78975	0.854259	0.801841	11	8.64683	0.775779	0.804176	5	8.92401	0.972986	1.00855	3
mmu-miR-92b-5p	5	2.4376	9	3.92284	0.974226	1.09385	10	3.69406	0.608337	0.860193	10	3.99229	0.956434	1.01185	11	3.69711	0.669241	0.85538	5	3.75284	0.637368	0.901391	3	3.50903	0.408154	0.735549	5	3.59142	10	3.29765	0.73876	0.720583	10	2.98982	0.564011	0.596631	10	3.15446	0.526639	0.625437	11	3.1052	0.501664	0.640662	5	3.33005	0.838208	0.685959	3
mmu-miR-93-3p	5	8.7816	9	0.811193	0.890143	0.933442	10	0.785117	0.531506	0.971934	10	0.915814	0.956434	0.956018	11	0.774568	0.557582	0.93325	5	0.884372	0.881635	1.01676	3	0.712985	0.764234	0.936954	5	7.45072	10	0.806871	0.745874	0.909013	10	0.952665	0.940716	1.04144	10	0.734091	0.526639	0.897352	11	0.870374	0.81774	0.983969	5	0.964264	0.928927	1.04028	3
mmu-miR-93-5p	5	0	9	8.01853	0.59086	0.664814	10	8.63683	0.578143	1.10451	10	7.97239	0.34885	0.679521	11	8.31775	0.67216	0.871589	5	8.20181	0.603127	0.908743	3	8.06565	0.628836	0.674658	5	0	10	7.93616	0.932282	0.992999	10	7.86859	0.896786	1.03543	10	8.39926	0.548671	1.05756	11	7.64433	0.894981	0.863918	5	7.85376	0.918714	0.953659	3
mmu-miR-935	5	6.07155	9	1.71551	0.890143	1.08265	10	1.62143	0.799467	0.973497	10	1.27648	0.904765	0.881646	11	1.39116	0.916378	0.862922	5	1.57219	0.95826	1.03315	3	1.63487	0.889293	0.970195	5	5.89253	10	2.10946	0.893929	1.34507	10	1.74503	0.97246	1.07488	10	2.06243	0.749824	1.41124	11	2.26418	0.781869	1.5565	5	2.0635	0.866313	1.35709	3
mmu-miR-96-3p	5	16.0311	9	1.71289	0.59086	0.82098	10	2.30098	0.906774	1.2749	10	1.73278	0.828843	0.924799	11	2.06966	0.912404	1.04113	5	2.06187	0.852982	0.927394	3	1.98463	0.871605	1.12897	5	16.5364	10	0.040302	0.915204	1	10	0.0166622	0.986947	1	10	0.0377145	0.766087	1	11	0.0401891	0.825423	1.0232	5	0.0262553	0.93036	1	3
mmu-miR-96-5p	5	0.126262	9	10.2821	0.942659	0.913389	10	10.5323	0.799547	1.06231	10	10.3077	0.95187	0.857388	11	10.6666	0.761694	1.22842	5	10.9083	0.489238	1.32667	3	10.5795	0.890315	1.22469	5	0	10	3.57161	0.833903	0.872089	10	4.57549	0.844996	1.70805	10	4.09898	0.895989	1.27004	11	4.43049	0.82917	1.686	5	4.2582	0.918714	1.68766	3
mmu-miR-9768-5p	5	7.67728	9	0.622836	0.942659	0.939312	10	0.604289	0.80459	0.937769	10	0.459301	0.812689	0.916331	11	0.763862	0.808231	0.989957	5	0.849884	0.603127	1.13438	3	0.408181	0.305126	0.817033	5	6.15574	10	0.586121	0.990524	1.02181	10	0.757476	0.743792	1.11524	10	0.391058	0.557937	0.856007	11	0.521483	0.796826	0.935389	5	0.568454	0.954904	0.977848	3
mmu-miR-9769-3p	5	2.68059	9	0.441712	0.964604	1.05977	10	0.431513	0.981501	1.05246	10	0.330001	0.87017	1.02595	11	0.580074	0.568847	1.17156	5	0.469121	0.901351	1.04006	3	0.545965	0.772018	1.08182	5	4.0298	10	0.274335	0.73876	0.900221	10	0.433134	0.896786	1.03484	10	0.359272	0.630946	0.953197	11	0.338833	0.788046	0.917328	5	0.287241	0.717622	0.884809	3
mmu-miR-98-3p	5	0.108925	9	0.283791	0.914663	0.975408	10	0.20271	0.28754	0.948093	10	0.319934	0.956434	0.988954	11	0.224951	0.620993	0.993798	5	0.300245	0.890445	1.03135	3	0.242093	0.871605	0.929966	5	0	10	0.138725	0.654034	0.892544	10	0.211762	0.920167	0.886342	10	0.240777	0.83384	0.965754	11	0.188666	0.839972	0.921269	5	0.125773	0.682175	0.853133	3
mmu-miR-99a-3p	5	8.83784	9	3.42128	0.516427	0.790215	10	3.63092	0.720356	0.922935	10	3.43267	0.397152	0.805416	11	3.58443	0.514198	0.921978	5	3.4478	0.489238	0.831288	3	3.82849	0.875488	0.987712	5	11.9582	10	4.84691	0.932631	0.912468	10	5.1393	0.877164	1.23036	10	4.80988	0.760003	0.862452	11	4.90779	0.940667	0.995532	5	4.86794	0.914746	0.94704	3
mmu-miR-99a-5p	5	3.38617	9	8.12833	0.848537	0.878659	10	8.03755	0.352658	0.866831	10	8.1408	0.826809	0.813048	11	8.29415	0.868833	0.994433	5	8.27882	0.858251	1.03001	3	8.34529	0.898377	0.985734	5	3.78824	10	8.73773	0.73876	0.874566	10	8.96444	0.97246	0.945042	10	8.55795	0.53389	0.763142	11	8.95273	0.940667	0.939262	5	8.87625	0.902378	0.914144	3
mmu-miR-99b-5p	5	0.0944717	9	7.75429	0.980008	1.07072	10	7.79392	0.919673	1.09837	10	7.70323	0.956434	0.960176	11	7.70955	0.981418	1.07533	5	7.8027	0.95826	1.14301	3	7.62761	0.878404	0.958528	5	0.17574	10	7.1894	0.766967	0.638366	10	7.34832	0.896786	0.951534	10	7.45258	0.85471	0.963403	11	7.30602	0.85623	0.82242	5	7.30655	0.838208	0.746402	3
mmu-miR-9b-3p	5	0.0492656	9	0.166943	0.944315	1.04448	10	0.180684	0.783897	1.06617	10	0.155179	0.956434	1.04785	11	0.163183	0.965113	1.03816	5	0.197968	0.809736	1.06766	3	0.266835	0.83632	1.05495	5	0.0777169	10	0.0231174	0.960784	1	10	0		1	10	0.0449148	0.934194	1	11	0.0259548	0.943194	1	5	0.0491143	0.935703	1.02967	3
mmu-miR-9b-5p	5	4.1722	9	1.16778	0.890143	0.771245	10	1.18384	0.736229	0.87978	10	1.07431	0.826809	0.837355	11	1.19587	0.896661	0.709373	5	1.05633	0.603127	0.723483	3	1.42201	0.984491	0.885382	5	4.96646	10	0.515779	0.963081	0.99878	10	0.763885	0.896786	1.14349	10	0.685838	0.847847	1.16482	11	0.612214	0.985821	1.11311	5	0.617198	0.969269	1.05005	3
[truncated: 4 more rows]
[truncated: 315 more columns]

## Sheet: CA1_female
miRNA	num_age__3_brain_region=olf	median_age__3_brain_region=olf	num_age__12_brain_region=olf	median_age__12_brain_region=olf	ttest_adjp_age__12_vs_3_brain_region=olf	fc_age__12_vs_3_brain_region=olf	num_age__15_brain_region=olf	median_age__15_brain_region=olf	ttest_adjp_age__15_vs_3_brain_region=olf	fc_age__15_vs_3_brain_region=olf	num_age__18_brain_region=olf	median_age__18_brain_region=olf	ttest_adjp_age__18_vs_3_brain_region=olf	fc_age__18_vs_3_brain_region=olf	num_age__21_brain_region=olf	median_age__21_brain_region=olf	ttest_adjp_age__21_vs_3_brain_region=olf	fc_age__21_vs_3_brain_region=olf	num_age__3_brain_region=cor	median_age__3_brain_region=cor	num_age__12_brain_region=cor	median_age__12_brain_region=cor	ttest_adjp_age__12_vs_3_brain_region=cor	fc_age__12_vs_3_brain_region=cor	num_age__15_brain_region=cor	median_age__15_brain_region=cor	ttest_adjp_age__15_vs_3_brain_region=cor	fc_age__15_vs_3_brain_region=cor	num_age__18_brain_region=cor	median_age__18_brain_region=cor	ttest_adjp_age__18_vs_3_brain_region=cor	fc_age__18_vs_3_brain_region=cor	num_age__21_brain_region=cor	median_age__21_brain_region=cor	ttest_adjp_age__21_vs_3_brain_region=cor	fc_age__21_vs_3_brain_region=cor	num_age__3_brain_region=cp	median_age__3_brain_region=cp	num_age__12_brain_region=cp	median_age__12_brain_region=cp	ttest_adjp_age__12_vs_3_brain_region=cp	fc_age__12_vs_3_brain_region=cp	num_age__15_brain_region=cp	median_age__15_brain_region=cp	ttest_adjp_age__15_vs_3_brain_region=cp	fc_age__15_vs_3_brain_region=cp	num_age__18_brain_region=cp	median_age__18_brain_region=cp	ttest_adjp_age__18_vs_3_brain_region=cp
[truncated: 1,174 more rows]
[truncated: 203 more columns]
